# Supplementary material for: Global Brain Blood-Oxygen Level Responses to Autonomic Challenges in Obstructive Sleep Apnea
Source: PLoS One. 2014 Aug 28;9(8):e105261. doi: 10.1371/journal.pone.0105261 (PMC4148259; doi:10.1371/journal.pone.0105261)
Supplement: File S1 — Cold pressor global BOLD raw data, in Excel format. Individual subject values are in worksheets specific to sleep status and sex (CONFEMALE, CONMALE, OSAFEMALE, OSAMALE), and group means (Y) and standard deviations (STDEV(Y)) are in the “Group Means” worksheet. Values are recorded every 2 s (“X” column in “Group Means” worksheet). (XLSX) [file pone.0105261.s001.xlsx]

## Sheet: OSAMALE
Global BOLD Brain	Series raw
	OSA119	OSA122	OSA129	OSA140	OSA144	OSA146	OSA147	OSA148	OSA153	OSA167	OSA172	OSA204	OSA206	OSA213	OSA214	OSA221	OSA224	OSA225	OSA238	OSA243	OSA250	OSA264	OSA265	OSA267	OSA278	OSA280	OSA283	OSA289	OSA291	OSA294	OSA296
X	Y	Y	Y	Y	Y	Y	Y	Y	Y	Y	Y	Y	Y	Y	Y	Y	Y	Y	Y	Y	Y	Y	Y	Y	Y	Y	Y	Y	Y	Y	Y
0	0.78367	0.0158723	-0.119347	0.216478	-0.613339	-0.00172588	0.149306	0.505364	0.154745	0.254431	-0.126412	0.349823	0.273758	0.00286236	-0.110369	0.0277056	-0.274035	0.12922	0.394818	0.544608	0.134734	0.402856	0.00685005	-0.0513004	0.411208	0.100598	0.125985	0.775622	0.159826	-0.495326	-1.2294
2	0.29304	0.470217	0.184758	0.428416	-0.705249	-0.0768827	0.268961	0.0411908	0.391075	-0.316299	-0.0369555	-0.0628563	0.0869689	0.0236805	-0.0367372	-0.114441	-0.296362	-0.129091	0.183537	0.539363	0.405201	0.295925	-0.300721	-0.179693	0.257957	0.197049	0.956137	0.732241	0.262515	0.0102416	-0.539522
4	0.111169	0.472547	-0.137441	0.202709	-0.646166	-0.43256	0.27293	0.32248	-0.0690678	-0.502447	0.0332683	-0.0438038	-0.0826987	0.264772	-0.325288	-0.0810712	-0.219862	0.266379	0.286381	0.457469	0.38522	0.54935	0.110013	0.016145	0.17754	0.0913146	0.657993	0.291124	0.208182	0.0923912	0.518239
6	-0.169703	0.608452	-0.566285	0.587506	-0.600928	-0.580267	0.232354	0.288059	0.17156	-0.610971	-0.235831	0.125892	0.150976	0.278043	-0.251753	-0.0720105	-0.168346	-0.18082	0.142233	0.0762281	0.5733	0.519804	0.14188	-0.0801416	0.241764	-0.0226356	0.129658	-0.239878	0.0529495	0.0571753	0.547693
8	-0.147029	0.232279	-0.20054	0.396903	-0.612431	-0.707511	0.101942	0.355664	0.0387473	-0.304454	-0.00412901	0.441421	0.214802	0.0926806	-0.667519	0.0266358	-0.150938	0.184134	-0.0854484	0.1223	0.982327	0.295098	0.625038	0.0735325	0.206686	-0.135321	-0.175951	-0.601138	-0.316027	-0.0521545	0.546178
10	-0.0310286	0.363264	-0.111445	0.38293	-0.639636	-0.473601	-0.00113885	0.168102	0.0639007	-0.273746	0.149282	0.487307	0.19346	0.0754027	-0.665217	-0.0212638	-0.278905	-0.077938	-0.0776875	-0.0419483	0.681697	0.361108	0.635932	0.0749597	0.147217	-0.231959	-0.065769	-0.736116	-0.286498	-0.223851	0.13978
12	-0.0322709	0.22576	-0.0651449	0.470247	-0.617623	-0.355486	-0.00969523	0.183126	0.456012	-0.022161	-0.176839	0.40666	0.0149888	-0.0140435	-0.722444	-0.0541573	-0.211583	0.302215	-0.265947	-0.118544	-0.00479831	0.21711	0.561526	0.115537	0.093708	-0.0978779	0.047849	-0.608622	-0.247965	-0.234067	0.0722555
14	0.0384199	0.408319	0.296803	0.0569235	-0.037557	-0.22388	0.0812449	0.0619235	0.361158	-0.62037	-0.310937	-0.186385	-0.140674	-0.101272	-0.692264	0.0383069	-0.152448	0.404283	-0.284745	-0.0431192	0.23868	0.367152	0.441157	0.0017481	0.192837	-0.0430746	0.0395728	-0.556921	-0.151138	-0.0915175	0.0948435
16	-0.202202	0.0544637	0.289505	0.380314	0.348393	-0.443691	0.235695	-0.140211	0.164223	0.460725	-0.219964	-0.378716	-0.0248407	-0.091688	-0.366812	-0.0122659	-0.0919524	0.34786	-0.463831	-0.0508262	0.175582	0.287886	0.338473	0.106154	0.401724	-0.137979	-0.321985	-0.330394	-0.15903	-0.216581	0.0158249
18	-0.210775	0.0909951	-0.280418	0.174163	0.430289	-0.261199	0.205831	-0.232123	0.573513	0.938696	-0.338172	-0.190829	-0.00624167	0.0248805	-0.237328	0.0346038	-0.152625	0.54566	-0.400293	0.0689793	-0.0903158	0.49197	0.309225	-0.285329	0.501008	-0.029895	-0.217652	-0.299792	0.0477884	-0.515198	-0.0520813
20	-0.0449573	-0.115208	-0.245428	0.26796	0.259873	-0.569471	0.121128	0.157954	0.376754	1.24069	-0.424944	0.0999103	-0.0253461	0.12782	0.0893533	-0.02285	-0.210006	0.435378	-0.357834	0.170406	-0.281315	0.240652	0.259481	-0.257721	0.310907	-0.0401281	-0.0525403	-0.158358	0.384225	-0.835332	-0.130004
22	-0.131327	-0.00613924	0.369966	-0.0304937	-0.224633	-0.183641	0.0345733	-0.000742369	0.0719574	1.1388	-0.0335132	0.5069	0.122106	0.0576307	0.310796	-0.0973069	-0.494869	0.0933594	-0.460571	0.475337	-0.025189	0.122809	-0.0447429	-0.17556	0.194182	-0.0592277	-0.0500739	-0.229116	0.401818	-0.797834	-0.0397849
24	0.0863487	0.326402	0.17789	-0.0550668	-0.325153	-0.0155604	0.156008	0.185994	-0.240522	1.03008	-0.36241	0.57731	0.0942141	0.0345131	-0.0122133	0.0180858	-0.611668	0.047739	-0.474221	0.517524	-0.0637913	0.119587	-0.207805	-0.269311	-0.0763982	0.062894	-0.255211	0.0356612	0.337238	-0.667753	-0.000420828
26	-0.0773468	0.129988	-0.244908	-0.00901586	-0.123611	0.104748	0.134532	0.194202	-0.480584	0.887968	-0.756608	0.00601683	0.157185	0.0374181	-0.159606	0.126426	-0.638084	-0.109816	-0.519915	0.121638	0.130253	0.0647151	-0.0352595	-0.00247571	-0.117697	-0.0297662	-0.448413	0.183995	0.399721	-0.533177	-0.053805
28	0.102317	0.123552	-0.327987	-0.0679982	0.113091	0.238283	0.126026	0.397429	-0.494892	0.72119	-0.581103	-0.342776	0.136815	-0.0328852	0.100384	0.0979517	-0.429145	0.448986	-0.468332	-0.00186225	0.0778205	0.260288	-0.187964	-0.0570768	-0.0457693	-0.155733	-0.36726	0.334443	0.532702	-0.658441	-0.104714
30	0.0123296	-0.0149071	-0.0108339	0.0900233	0.314948	0.182997	-0.086592	0.328455	-0.375872	0.278635	-1.53925	-0.409345	0.0910871	-0.129811	0.016633	0.00103134	-0.272231	0.225859	-0.377469	-0.00522395	0.281887	0.154782	0.0243673	-0.120746	-0.16301	-0.245108	-0.0637642	0.216232	0.551965	-0.208415	0.00974457
32	-0.146295	0.207431	0.429017	0.021679	0.307374	0.352216	-0.155936	0.219657	-0.210367	0.0697163	0.145083	-0.0849477	0.128487	-0.00210326	0.136871	-0.135558	-0.270725	0.594173	-0.468625	-0.162385	0.15221	0.148597	-0.171367	-0.0408697	-0.0169609	-0.0725734	0.0651598	0.0166408	0.500423	0.344133	0.0335133
34	-0.345161	0.0450793	0.374416	0.299758	0.105643	-0.00436324	0.0183794	0.198609	-0.0953046	0.285644	-0.0552444	0.285322	0.0790975	-0.0658771	0.222124	-0.12959	-0.22747	0.451983	-0.400059	-0.210788	0.226266	0.261002	-0.242954	-0.191262	-0.106761	-0.215765	0.0435494	-0.213741	0.459536	0.234417	0.0756208
36	-0.126078	0.267926	-0.0223854	0.163124	0.139497	0.120266	-0.0447579	-0.158076	-0.141309	0.569167	-0.494226	0.23399	0.117349	0.0440479	0.128668	0.0531332	-0.0569345	0.105132	-0.378247	-0.3849	0.0163287	0.0728301	-0.0901888	-0.0802298	-0.294788	-0.157198	-0.0357175	-0.185034	0.259636	0.140893	0.0620301
38	-0.242293	0.189033	-0.260114	-0.100467	0.0949981	-0.176429	-0.00267115	-0.28241	-0.102339	0.580412	-0.493115	-0.0530533	-0.0510764	-0.0948753	0.104027	0.201431	-0.082103	0.0881743	-0.283427	-0.33977	-0.118376	0.242677	-0.0748919	-0.0836502	-0.399156	0.217444	-0.174784	-0.235447	-0.1094	-0.10607	-0.430064
40	-0.116967	0.182776	0.198571	0.114542	0.14305	-0.268294	-0.149616	-0.28634	-0.262679	0.502738	-0.410636	0.0672165	0.208068	-0.202894	0.0312068	0.372862	-0.268104	0.0163213	-0.281049	-0.250086	-0.143798	0.0751889	0.105227	-0.113759	-0.220924	0.2105	-0.458813	-0.0107897	-0.0494034	0.217975	-0.0121647
42	-0.249829	0.0121157	0.368615	0.306944	0.352465	-0.415762	-0.111058	-0.302199	-0.295633	0.703793	-0.566128	0.184994	0.152698	-0.0460282	0.034099	0.290725	-0.313546	0.475544	-0.392584	-0.362598	-0.155679	0.111628	0.0368034	-0.114224	-0.141719	-0.085936	-0.463046	0.0133366	-0.131341	-0.455636	-0.104976
44	-0.103717	0.23747	0.0156641	0.085717	0.16861	-0.291958	0.0620009	-0.141243	-0.0459708	0.27495	-0.703729	0.0289238	0.0396723	-0.116864	0.118525	0.344918	-0.280841	0.407148	-0.297299	-0.0941287	-0.52588	-0.0278974	-0.0851767	0.176985	-0.0286788	-0.175952	-0.19312	0.139673	-0.0215634	-0.457109	0.385937
46	-0.00308045	0.0907035	-0.39193	0.115161	0.0209418	-0.283514	0.00440103	-0.183312	0.0296867	0.146103	-0.65085	-0.0890709	0.121927	0.057609	0.154787	0.197183	-0.390721	0.317801	-0.356812	-0.0461148	-0.169853	0.226628	0.180784	0.0462947	-0.0618386	-0.259535	0.0863251	0.040256	-0.149254	0.217282	0.382458
48	-0.0840391	0.481243	0.0140829	0.222158	-0.0503396	-0.250537	-0.0352056	-0.461941	-0.00598446	-0.0610194	-0.517253	-0.205243	-0.150554	0.181076	0.100946	0.0305585	-0.353824	-2.33372	-0.290238	0.115562	0.236854	0.250231	-0.148581	0.148836	-0.0127471	-0.296469	0.282161	0.0657097	-0.137328	0.226964	0.0896693
50	0.116157	0.290404	0.0822037	-0.0054268	-0.116431	-0.929225	-0.286158	-0.145293	-0.0717056	-0.0970683	-0.462931	0.178334	-0.45888	-0.169009	-0.00881488	-0.0824206	-0.566776	-0.775837	0.0486245	0.147573	0.248119	0.134073	-0.0385996	-0.10339	0.0741353	-0.0612011	0.288947	0.0362203	-0.0682647	0.076009	0.204759
52	-0.11202	0.500763	-0.317524	0.387495	-0.0278631	-0.638274	-0.230427	0.0152319	0.100834	-0.187509	-0.568865	0.53237	-0.752089	0.0952869	-0.0223683	-0.122107	-0.324948	0.0626682	-0.0731937	-0.004897	0.26087	-0.0491604	-0.129672	-0.121797	-0.161607	-0.0413216	0.160498	-0.0130547	-0.0240969	-0.0461876	0.00603831
54	0.0535909	0.5337	-0.389723	0.0141275	0.118631	-0.238363	-0.230203	0.157069	0.0380891	-2.23163	-0.40771	0.374102	-0.768777	0.0998018	0.00371424	0.0209614	-0.20948	-0.227728	-0.0845178	-0.142671	0.279532	0.0195025	-0.130082	-0.541456	-0.302301	-0.263478	-0.0708105	-0.0026309	-0.0982049	-0.0934912	-0.237868
56	-0.118688	0.35055	-0.237737	0.128896	-0.0806069	-0.242249	-0.124125	0.22295	-0.176788	-2.2977	-0.500569	-0.119169	-0.7836	0.337332	0.333428	0.182502	-0.213412	0.000114611	0.134206	-0.0418896	0.353055	-0.0140049	-0.0377138	-0.225761	-0.294517	-0.337181	-0.00756852	-0.243875	-0.13454	0.117297	-0.078063
58	-0.19786	0.0992372	-0.0670223	0.200788	-0.165678	-0.163057	-0.139583	0.107055	-0.165372	-0.838851	-0.488337	-0.351864	-0.828256	0.572548	-1.11081	0.58588	-0.0944813	0.0161053	-0.00252575	-0.0258049	0.38418	-0.329345	-0.267735	0.0490846	-0.251908	-0.259593	0.119496	-0.261661	-0.254844	0.416545	-0.0425283
60	-0.0828408	0.0458679	-0.201462	0.0292109	-0.312438	-0.188785	-0.0514692	0.324632	-0.305787	-0.117755	-0.415978	-0.30026	-0.66254	0.388856	-0.340493	0.212089	0.14782	-0.0285414	0.263186	0.0948837	0.0474944	-0.440393	-0.0814608	0.140602	-0.0947942	-0.152047	0.0669568	-0.340792	-0.328622	0.472047	-0.195919
62	-0.205569	0.174312	-0.0995273	0.250592	-0.240843	-0.0451985	-0.0201712	0.0222888	-0.332539	0.742662	-0.48291	-0.0544514	-0.399473	0.174058	0.101931	0.0790514	0.286946	-0.383914	0.148159	0.0172013	-0.369148	-0.849598	-0.213454	0.217034	-0.096033	-0.182685	0.00848268	-0.292811	-2.6976	0.12053	-0.382558
64	-0.0840144	-0.371709	0.545394	0.0726824	-0.160401	-0.213151	0.150971	-0.207317	-0.297743	0.180178	-0.387481	0.191273	0.0916154	0.106193	-0.0584814	0.238507	0.453856	-0.340912	0.459548	0.0146556	-0.484629	-0.736534	0.100438	0.391342	-0.146128	-0.143964	-0.0554584	-0.266747	0.294355	-0.0408949	-0.376187
66	-0.0693766	-0.103472	0.494387	0.265808	-0.0164691	-0.113551	0.0654215	-0.265996	0.277679	0.0476467	-1.02287	0.290183	0.179892	-0.161923	-0.0066979	0.00189005	0.515196	-0.345148	0.547947	-0.0132998	-0.425426	-0.38606	-0.128533	-0.118908	-0.156403	-0.0420574	-0.0994013	0.0823775	-0.0964092	-0.0544097	-0.521745
68	-0.21698	-0.055078	-0.0399892	0.299672	0.0174497	-0.0393608	0.10268	-0.462097	0.118367	0.0180878	-0.631399	-0.177993	-0.0146478	-0.204306	0.0241087	-0.220636	0.478119	-0.0892195	0.12391	0.01446	-0.274958	0.502177	0.135365	-0.0441714	-0.186947	0.0759583	-0.0840755	0.0789406	-2.25087e-06	-0.0347119	0.0534684
70	0.0227514	0.150774	0.0963249	0.020775	-0.078489	-0.374058	0.0198179	-0.71033	-0.30138	-0.101698	0.791489	-0.364923	-0.068032	-0.203999	0.0717306	-0.286711	0.321034	-0.256124	0.0119742	0.0289854	-0.213526	0.378361	-0.0801187	-0.474298	-0.121067	0.0192765	-0.122789	0.0557265	0.293472	0.0738749	0.275279
72	-0.0595731	0.116312	0.184749	0.115483	-0.202036	-1.41992	-0.134495	-0.0410511	0.332017	-0.303568	1.00094	-0.379373	0.0851722	-0.278326	0.145981	-0.402298	0.109595	-0.353784	-0.0874366	-0.0320225	-0.304488	0.447502	-0.0777986	-0.081345	-0.105766	0.258105	0.137209	-0.168437	0.357236	0.289775	0.281814
74	0.137037	0.341259	-0.154546	-0.295086	-0.112166	-3.89292	-0.220608	0.0982945	0.280737	-0.20216	1.06365	-0.0863102	0.126423	-0.299552	0.0526778	-0.54602	0.00334773	-0.0996116	-0.130468	-0.128363	-0.204604	0.390859	-0.196584	0.165463	-0.0961573	0.267809	0.261068	-0.204588	0.28947	1.07904	0.0143348
76	0.0941375	-0.658983	-0.0330874	0.0950937	-0.108121	0.118741	-0.156734	0.147818	0.131617	-0.146104	1.20518	-0.0141522	0.121734	-0.365541	0.142462	-0.461481	-0.142268	0.0360004	-0.056673	0.125703	-0.205263	0.0807306	-0.277003	0.664141	-0.0389757	0.283579	0.369665	-0.128078	0.053006	1.03187	-0.000225097
78	-0.0473182	0.0941829	0.256821	0.42781	0.216717	-0.472524	0.226951	0.262795	0.516018	-0.203899	0.881193	-0.0986084	0.159226	-0.12235	-0.00924872	0.0750603	0.023977	-0.159	0.368841	0.154165	-0.0456196	-0.296958	-0.204465	0.329619	-0.00613115	0.363477	0.0185361	0.120718	-0.031126	0.396552	-0.299
80	0.0292981	-0.491307	0.0910616	0.853993	0.318365	0.890516	0.263527	0.369419	0.129752	-0.22407	0.478928	-0.00391881	0.137405	-0.119505	-0.247688	0.000398001	0.129801	0.0580247	0.0945032	0.179899	0.0578097	-0.75947	-0.345596	0.268801	-0.00697036	0.218644	0.261471	0.12845	0.283204	0.101556	0.299159
82	0.00526359	0.195803	-0.328027	-0.0449604	0.381102	1.344	0.133935	0.442858	0.110597	-0.280012	0.752978	-0.115988	-0.00393309	-0.0720101	-0.138071	-0.0504942	-0.102299	0.139212	0.213718	0.287459	-0.251172	-0.956596	-0.35608	-0.0323271	-0.0381587	0.265476	0.122576	0.210327	0.0675821	0.218902	0.479083
84	-0.131517	0.0932008	0.286621	-2.93533	0.190722	1.24246	-0.0615315	0.116082	-0.1054	-0.129191	0.871626	-0.351854	0.222344	-0.123735	0.280628	0.103478	-0.311195	-0.218983	0.212117	0.181992	-0.207156	-0.865678	-0.121703	0.0193586	-0.0407563	0.306158	-0.104229	0.0727445	-0.00702816	0.00290316	-0.111325
86	0.0597857	0.439036	0.311129	-2.18768	0.104733	1.23798	-0.253686	-0.2503	0.0786645	-0.349141	0.511876	-0.618317	0.378711	-0.173994	0.500504	-0.0193552	-0.309014	0.131951	0.517671	-0.00969783	-0.118206	-0.57256	-0.176072	0.0359115	0.0350078	0.230444	-0.184455	0.212953	-0.153219	0.202035	-0.296493
88	-0.180875	0.145373	-0.211478	-1.61062	0.106779	0.858935	-0.20674	-0.273882	-0.139355	-0.317238	0.487394	-0.417585	0.328828	-0.0149313	0.881355	0.0108851	0.375288	0.00427274	0.790757	-0.131183	-0.155513	-0.311243	0.138881	0.228305	0.000982134	0.185996	-0.115525	0.280342	-0.00973744	-0.0915895	-0.0586446
90	0.0344293	0.0771133	-0.251166	-0.787602	0.332208	0.954628	-0.134827	-0.600252	-0.0894605	0.135378	1.08459	0.323424	0.40014	-0.0071286	0.563592	-0.0306526	0.699922	0.0883277	0.647986	-0.142919	-0.100651	-0.0035618	-0.0474809	-0.0183913	0.276962	0.211273	-0.0537669	0.427506	0.104231	-0.250675	0.226195
92	-0.0548322	-0.251466	0.335175	-0.329373	0.416733	0.819125	-0.172902	-0.422126	-0.354281	0.411813	0.869729	0.485986	0.276517	0.0626507	0.284332	-0.246617	0.554178	0.27003	0.632601	-0.163335	0.0957423	0.107293	0.247904	0.15866	0.105093	0.169493	0.00423577	0.400756	-0.011282	-0.300842	-0.0352358
94	0.157531	-1.1833	0.117578	-0.644018	0.432595	1.19187	-0.255016	-0.260051	-0.0732345	0.427069	0.324813	0.0788772	0.132749	0.0649638	0.0688102	-0.369946	0.507716	0.0276904	0.468015	-0.173862	-0.0892863	0.393286	-0.0297528	0.0306809	-0.0610171	0.126228	0.188096	0.210504	-0.0546964	0.0605728	-0.0965375
96	0.694612	-1.32541	-0.356003	-0.650786	0.282007	1.19318	-0.0877731	-0.363519	0.079041	0.151107	0.367794	-0.305496	0.113113	-0.137429	0.00599591	-0.359924	0.729825	0.0956483	0.205625	-0.276074	-0.138037	0.0675457	0.0243021	0.0513084	-0.117475	0.147996	0.100612	0.158456	-0.193821	0.310625	0.452593
98	0.478975	-0.925533	-0.293197	0.471605	0.157011	1.12537	0.0219612	-0.204555	0.0433698	-0.309891	0.52237	-0.472548	0.102888	0.228873	0.2569	-0.134896	1.01085	-0.225646	0.200692	-0.247389	-0.239031	-0.274899	-0.0806824	0.10377	0.461086	0.0246473	-0.0360703	0.0552661	-0.0874117	0.2045	0.379096
100	0.353627	-2.59378	0.386445	0.447003	0.110442	0.974696	0.114908	-0.0704567	-0.0074237	-0.317757	0.880603	-0.0279068	0.100302	0.118388	0.225896	0.174397	1.09361	-0.0953408	0.162913	-0.38613	-0.21296	-0.491806	-0.0536856	0.0915092	0.363032	-0.054101	-0.21566	0.346016	-0.0446975	0.269603	0.0739823
102	0.0553168	-0.183912	0.341448	0.423253	0.415303	0.935547	0.0152499	0.331143	0.0528042	-0.474748	1.04743	0.199325	0.0389811	0.108498	0.286589	0.277953	1.00401	-0.121908	0.172714	-0.205109	-0.32824	-0.608539	0.0927182	0.0764139	-0.145866	-0.126326	-0.103398	0.280828	-0.238855	0.119843	-0.128416
104	0.305759	-0.60357	-0.283931	0.265975	0.41824	1.10141	0.042384	0.239975	0.0980764	-0.35621	0.937092	-0.147814	-0.158044	-0.307802	0.411165	0.249464	0.72611	-0.264312	0.386771	-0.219448	-0.478255	-0.686901	0.147559	0.0830005	-0.297612	0.121726	0.0550701	0.324957	-0.00767487	0.355713	-0.161912
106	-1.3202	-0.454617	-0.0904971	0.540547	0.421611	1.14485	-0.0616541	0.392975	0.00576253	-0.838485	1.05096	-0.418776	-0.103574	-0.215283	0.326181	0.168697	0.676266	-0.188382	0.429191	-1.73794	-0.271563	-0.124808	0.309613	-0.0931486	-0.318179	-0.0748417	-0.0635334	0.211933	-0.0513937	-0.815693	0.113264
108	0.126722	-0.874771	0.277439	-2.42187	-0.838502	-2.61119	-0.958792	-0.740482	-1.71224	0.371412	-1.22582	-3.49678	-0.186816	-2.32445	-1.81293	-1.44259	-1.0465	-3.0924	-1.31101	-2.12399	-0.762828	-1.12034	-0.812851	-0.971633	-1.60648	-0.244782	-1.08791	-3.03297	-4.08829	-0.116279	-2.95654
110	-1.23959	-0.0781936	-0.547447	1.08791	-0.0184059	-3.75898	-0.202496	-2.62433	-0.119446	0.119787	0.667051	-0.855106	-5.66626	-2.58749	-4.31106	0.469326	0.0423756	0.13382	-0.827343	0.348428	-3.18686	-1.70645	-1.04055	-3.28243	-5.31503	0.364803	-1.24523	-1.93648	-0.07325	-0.545559	-0.397478
112	0.228208	0.287426	-3.34507	0.918124	-2.20718	-0.0815765	0.056485	-0.43051	-0.200246	0.55257	1.07157	-2.20858	-0.816983	-0.0987169	0.71899	0.961456	-0.123557	-0.955075	1.22929	0.0878641	-0.502004	0.77855	-0.165741	0.219885	-0.272249	0.226419	0.294727	0.171328	0.936585	-0.217151	0.0914277
114	0.0248814	0.134373	-1.80316	0.00323016	1.31919	-3.17358	0.599622	-0.464242	0.566419	0.707371	1.33605	-0.0282789	2.36132	0.832446	0.0407071	0.551269	1.18764	0.00578194	1.2539	-0.31158	-0.157075	0.968328	0.0308365	0.304971	-0.884542	0.748759	0.113274	-0.0678678	0.929452	-0.695931	0.359447
116	-0.0671311	0.166068	-1.34392	0.618788	0.636569	-0.793191	0.0299258	-0.511769	0.708553	0.248532	1.25436	-0.111628	0.598088	-0.0115648	0.0442621	0.360019	0.50295	-3.0362	1.25334	-0.600627	-0.231285	0.61548	1.6025	0.617492	-0.849797	0.785975	0.0640882	-0.0874727	0.720424	-0.562917	0.598375
118	-0.0210768	0.489466	-1.37646	1.61433	0.36952	-0.273661	0.880941	-0.774182	0.64064	-0.141001	1.37933	0.083667	0.543878	0.0936932	0.218445	1.02667	0.32661	0.60232	0.975163	-0.713712	0.236508	0.279352	-4.84883	0.669151	-1.04829	0.59015	-0.0914615	0.0616062	0.402007	-0.27975	0.483765
120	-0.0473319	0.665547	-0.547559	1.30887	0.830449	-0.794762	-0.19241	-0.604317	0.427916	-0.163796	1.52864	-0.234251	0.171979	-0.260277	0.114612	0.90166	-0.0150509	-0.239213	0.79308	-0.790531	0.487836	-0.330723	2.8162	0.526833	-1.43814	0.389856	-0.170263	-0.205052	0.801099	0.200474	0.34072
122	0.111529	0.34151	0.0488372	1.53018	0.623163	-0.123044	0.341039	-0.758265	0.341103	-0.44488	1.48856	-0.160659	-0.249901	-0.729345	-0.0262769	0.731213	0.151194	0.0806346	0.494441	-0.71426	0.699693	-0.490127	0.355335	0.138107	-1.91074	-0.155411	0.0336773	0.0498862	0.526765	0.477851	-0.0495399
124	-0.140988	0.389689	0.729673	1.13661	0.501372	-0.124255	0.516434	-0.885755	0.566837	-0.531875	1.55281	0.119419	-0.140443	-0.819057	-0.152729	0.896328	0.144641	-0.0303199	0.456922	-0.516842	0.467889	-0.555506	0.298526	0.343561	-1.845	-0.216792	0.0951388	-0.15086	1.27431	0.464905	-0.292215
126	-0.186322	-0.0310686	-0.0151752	0.692633	-2.1289	0.0335828	-0.0609373	-0.813035	0.706159	-0.526256	1.31865	0.352101	-0.186396	-0.887484	-0.284692	0.964104	-2.16677	0.0710001	0.366938	-0.439473	0.441781	-0.310382	-0.148105	0.252122	-1.75876	-0.477253	-0.0232043	-0.247679	0.990965	0.157707	-1.08837
128	-0.365912	0.0985704	-0.485956	0.286832	0.981945	-0.171889	0.407956	-0.954855	0.739133	-0.616288	1.25101	0.661242	-0.223421	-0.634037	0.277354	0.728118	-0.315187	-0.152991	0.136425	-0.537588	0.237001	-0.0335678	0.210047	0.423682	-1.76646	-0.638307	-0.0502256	-0.67452	0.81911	-0.052328	-0.282763
130	-0.476132	0.0094034	-0.170511	0.591791	-2.91915	0.52139	0.734368	-0.57951	1.00747	-0.549521	1.20198	0.408268	-0.13651	-0.364585	0.452657	0.569627	0.458775	-0.141547	-0.00979202	-0.485265	0.218376	-0.206778	-0.0842104	0.0830175	-2.06691	-0.507166	-0.103932	-0.723527	0.514914	0.0373695	-0.301108
132	-0.569425	-0.0288056	0.38874	1.14715	-0.199819	0.292136	0.850222	-0.671057	1.0652	-0.537853	1.32462	-0.183489	0.0621647	-0.203215	0.569569	0.551993	0.679474	-0.33835	-0.0558822	-0.578308	0.299709	-0.126548	0.311975	0.308151	-2.00668	-0.330858	-0.073544	-0.945171	0.209344	0.206559	-0.0585025
134	-0.602796	0.0168043	-0.0712124	0.681765	-0.772925	1.27303	0.854026	-0.385043	1.11276	-0.552433	1.31659	-0.352074	0.304031	-0.157756	0.995185	0.962937	0.951959	-2.13796	-0.0425472	-0.0885762	0.200388	0.0887138	0.271886	0.0691765	-1.98554	-0.156062	-0.033472	-1.09176	0.719799	0.369372	-0.296771
136	-0.465293	-0.155395	-0.645748	0.103434	-0.459471	1.15636	0.799387	-0.502027	1.50478	-0.684762	1.27199	-0.334384	0.413633	-0.0101558	1.16103	1.23963	0.482565	-0.797429	0.203237	-0.15071	0.583469	-0.0261329	0.432042	0.197081	-1.7124	-0.103944	0.177034	-1.38407	0.167461	0.479838	-0.149132
138	-0.578657	0.150162	-0.227183	0.298206	-0.0889508	1.28924	0.848315	-0.188336	1.22673	-0.569787	1.27947	0.356295	0.333168	0.0723864	1.20691	1.06921	-0.749801	-0.633596	0.17985	-0.213169	0.283873	0.190498	0.482219	0.0833734	-1.68987	-0.0767609	0.239524	-0.893679	0.263626	0.649443	-0.359872
140	-0.296507	-0.0420541	0.106694	0.881278	0.060746	1.27489	0.824096	-0.226546	-0.0977707	-0.575698	1.2973	0.647374	0.339612	0.124016	1.0275	0.983643	-0.0992586	-0.817888	0.302511	0.0978933	0.189723	0.362036	0.656372	0.316486	-1.691	-0.0801888	0.520031	-0.794598	0.126976	0.707436	-0.025828
142	-0.461599	0.166579	-0.197991	0.693567	-0.128023	1.39035	0.887585	-0.129053	1.3723	-0.700484	1.42241	0.311834	0.636179	-0.0609386	1.0158	0.640618	0.294466	-0.922668	0.294451	-0.089258	0.169242	0.716829	0.677881	0.216623	-1.67987	-0.275322	0.544418	-0.749585	0.215977	0.64069	-0.198343
144	-0.428569	-0.0368135	0.02558	0.419091	-0.451181	1.76743	0.791785	-0.344317	0.985469	-0.629026	1.41366	0.0320469	0.821289	0.0258389	1.38258	0.496716	0.709022	0.393049	0.340102	-0.0632754	0.0449789	0.746556	0.73941	-0.0038893	-1.76733	0.0177541	0.487602	-0.599757	-0.329065	0.56639	-0.445662
146	-0.203502	0.0300672	-0.0517644	0.805532	-0.343964	0.0827671	0.814753	-0.335891	0.90598	-0.699947	1.70873	0.453626	0.70544	0.0918335	1.19502	0.381797	0.808144	0.375674	0.215423	0.0259116	0.192645	0.597412	0.850679	0.0325114	-1.52434	0.0746054	0.379154	-0.713823	-0.401653	0.295693	-0.151257
148	-0.295743	-0.137437	-0.474284	0.795188	-0.166651	1.58812	0.781336	-0.608008	0.861251	-0.704172	1.43974	0.780104	0.538371	0.476847	0.961109	0.322863	1.10947	0.388875	0.0905137	-0.111675	0.139449	0.416451	0.500331	-0.175672	-1.27803	-0.052643	0.258928	-1.00503	-0.356682	0.240937	-0.2213
150	-0.36587	-0.0186278	-0.799944	0.777901	-0.374108	0.91189	0.35968	-0.815488	1.12426	-0.614047	-0.469393	0.725665	0.596242	0.541712	0.737388	0.389811	1.30911	0.273966	0.309208	-0.182243	-0.0764255	0.365286	0.88839	0.0300368	-1.50491	0.0596458	0.312783	-1.27182	-0.584628	0.481779	-0.0810243
152	-0.281287	0.0718368	-0.528955	0.519558	-0.574962	0.937845	0.264352	-0.841587	1.11208	-0.188426	0.473458	0.0484747	0.717227	0.773535	0.642603	0.551691	1.47367	-0.368757	0.200897	-0.360538	0.409489	0.167327	1.03843	-0.00913686	-1.68054	0.0656812	0.342627	-1.1862	-0.131256	0.578605	-0.203205
154	-0.286726	0.351141	0.172708	0.0952853	-0.231098	-0.860824	0.673947	-0.964855	0.942643	-0.0857774	1.63236	-0.0473509	0.625086	0.474224	0.739999	0.735421	1.50421	0.893227	0.0535706	-0.309126	0.152516	-0.05378	1.43175	0.17607	-1.70558	-0.168139	0.209911	-1.03644	-1.05837	0.907269	-0.077902
156	-0.305211	0.192357	-0.597922	0.475472	0.17295	1.63554	0.58096	-0.62913	0.68906	-0.359479	2.17798	0.172874	0.507153	0.145861	0.908044	0.781652	1.38642	0.600072	0.282876	0.0345296	-0.194625	-0.193851	0.944746	-0.128217	-1.54524	-0.0481029	0.279312	-1.02511	-0.741738	0.906467	-0.235399
158	-0.219168	0.364991	-1.06235	0.171198	0.163036	1.16509	0.744561	-0.734956	0.548674	-0.325841	2.16677	0.466814	0.622347	0.0645973	0.750805	0.759089	1.42215	0.122113	0.301066	-0.0766998	-0.286629	-0.237124	0.999208	-0.0217574	-1.52144	0.238327	0.407478	-1.01581	-0.445765	0.765463	-0.151459
160	-0.260968	0.268923	-0.221893	0.134384	0.159496	1.3979	0.671397	-0.812548	0.396612	-0.245019	2.08866	0.475251	0.745938	0.0931312	0.69333	0.706525	2.09528	0.529941	0.211388	-0.0974345	0.156051	-0.191572	0.779495	-0.053775	-1.77213	0.239514	0.380087	-1.03782	-0.744548	0.55858	-0.157157
162	-0.0124496	0.299394	0.195188	0.457389	-0.222945	1.20967	0.694678	-0.327178	0.383413	-0.430897	2.06399	0.59534	0.640095	0.146751	0.663089	0.628661	1.57728	-0.272756	0.378685	0.0119758	0.232406	0.0150146	0.880947	0.0192603	-2.03964	0.121909	0.295657	-1.04911	-0.135692	0.581737	-0.173722
164	-0.0426789	0.30105	-0.295325	0.230163	0.0289742	1.07301	0.785748	-0.31179	0.0697064	-0.479176	1.88571	0.42612	0.37394	0.0511475	0.522522	0.618291	1.19092	-0.522398	0.400803	-0.0663744	0.257195	0.136622	1.18258	-0.0149844	-2.22293	-0.0749367	0.26643	-1.03806	-0.313707	0.575747	-0.13033
166	-0.0122875	0.264483	-0.92624	0.205438	0.170972	1.1953	0.965025	-0.163015	0.0243421	-0.801412	1.6352	0.108273	0.00503059	-0.0208363	0.535412	0.551825	0.950311	0.555773	0.255113	-0.12259	0.417528	0.254995	1.11769	0.0874108	-2.06511	-0.186161	0.169826	-0.94	-1.42548	0.703037	0.0107359
168	-1.01386	0.0567793	-2.09303	-0.417397	-2.15915	-0.681759	0.64745	-1.37856	-2.01924	-0.703115	-0.647893	-1.97041	0.455448	-1.37925	-1.08815	0.0317881	0.0661412	-1.9355	-1.40761	-1.68406	-1.06136	-0.620539	-0.385853	-0.663166	-2.38269	-0.489097	-1.04504	-2.63489	-1.77285	-0.0305681	-2.88608
170	-1.0331	-0.335424	-0.623368	0.0202665	0.240111	1.30501	0.71505	-0.595874	-1.23141	-0.144387	1.64865	-1.93042	-0.0352946	-4.05782	0.140374	0.741692	0.0852964	-1.17846	0.892133	-0.270628	-1.44018	-4.14962	0.202408	-1.94812	-2.30533	0.144467	-1.80654	-1.94648	-2.22684	-2.23236	0.215089
172	-0.167765	0.106664	-0.815864	-0.330286	0.316179	-5.20915	0.354392	-0.76525	0.358561	0.361013	2.25491	-0.0279424	0.188175	1.55047	-0.0272249	-0.0125626	1.53148	1.00433	-0.109964	-0.579015	-1.86117	1.42214	-0.768118	0.633038	-1.38384	1.30648	1.84067	0.525243	-3.92723	0.754992	-1.09761
174	-0.414423	0.251335	-1.25449	0.598507	0.464352	0.769795	1.44513	-0.796452	0.893417	0.574366	1.29928	-0.666468	0.311618	-0.13188	-0.0787313	0.84888	1.27173	-0.15517	0.631472	-0.332974	-2.1457	-0.646195	1.50128	-0.174116	-1.74608	0.785887	0.576642	0.0584997	-6.59638	-0.539635	-0.470991
176	-0.753159	0.167327	-0.638275	0.320956	0.705568	0.0674622	1.41193	-0.919483	0.174	1.00041	1.56499	0.326385	0.446031	-0.140562	0.069473	1.11962	1.20091	0.633563	0.76888	-0.217324	-0.974148	0.519268	0.84928	-0.189262	-1.51143	0.4965	0.516305	0.163043	-6.11623	-0.156935	0.138646
178	-0.309798	0.496745	-0.233668	0.145991	1.10329	0.417055	0.278915	-0.464263	0.343959	1.03729	1.48449	0.439929	0.476128	0.134306	0.328085	0.947617	0.966443	0.900115	0.91155	0.317784	-1.59238	0.724178	1.10335	-0.07365	-1.32323	0.115022	0.662823	0.405614	0.282343	0.250504	-0.0481856
180	0.1244	0.438996	0.466241	0.121158	0.906748	0.844458	-1.15416	-0.36145	0.723035	0.699636	1.47674	0.232258	0.127411	0.210205	0.461672	0.920044	0.420969	0.511108	0.935994	0.416939	-1.13445	0.818399	0.578698	0.0910244	-1.19583	0.432942	0.657264	0.635355	-1.96083	0.231356	0.0612977
182	0.174656	0.27109	0.805364	0.818574	0.64074	0.553591	1.07402	-0.0482866	0.52726	0.338592	1.34396	-0.142558	-0.374786	0.372482	0.309928	1.10436	1.22951	0.82772	0.989403	0.584493	-1.07523	0.499552	0.764363	0.0239451	-1.35925	0.120264	0.249887	0.311639	-0.569211	-0.111307	-0.0248967
184	0.433646	0.614696	0.171224	0.0822188	0.476649	0.81527	1.26277	-0.275185	0.137781	0.318848	1.28276	-0.0526585	-0.503708	0.340177	0.224611	1.29726	1.16281	0.484994	1.06784	0.510172	-0.553894	0.266645	0.522715	0.224393	-1.66744	-0.294415	-0.0457083	-0.345718	-0.416493	-0.408283	-0.140823
186	0.633686	0.53191	-0.210553	0.275315	0.39494	0.80133	1.20856	-0.140864	-0.201775	0.33494	1.32822	0.180227	-0.434656	0.0995086	-0.01615	1.40492	0.984657	0.183411	1.00688	0.473576	-0.663287	0.437974	0.604921	0.114143	-1.65898	-0.225245	0.0347093	-0.68219	-0.488934	-0.625585	0.0637096
188	0.566563	0.739611	0.425804	0.650881	0.407904	1.00907	0.901618	-0.30002	0.264657	-0.16837	1.53083	0.523703	-0.470012	0.0938236	-0.12038	1.37621	1.03014	-0.149825	1.05875	0.452774	-0.712421	0.645777	0.599901	0.326995	-2.03351	-0.51096	-0.0326378	-0.869372	-0.928076	-0.790368	-0.0798436
190	0.478925	0.502729	0.477738	0.61798	0.327738	0.937446	0.695161	-0.635532	0.195904	-0.1955	1.72441	0.601139	-0.43014	-0.0259024	-0.0997644	1.31436	0.735291	-0.0191449	1.00238	0.239663	-1.33022	0.640076	0.951066	-0.12398	-2.05283	-0.413078	-0.13921	-0.224236	-0.936166	-0.823008	-0.180734
192	0.681936	0.612472	-0.0747465	-0.184049	0.247021	0.912299	0.627898	-0.590565	0.0443634	-0.00605865	1.48823	0.480368	-0.495859	0.358801	-0.255059	1.37137	0.679804	0.546921	0.924641	0.134025	-1.21094	0.77595	1.16821	0.114347	-1.63151	-0.275132	-0.211796	0.154508	-0.91872	-0.944907	-0.223501
194	0.69531	0.522963	-0.598793	1.22707	0.585685	0.674601	0.616939	-0.57024	-0.0210504	0.540177	1.65952	-0.0675782	-0.311991	0.29244	-0.0370747	1.37109	0.383269	0.490536	1.12725	0.329616	-1.07727	0.850546	0.956469	0.0809327	-1.40947	-0.159849	-0.204005	0.507389	-0.984408	-0.568877	-0.249937
196	0.60767	0.452385	-0.238559	0.821247	0.922907	0.595722	0.936907	-0.444613	0.480976	0.872993	1.41964	-0.526029	-0.331794	0.127508	-0.0130247	1.17229	0.566897	0.539203	1.16056	0.104695	-0.988675	0.930436	0.91347	0.187311	-0.983285	-0.222719	0.0433944	0.599596	-0.896349	-0.446429	-0.0260932
198	0.269101	0.721012	0.211317	1.05123	0.704006	0.429764	1.03502	-0.667144	0.329303	0.593402	1.62042	-0.41375	-0.113203	-0.0313051	-0.114049	1.17124	0.500215	0.691247	0.961028	-0.0234017	-0.985879	1.12587	0.96229	-0.0407002	-1.14692	-0.274634	0.0548459	0.469334	-1.35321	-0.446095	0.0516058
200	0.199169	0.61521	0.033803	0.671755	0.550124	0.592293	1.0698	-0.479674	0.16211	-2.63604	1.5115	-0.1139	-0.134325	-0.114138	0.141378	1.17625	0.700735	0.449634	0.992471	0.235768	-1.01259	0.962038	0.780054	-0.0881689	-1.24023	-0.0613299	-0.148844	0.41785	-0.892572	-0.489464	0.0621848
202	-0.0950628	0.804202	-0.217769	0.533462	0.404098	0.731018	0.88891	-0.514261	0.424241	-0.467519	1.48439	0.133319	0.0389974	-0.156176	0.105365	1.09049	0.833547	0.660791	1.02078	0.343767	-1.18833	0.68481	0.860121	-0.103291	-1.33459	-0.154441	-0.0684893	0.479145	-0.873036	-0.315146	-0.290829
204	-0.100351	0.426997	0.480269	0.366044	0.456016	1.20618	0.983223	-0.301448	0.448849	0.228766	1.42541	0.351677	0.0820321	-0.175867	-0.0241157	1.57484	0.851196	0.893051	0.833668	0.322032	-0.934983	0.398092	0.889733	-0.265366	-1.3619	-0.280872	0.124181	0.258246	-0.716209	-0.210366	-0.220129
206	0.212504	0.381186	0.795031	0.612517	0.592225	1.21146	1.13684	-0.403938	0.254621	0.581158	1.31494	0.257363	0.0346508	-0.251161	0.171413	1.42264	0.886683	1.36145	0.814707	0.284961	-0.717059	0.448169	0.96504	0.110794	-1.27952	-0.285348	0.358628	0.328366	-0.595779	0.125967	0.0591004
208	0.131507	0.196577	0.257241	0.813605	0.772694	1.41944	1.16741	-0.392833	0.277802	0.683555	1.25408	-0.171624	0.0883579	-0.200823	0.276105	1.19895	0.947103	1.21159	0.752808	-0.0496749	-0.417453	1.39445	0.929971	0.0749461	-1.02119	-0.163955	0.507564	0.289263	-0.59766	-0.121529	0.0238625
210	0.24314	0.499451	-0.0922929	0.92317	0.632777	1.18734	1.11447	0.179941	0.214811	0.852196	1.48978	-0.28824	0.111819	-0.199547	0.132062	1.07444	1.01746	1.08949	0.776641	-0.292259	-0.423203	0.428521	0.917657	0.148822	-1.36681	-0.08006	0.585581	0.17154	-0.742752	-0.150169	-0.199568
212	-0.043781	0.494337	0.416891	0.865114	0.556137	1.00649	1.06518	-0.0842983	0.412738	0.429943	1.58741	-0.193651	0.145218	0.000896748	0.262547	1.01735	0.968294	0.823384	0.897053	-0.491315	-0.292643	0.0669667	0.731625	-0.0678295	-1.67659	-0.156835	0.687312	-0.148476	-0.561416	-0.162715	-0.28968
214	-0.176692	0.619741	0.619639	0.983698	0.605372	0.84865	0.928505	-0.805153	0.412005	0.473353	1.77118	0.134083	0.219546	0.141555	0.278889	1.22888	0.874201	0.705513	0.739024	-0.313441	-0.124707	-0.172336	0.746473	0.00323626	-1.41662	-0.204508	0.720209	-0.29019	-0.994222	-0.112816	0.0582481
216	-0.00567216	0.785909	0.192401	0.936495	0.691286	0.968928	0.710607	-0.520178	0.598958	0.250082	1.58543	0.434628	0.201729	-0.0742988	0.152883	1.46688	0.920312	1.16011	0.468181	-0.330831	-0.0101459	-0.674571	0.565146	-0.0753686	-1.40893	0.092481	0.571198	-0.381844	-0.78109	-0.0400701	-0.0347622
218	-0.107257	1.59739	-0.129148	0.690886	0.59052	1.36445	0.576074	-0.474218	0.484864	0.124201	1.38859	0.401666	0.189681	-0.117857	0.219252	1.27333	1.15524	1.10768	0.953098	-0.384623	-0.179538	-1.15392	0.568387	-0.20469	-1.58362	0.0551396	0.256093	0.0147176	-0.688673	0.129404	0.101915
220	0.331761	0.952579	0.317315	0.750323	0.562327	1.42182	0.533451	-0.784329	0.384212	0.0391155	1.3194	-0.145439	0.285497	-0.00156027	0.279636	1.16251	1.35409	1.25325	0.923749	-0.628071	-0.34243	-1.19818	0.54878	-0.023588	-1.22457	-0.0387616	0.132101	0.262595	-0.432488	0.0112628	0.158882
222	0.272809	0.815116	0.606356	0.490848	0.493086	1.2642	0.519675	-1.18884	0.43299	-0.635754	1.46835	-0.311186	0.280844	-0.0768373	0.19006	1.05362	1.453	1.3149	0.58751	-0.319916	-0.677547	-0.983578	0.697707	-0.202334	-1.41489	-0.0882891	0.0890025	0.401696	-0.454291	0.0167715	0.142867
224	0.347089	1.47691	0.283924	0.0302795	0.473396	0.882802	0.547206	-1.03645	0.278842	0.661596	1.45212	-0.0492053	0.334006	-0.211235	-0.0276668	0.984821	1.20213	0.84367	0.441455	-0.195812	-0.938514	-0.831202	0.792268	0.173223	-1.31351	0.0284143	0.189346	0.201137	-0.461838	-0.126278	-0.0635726
226	0.189058	1.6271	0.486859	0.407476	0.588679	0.664915	0.548623	-0.795787	0.590943	0.87381	1.37353	0.392426	0.256141	-0.303518	-0.228695	0.817661	0.72292	1.10511	0.501095	-0.142249	-1.21902	-0.691373	0.995361	0.271662	-1.24264	0.0512674	0.40024	-0.0231452	-0.309161	-0.0960377	-0.381784
228	0.415015	1.20966	1.01937	0.349121	0.599494	0.585524	0.727472	-0.393496	0.507505	1.04114	1.37798	0.554477	0.267847	-0.369084	-0.269299	0.709982	0.637544	0.820547	0.292394	-0.397252	-1.13861	-0.125604	0.871422	0.447153	-0.818347	0.0866694	0.386665	-0.0732336	-0.165673	0.0267219	-0.381371
230	0.299691	1.12846	0.761749	0.3702	0.698362	0.941125	0.678347	-0.217133	0.430636	1.32552	1.6701	0.41876	0.220103	-0.237263	-0.126891	0.605025	0.448663	0.845677	0.0340301	-0.221722	-1.20803	0.197406	0.973365	0.223681	-0.941378	0.0812545	0.411448	0.187403	-0.289543	0.0354056	-0.195533
232	0.332712	0.755111	0.182805	0.424164	0.783749	1.28358	0.607735	0.387906	0.34127	1.0808	1.50913	-0.160782	0.145022	-0.221367	-0.134592	0.757793	0.713881	0.715761	0.0988441	-0.213786	-0.78777	0.221245	0.631983	-0.00613341	-0.767129	-0.0607467	0.409565	0.561366	0.0280417	0.118953	-0.118422
234	-0.00832983	0.292798	0.353662	0.574116	0.731052	1.49476	0.513211	0.689858	0.577403	1.31595	1.58127	-0.538554	0.0485838	-0.299554	0.199966	0.838524	0.669429	0.981459	0.03048	-0.158448	-0.532317	0.625163	0.684089	-0.104068	-0.879369	-0.160168	0.519978	0.454151	-0.243608	-0.10844	-0.280143
236	0.215986	-0.0606365	0.223996	0.472141	0.69629	1.36153	0.544896	0.62989	0.466213	1.09959	1.36209	-0.271369	0.143444	-0.401997	0.0754303	0.781458	0.741734	0.721638	0.257332	-0.164738	-0.368459	0.771011	0.391385	-0.197168	-1.04568	0.016113	0.52283	0.315835	-0.252728	-0.239755	-0.170562
238	0.0677642	-0.128863	0.283498	0.208602	0.701311	1.39233	0.410506	0.453019	0.552598	1.19518	1.4171	-0.0157316	0.000732982	-0.37027	0.182372	0.869908	0.808712	0.818336	0.945545	-0.224743	-0.301816	0.865637	0.772082	0.250834	-1.19985	0.0638943	0.596558	0.136643	-0.0948991	0.0123757	-0.269198
240	0.136449	0.317145	0.411601	0.311294	0.793315	1.19013	0.381661	0.0121382	0.410023	1.31173	1.26	0.212248	-0.0225745	-0.292422	0.105831	0.666285	0.882992	0.510635	1.03764	-0.25129	-0.0196515	1.04147	0.603755	0.148114	-1.13492	-0.0540841	0.643821	0.121602	0.0630928	0.451564	-0.12525
242	0.373649	0.361534	0.436457	0.526927	0.779501	1.23503	0.52335	-0.291511	0.399021	1.43459	1.24968	0.288908	0.0381659	-0.401478	0.235264	0.636413	1.04998	0.746966	1.24911	-0.196704	-0.117897	0.861093	0.620536	0.388688	-1.08708	-0.136365	0.726382	0.13379	-0.197161	0.556943	-0.276086
244	0.192054	0.44525	0.272131	0.618472	0.828367	1.20839	0.550566	-0.299588	0.578668	1.17563	1.00257	0.210465	0.0984954	-0.25832	0.347958	0.598475	0.994475	0.73528	1.07117	0.0871934	-0.20425	0.484468	0.359887	0.00388373	-1.10655	-0.0545757	0.634443	0.230708	-0.22281	0.632173	-0.133903
246	0.493404	0.344134	0.713632	0.559786	0.860597	1.30614	0.622813	-0.065577	0.323067	1.12072	1.06896	-0.200043	0.0732739	-0.332839	0.355682	0.623073	0.742679	0.93173	0.894889	0.18584	-0.413661	0.346826	0.62169	0.357708	-1.13153	0.212165	0.564191	0.0794602	0.0161278	0.412427	-0.249562
248	0.0669452	0.363304	0.782609	0.227049	0.943703	1.09748	0.546458	0.0220166	0.252183	1.01625	1.01804	-0.297399	0.0214417	-0.00831231	0.592338	0.851387	0.592307	1.08434	1.0207	0.189651	-0.498306	0.23001	0.555429	0.162958	-1.28135	0.42377	0.533072	0.0475055	0.343429	0.218846	-0.152217
250	0.216363	0.430037	0.279991	0.532909	0.878056	1.02714	0.39086	0.232707	0.0548223	0.867146	1.13735	-0.00313885	-0.0141391	0.0578914	0.480146	0.977307	0.902595	0.847212	0.795208	0.0913263	-0.685117	0.224125	0.888433	0.414142	-1.21676	0.248353	0.56799	-0.151382	0.0821959	0.0251541	-0.00111852
252	0.220703	0.941061	-0.0592528	0.545113	0.907386	1.02657	0.262201	0.428763	0.548585	0.660326	0.901316	0.42613	0.164789	-0.144249	0.68963	0.886589	0.859077	1.04325	0.693276	-0.0378713	-0.171032	0.444267	0.70301	0.272035	-1.35313	0.142249	0.693264	-0.241429	-0.100864	-0.191123	-0.0503071
254	0.32845	1.45135	0.464028	0.662552	1.02322	-0.870836	0.203303	0.520648	0.46717	0.703007	0.940188	0.612305	0.0783932	-0.168227	0.420043	0.904342	0.934853	0.623186	0.840983	-0.0258357	0.0332676	0.643856	0.694087	0.420414	-1.21224	0.344164	0.607284	-0.349835	0.215418	-0.244272	-0.203369
256	0.153728	1.56568	0.658596	0.571453	1.17217	1.85491	0.432389	0.495958	0.12934	0.946947	0.888332	0.193001	0.0441232	-0.146451	0.293892	0.975267	1.09158	0.735553	0.721068	-0.15118	-0.147067	0.88625	0.596101	0.0634069	-1.18281	0.234594	1.0369	0.021213	0.302244	-0.220709	-0.117414
258	0.365662	1.78167	0.159572	0.434428	1.27855	1.29151	0.469657	0.425385	0.352118	1.17543	1.02607	-0.321824	0.158786	-0.244561	0.391201	1.08035	1.10072	0.629768	0.85644	-0.173175	-0.430677	0.927575	0.753491	0.328432	-1.24108	0.277642	0.526256	0.167544	0.773215	-0.0887517	0.0314929
260	0.0695671	1.55703	0.0740019	0.443915	1.25546	1.31623	0.324085	0.457795	0.259233	1.21705	1.17526	-0.575685	0.0517337	-0.177265	-0.0157563	1.14473	1.13957	1.08454	0.677835	-0.253794	-0.61367	0.781831	0.662082	-0.0131708	-1.016	0.245261	0.0251142	0.24275	0.525544	-0.355265	-0.0291018
262	0.286265	1.732	0.601119	0.0399338	1.26726	1.11449	0.376975	0.00417769	0.209579	1.10278	1.17002	-0.468389	0.0153246	-0.327073	0.37032	1.32236	1.22874	0.993423	0.541332	-0.384777	-0.702829	0.324773	0.645891	0.291276	-1.11742	0.25918	-0.172123	0.104993	0.0274704	-0.19256	-0.093308
264	-0.0809005	1.62561	0.394094	0.270112	1.12933	0.779388	0.458772	-0.138576	0.516898	0.952135	1.29366	-0.208522	-0.0444702	-0.174692	0.363548	1.12212	1.35996	1.11688	0.292899	-0.463697	-0.908142	0.0666298	0.568651	0.0996212	-1.11334	0.388554	0.263775	-0.079023	-0.385897	0.561676	-0.0192394
266	0.25135	1.63652	0.143196	-2.82081	1.12405	0.767042	0.513548	-0.386639	0.285959	1.13728	1.2139	0.167049	-0.119688	-0.265827	0.184601	0.970663	1.07062	1.17361	0.202651	-0.432526	-1.05438	-0.163465	0.54738	0.332304	-1.10169	0.283399	0.609025	0.033464	-0.375411	0.706598	-0.221136
268	-0.0145384	1.33547	0.307387	0.749495	1.07398	0.69619	0.598609	-0.375868	0.251394	0.467364	1.34119	0.307167	-0.0238919	-0.409189	0.388112	0.799471	0.914032	0.111194	0.206842	-0.108207	-0.888817	-0.00377011	0.607233	0.187403	-1.1165	0.220679	0.739706	0.0173836	-0.357947	0.795851	-0.390002
270	0.351401	1.12755	0.485714	0.517015	1.22526	1.07327	0.460555	0.0940272	-0.0263131	-1.07437	1.34027	-0.0719828	0.025322	-0.706974	0.305923	0.769613	0.719489	0.959613	0.230991	0.347304	-0.688429	0.0919701	0.721559	0.317347	-0.920309	0.317967	0.651556	0.0172621	-0.327489	0.612911	-0.59827
272	0.180167	1.07005	0.482999	0.660327	1.24352	1.28212	0.517483	0.240883	0.141996	0.563306	1.34039	-0.343453	0.00784458	-0.685146	0.430572	0.716093	0.624114	0.448495	0.427561	0.901258	-0.337386	0.413458	0.60652	0.0900481	-1.05865	0.77838	0.774473	-0.0703473	-0.155382	0.531841	-0.132056
274	0.48531	0.973138	0.548111	0.279799	1.16238	1.1992	0.399135	0.23329	-0.0553233	0.447973	1.27588	-0.252841	0.0711349	-0.580466	0.0701278	0.842221	0.534423	0.343214	0.351904	0.571691	-0.392997	0.488	0.543917	0.329348	-0.988653	0.776064	0.834622	-0.16345	0.136422	0.307254	-0.0202812
276	0.382172	1.05895	0.234217	0.0492639	1.18579	0.922054	0.584647	0.291134	0.117166	1.05949	1.08517	0.183399	0.0368322	-0.66976	0.0348101	0.902836	0.57057	0.554712	0.191825	0.268884	-0.454769	0.343671	0.539768	0.208315	-1.17723	0.339807	0.789139	-0.131597	0.0146366	0.349867	0.189107
278	0.723983	1.05935	-0.074429	0.0416215	1.09559	0.542391	0.538859	0.248903	0.182917	0.918078	1.35483	0.474837	0.0937968	-0.484002	0.392852	0.932349	0.70634	0.675084	0.269213	-0.0736595	-0.505779	0.321832	0.469461	0.470713	-1.16606	0.184327	0.574822	0.141218	-0.140357	0.287294	0.12587
280	0.687518	1.22039	0.408188	0.264553	1.1022	0.475632	0.408288	0.48804	0.306311	0.638402	1.5741	0.6336	-0.035901	-0.430265	0.777892	1.0072	1.0631	0.432175	0.317851	-0.206124	-0.421638	0.336708	0.517894	0.0797089	-1.26041	0.40744	0.435297	0.144268	-0.13789	0.252272	-0.0195457
282	0.515671	1.32361	0.989749	-0.160881	1.18337	0.675264	0.303497	0.17884	0.272578	0.357962	1.95752	0.372354	-0.197084	-0.312627	0.352882	0.948787	1.25374	0.380768	0.379088	0.0162205	-0.231674	0.512262	0.473526	0.126778	-1.32457	0.421108	0.423539	0.406029	-0.338332	0.359801	-0.0993851
284	0.432008	1.18589	0.722617	0.0912099	1.1968	0.939631	0.226141	0.169255	0.11746	-0.0228545	1.74575	-0.230992	-0.131635	-0.227902	0.526796	1.02796	1.40348	0.373157	0.490321	0.104597	-0.141896	0.0952296	0.427501	0.0407794	-1.31518	0.39599	0.506904	0.406424	-0.24875	0.583698	-0.155689
286	0.146747	1.14869	0.159696	0.419089	1.30317	1.10253	0.121669	0.309904	0.185046	0.228656	1.12329	-0.377357	-0.0565739	-0.0598581	0.362893	0.757987	1.04982	0.50968	0.417271	0.511318	-0.183813	-0.239311	0.491235	0.297594	-1.25671	0.430605	0.728258	0.430536	-0.378585	0.486839	-0.0714239

## Sheet: OSAFEMALE
Global BOLD Brain	Series raw
	OSA120	OSA127	OSA152	OSA154	OSA205	OSA269
X	Y	Y	Y	Y	Y	Y
0	0.133742	0.686819	-0.153813	0.246275	-0.219704	0.633864
2	-0.91583	0.597603	-0.353386	0.227781	-0.137352	0.7795
4	0.147485	0.393914	-0.0918115	0.333525	-0.248613	0.664879
6	-0.339719	0.0866586	-0.635348	0.341671	-0.250523	0.6196
8	-0.0793404	0.216436	-0.261136	0.143232	0.200273	0.439607
10	-0.0208459	0.214846	-0.353892	0.042165	0.283974	0.13274
12	-0.323373	0.275202	-0.0655901	0.168276	0.320959	0.162089
14	-0.343771	0.185276	-0.0592589	0.184894	0.316226	0.0564409
16	-0.141558	0.332875	0.058361	0.0650313	0.104839	-0.00772421
18	0.0755105	-0.0391421	-0.184466	0.255381	0.0349976	0.013683
20	0.159111	-0.173529	0.192568	0.247404	-0.385357	-0.0821199
22	0.226284	-0.238461	0.196756	0.107122	-0.512335	-0.0794065
24	0.181228	0.474632	-0.0824293	0.156551	-0.308899	-0.092022
26	0.224112	0.513663	-0.176151	-0.0320354	-0.354968	0.0789981
28	0.00350157	0.242149	-0.366522	-0.0774373	-0.274395	0.104682
30	0.217651	-0.674249	-0.0446103	0.0019386	-0.233573	0.0353339
32	0.200515	-0.0678767	-0.337744	-0.0995779	-0.126605	0.0113605
34	0.324696	-0.0187119	-0.120871	-0.060777	0.129608	-0.204366
36	0.217456	0.167622	-0.187951	-0.0018888	0.0221303	-0.218471
38	0.214746	0.209069	0.235496	-0.0886793	0.0129573	-0.00872121
40	0.254315	0.0190939	0.100796	-0.135977	-0.127287	-0.165098
42	0.30982	0.291111	-0.161575	0.00297422	-0.243061	-0.201064
44	0.189122	0.115863	0.414836	-0.144773	-0.0698616	-0.0647913
46	0.306315	0.330917	0.0730483	-0.164305	-0.145302	-0.197523
48	0.178696	0.64179	-0.101022	-0.0926746	-0.0316007	-0.0407216
50	-0.0224853	0.35648	0.158907	-0.112165	-0.152192	-0.00931602
52	-0.0795046	0.148905	0.321357	-0.127222	0.0583865	-0.101301
54	0.0509733	0.166397	0.222645	0.120993	0.068609	-0.116732
56	0.0346303	-0.423133	-0.111137	-0.0422056	0.285212	-0.0621968
58	0.101871	-0.436154	-0.00433234	-0.182975	0.0247646	-0.230181
60	-0.0406234	-1.03824	-0.0596737	-0.0649789	0.358816	-0.139119
62	-0.11966	0.391953	0.392882	-0.221347	0.567789	0.012822
64	-0.325528	0.0127241	0.191213	-0.121729	0.639084	-0.0174393
66	-0.488972	-0.328648	0.503109	0.0988529	0.489294	-0.0136043
68	-0.267611	-0.373932	0.343927	-0.046281	0.131209	-0.148704
70	-0.357143	-0.167821	0.308363	-0.0225857	-0.183558	0.027981
72	-0.277374	-0.212658	0.367283	0.00587447	-0.14885	0.234049
74	-0.169485	-0.37713	-0.0948098	-0.0833308	-0.212719	-0.0914611
76	0.2834	-0.483079	0.0968632	0.0329684	-0.664639	-0.185854
78	0.200603	-0.746892	-0.174068	0.0110009	-0.35183	-0.244354
80	0.209383	-0.535011	-0.00769575	-0.0242308	-0.0329232	0.14275
82	0.0223278	-0.632556	-0.235902	-0.0763294	0.108061	0.0236984
84	0.0280387	-0.237503	-0.059624	-0.130003	0.16969	0.0652326
86	-0.0822738	-0.027738	-0.240842	-0.0635456	0.153816	0.0627854
88	-0.0334571	0.150456	0.0695466	-0.209475	0.0644476	-0.0296696
90	0.0243098	0.230059	0.0959615	-0.245505	0.020918	-0.14134
92	-0.000468094	0.191637	0.249744	-0.076629	-0.11305	-0.0866121
94	-0.103507	0.0604605	0.223204	-0.0875198	0.0684463	-0.253276
96	0.00355537	-0.132384	-0.0405692	-0.168817	0.0431262	-0.324539
98	-0.017703	-0.119728	0.153911	0.0526426	0.0423128	-0.316302
100	-0.0518104	-0.0470901	-0.165696	0.0537634	0.285574	-0.224986
102	0.0146857	-0.0686674	0.140101	0.102337	0.283874	-0.211119
104	0.0639554	-0.104284	-0.178953	0.00234665	0.239804	0.00803524
106	0.0937987	-0.273613	0.188364	-0.048644	0.113088	0.104716
108	-0.541421	-2.64576	-2.17427	-0.181394	-0.466292	-2.02324
110	-4.03166	-2.34978	-0.248736	-0.971086	-1.1722	-5.5495
112	1.79473	0.493963	-1.1255	0.417289	-0.135956	-2.43151
114	0.175794	-0.154683	1.07112	0.0497604	0.548152	-1.24267
116	0.408665	-0.405646	0.330991	-0.209263	0.412977	-1.09251
118	0.427398	-0.124379	0.249323	-0.151741	0.154141	-0.846464
120	0.586785	0.25234	-0.237279	-0.264776	0.150121	-1.60536
122	0.787819	0.11946	-0.278713	-0.250659	-0.0933869	-2.08744
124	0.86356	-0.0414211	-0.553534	-0.374743	-0.202932	-1.79932
126	0.573956	-0.367885	-0.0378282	-0.352721	-0.0884803	-2.20595
128	0.406683	-0.174185	-0.240717	-0.234317	-0.0635434	-2.10963
130	0.346345	-0.184394	-0.224318	-0.129626	-0.103337	-1.97336
132	0.365191	-0.116038	-0.152878	-0.164948	-0.0810759	-2.48287
134	0.188281	-0.0466859	-0.0806204	-0.0491347	0.209284	-2.19667
136	0.206597	0.0791747	-0.0439105	-0.0427092	0.129472	-2.55528
138	0.349168	-0.159085	0.173738	-0.132059	-0.060442	-2.84125
140	0.479258	0.128322	-0.106748	-0.118457	0.146663	-3.01109
142	0.762772	-0.08542	-0.239564	-0.166692	0.0686404	-3.6181
144	0.970647	0.00322772	-0.324183	-0.168546	-0.196546	-3.61606
146	0.811133	-0.0620999	0.167647	-0.0979844	-0.10319	-3.69349
148	0.690551	-0.0276901	-0.233423	-0.22395	-0.0778118	-3.76783
150	0.38543	0.394184	0.100146	-0.0934881	-0.153924	-3.64371
152	0.402923	0.422173	0.0279963	-0.0941932	0.0192335	-3.679
154	0.147919	0.280659	-0.0641933	0.0631512	-0.105819	-3.36328
156	-0.018275	0.25644	0.0634089	-0.133795	0.0980065	-3.24548
158	0.0506477	0.00636922	-0.29251	-0.221977	0.291179	-3.68741
160	0.838788	-0.179425	-0.1296	-0.249546	0.116127	-3.42504
162	0.960129	-0.226233	-0.390458	-0.103545	-0.180058	-3.98535
164	0.896934	-0.145357	-0.530864	-0.105141	-0.261292	-3.94486
166	0.604127	-0.140697	-0.221331	0.0110164	-0.42981	-4.01064
168	-0.278976	-2.71307	-0.71542	-0.446521	-1.78207	-6.54679
170	-0.141759	0.197324	-0.386525	-0.308509	-1.93454	-9.1904
172	-0.42153	-0.886014	-0.562971	-0.0720604	-1.62781	-1.84923
174	-0.785666	-1.16906	-0.652561	-0.376055	0.327461	-3.42613
176	-0.103713	-0.488514	0.0740662	-0.121114	0.536529	-1.18149
178	0.131278	-0.125256	-0.18729	-0.46143	0.653725	-1.69354
180	0.744122	0.118553	-0.181318	-0.0727964	0.922889	-0.792802
182	1.04501	-0.166749	-0.248573	-0.0722773	0.600021	-0.953773
184	1.39887	-0.466808	0.0152811	-0.693873	0.142664	-0.997108
186	1.61707	-0.876146	-0.486036	0.0916165	0.0690235	-0.969407
188	1.37067	-0.488834	-1.63087	0.1165	-0.0921537	-1.03612
190	1.2872	-0.759902	0.198493	0.470981	0.0344361	-0.768041
192	0.940589	-0.617741	-0.193148	0.590725	0.189736	-1.20914
194	0.839306	-0.483992	0.168654	0.467092	0.0747068	-0.745784
196	0.610221	-0.546196	0.156887	0.28786	0.0173234	-1.17189
198	0.181941	-0.222271	0.482931	0.287627	0.335527	-1.18137
200	0.796047	-0.202925	0.139019	0.0863222	0.395172	-1.04097
202	0.405888	-0.229602	0.0479914	-0.0735686	0.293036	-0.936478
204	0.597776	-0.290962	0.00755855	0.114963	0.343881	-0.909808
206	0.664122	-0.156665	-0.255742	0.184422	0.161629	-1.08064
208	0.686474	-0.162343	0.183753	0.156739	0.350981	-1.16227
210	0.44882	-0.0444697	-0.0400658	-0.0523294	0.130086	-1.13984
212	0.175299	-0.163421	0.177195	-0.0858824	0.206544	-1.22808
214	0.458866	-0.0555294	0.044971	-0.144962	0.32912	-1.04499
216	0.464011	-0.274647	0.279342	-0.1987	0.395057	-0.912777
218	0.732895	-0.0493362	-0.0730085	-0.255021	0.503033	-0.904942
220	0.787471	-0.251512	0.154216	-0.152743	0.561429	-1.02444
222	0.780576	-0.103556	-0.0295884	-0.203785	0.387768	-1.03399
224	0.758126	-0.162478	0.231071	-0.206022	0.531806	-1.0439
226	0.552573	-0.0811944	0.295105	-0.111184	0.428673	-0.968235
228	0.545375	-0.582543	0.57925	-0.166149	0.428458	-0.782872
230	0.44687	-0.410306	0.429791	-0.17767	0.382305	-0.479324
232	0.355528	-0.553827	0.562204	-0.270181	0.343183	-0.542667
234	0.670706	-0.23048	0.416144	-0.348436	0.436067	-0.518156
236	1.08648	-0.330124	0.321421	-0.233648	0.525619	-0.571728
238	1.05299	-0.14285	0.243318	-0.0732509	0.423636	-0.902059
240	1.13416	-0.308383	0.379572	0.0750543	0.212254	-0.928474
242	0.576141	-0.224925	0.354115	-0.0784574	0.193394	-0.941554
244	0.558652	-0.283867	0.36564	-0.237666	0.208381	-1.00996
246	0.463816	-0.119815	0.236011	-0.3781	0.0664574	-1.02726
248	0.465107	-0.36628	0.240243	-0.235652	0.111346	-0.724864
250	0.684866	-0.388537	0.222623	-0.145845	0.175032	-0.746758
252	0.746197	-0.510499	0.319465	-0.199021	0.113566	-0.779059
254	0.749334	-0.38256	0.604335	-0.196714	0.306187	-0.619318
256	0.418221	-0.426259	0.282075	-0.338798	0.445828	-0.637411
258	0.240858	-0.459052	0.519555	0.0490554	0.489142	-0.803559
260	0.298757	-0.213188	0.188132	-0.183794	0.817558	-0.845405
262	0.372491	-0.461058	0.508021	-0.144267	0.806123	-0.452337
264	0.553399	-0.147965	0.252435	0.140045	0.663134	-0.643761
266	0.633189	-0.553102	0.532696	-0.131494	0.601574	-0.495151
268	0.732068	-0.524331	0.287131	-0.181363	0.451842	-0.473772
270	0.659187	-0.569333	0.335397	-0.226809	0.3198	-0.545149
272	0.628124	-0.624473	0.147469	-0.141757	0.189442	-0.523945
274	0.350425	-0.497301	0.160566	0.226965	0.107793	-0.434861
276	0.52513	-0.524706	0.278676	-0.172738	0.155899	-0.450127
278	0.526906	-0.596619	-0.147136	-0.14538	0.19343	-0.49058
280	0.262614	-0.130776	0.0283282	-0.218785	0.136524	-0.419713
282	0.73114	-0.28523	0.109504	-0.233129	0.257683	-0.161076
284	0.356035	-0.241237	0.102946	-0.282343	0.365082	-0.177249
286	0.516446	-0.720925	0.504846	-0.260006	0.329566	-0.389922

## Sheet: Group Means
Global BOLD Brain
		OSA		CONTROL		CONFEMALE	20	CONMALE	37	OSAFEMALE	6	OSAMALE	31
	X	Y	STDEV(Y)	Y	STDEV(Y)	Y	STDEV(Y)	Y	STDEV(Y)	Y	STDEV(Y)	Y	STDEV(Y)
	0	0.114224	0.392883	0.0332292	0.314309	-0.0293655	0.258594	0.0670642	0.344424	0.221197	0.382205	0.0935191	0.39495
	2	0.0927562	0.399181	0.00863293	0.310377	-0.0256072	0.179738	0.0271411	0.380994	0.0330527	0.63128	0.104312	0.354258
	4	0.120178	0.31656	-0.00199599	0.298578	-0.00223498	0.218709	-0.0018668	0.341751	0.199897	0.334876	0.104749	0.313015
	6	0.0261702	0.367855	-0.00916173	0.267011	0.0151697	0.224796	-0.0223139	0.28983	-0.0296102	0.465775	0.0369664	0.348903
	8	0.0387797	0.362152	-0.163268	0.810663	0.0237306	0.26537	-0.264348	1.10542	0.109846	0.246095	0.025025	0.384615
	10	-0.000389683	0.328829	-0.131213	0.705979	0.0343581	0.294601	-0.220711	0.928345	0.0498311	0.226704	-0.0101098	0.348595
	12	-0.00418137	0.297248	-0.0984379	0.392456	-0.0861158	0.32174	-0.105099	0.430681	0.0895939	0.242508	-0.0223314	0.307843
	14	-0.00467903	0.280678	-0.0195569	0.285194	0.0559471	0.211209	-0.0603699	0.325186	0.0566346	0.234155	-0.0165462	0.289682
	16	0.00988315	0.256882	-0.057746	0.405173	-0.165418	0.56854	0.000455038	0.316867	0.0686374	0.155733	-0.00148863	0.276459
	18	0.0214406	0.309138	-0.0565335	0.252072	-0.0212604	0.301637	-0.0756001	0.22528	0.0259941	0.14411	0.0205592	0.341079
	20	0.0197063	0.350287	-0.0365395	0.238485	0.0275112	0.239086	-0.0711614	0.23816	-0.00698712	0.248464	0.0248727	0.369995
	22	0.0139304	0.334336	-0.0180285	0.281821	0.0994846	0.302782	-0.0815491	0.27049	-0.0500067	0.28707	0.0263053	0.343484
	24	0.0134875	0.332466	-0.0252996	0.320062	0.0958402	0.27439	-0.0907805	0.344749	0.0548434	0.273957	0.00548319	0.34379
	26	-0.038045	0.321464	-0.0166974	0.298975	0.0329356	0.239381	-0.043526	0.331188	0.0422698	0.305828	-0.0535898	0.32449
	28	-0.0238021	0.317202	0.00480628	0.257545	0.0470443	0.257858	-0.0180251	0.257376	-0.0613368	0.229199	-0.0165373	0.334235
	30	-0.0524084	0.35071	0.0219841	0.21832	0.0240098	0.243156	0.0208891	0.204895	-0.116251	0.309417	-0.0400517	0.358702
	32	0.0409119	0.226819	0.0476692	0.228536	0.0125015	0.223727	0.0666788	0.231136	-0.069988	0.176391	0.0623764	0.236579
	34	0.0327482	0.228239	-0.081952	0.700097	-0.344191	1.41457	0.059799	0.313894	0.00826309	0.190911	0.0374873	0.235463
	36	-0.00424743	0.21099	-0.0308212	0.425021	-0.114192	0.55039	0.014244	0.357254	-0.000183873	0.178288	-0.00503393	0.217319
	38	-0.0541329	0.21199	0.00279033	0.358991	-0.0200607	0.253544	0.0151423	0.415989	0.0958114	0.140224	-0.0831544	0.22588
	40	-0.0301143	0.220144	-0.0230895	0.344026	-0.0089721	0.293545	-0.0307205	0.371314	-0.00902598	0.165324	-0.0341959	0.230754
	42	-0.0450259	0.295725	0.0094398	0.349424	-0.0166276	0.233136	0.0235303	0.412283	-0.00029913	0.247529	-0.0536826	0.305053
	44	-0.0179605	0.250244	-0.0379753	0.304994	-0.0617527	0.186129	-0.0251227	0.369245	0.0733991	0.209281	-0.035643	0.258173
	46	-0.0107137	0.232888	-0.0528522	0.35087	-0.0287775	0.197754	-0.0658656	0.433636	0.0338582	0.240382	-0.0193405	0.231438
	48	-0.0647164	0.444086	-0.000419739	0.30413	-0.0236913	0.222273	0.0121595	0.348376	0.0924113	0.287763	-0.0951282	0.474342
	50	-0.0622336	0.276125	0.0196726	0.253037	-0.0444565	0.17553	0.054337	0.294932	0.0365379	0.190082	-0.0813507	0.292778
	52	-0.0439542	0.264487	0.0171888	0.229109	-0.0197442	0.146414	0.0371526	0.27381	0.0367701	0.175219	-0.0595782	0.281765
	54	-0.120146	0.407151	0.0389987	0.287244	0.0639316	0.299192	0.0255215	0.280785	0.0854811	0.117463	-0.159945	0.46322
	56	-0.120764	0.43527	0.0476748	0.344005	0.0876078	0.399197	0.0260893	0.314171	-0.0531383	0.229192	-0.133853	0.475156
	58	-0.121168	0.345958	0.0330324	0.2998	0.0166135	0.322559	0.0419074	0.287498	-0.121168	0.199807	-0.121167	0.374245
	60	-0.0916905	0.295332	-0.129711	0.459642	-0.0360294	0.207245	-0.18035	0.596073	-0.163969	0.463499	-0.077701	0.262784
	62	-0.107589	0.518028	-0.100498	0.534738	-0.0846971	0.211792	-0.109039	0.709303	0.17074	0.322159	-0.161459	0.555938
	64	-0.0189843	0.307325	-0.0598703	0.534598	-0.0573923	0.307546	-0.0612097	0.657329	0.0630543	0.329359	-0.0348628	0.30306
	66	-0.0302621	0.331299	-0.0669948	0.34293	-0.0568169	0.301808	-0.0724963	0.365158	0.0433386	0.409467	-0.0445074	0.31617
	68	-0.0296	0.232958	-0.0161846	0.368615	0.0362904	0.333545	-0.0445496	0.387571	-0.0602319	0.264359	-0.0236713	0.22688
	70	-0.041099	0.275313	-0.0385803	0.437925	0.0548481	0.372474	-0.0890821	0.473305	-0.065794	0.227954	-0.0363193	0.284479
	72	-0.016257	0.370495	-0.00846421	0.46176	0.0500204	0.354168	-0.0400775	0.519917	-0.00527909	0.258402	-0.0183817	0.39219
	74	-0.0899245	0.680016	-0.0363767	0.520092	-0.000894213	0.299922	-0.0555565	0.639103	-0.171489	0.11318	-0.0741377	0.789726
	76	0.0267147	0.37202	-0.00850159	0.41894	0.0622336	0.266069	-0.0467368	0.501573	-0.15339	0.363116	0.0615737	0.373743
	78	0.0429965	0.286762	-0.00141174	0.328843	-0.00639114	0.227871	0.00127982	0.383422	-0.21759	0.32494	0.0934326	0.279373
	80	0.0864252	0.317503	0.034058	0.298387	0.0373042	0.192566	0.0323034	0.355588	-0.0412879	0.261518	0.111144	0.328339
	82	0.0489201	0.367555	0.080916	0.321804	0.00259555	0.233852	0.123251	0.369345	-0.131783	0.27208	0.083895	0.386035
	84	-0.0483336	0.563514	0.087871	0.371399	-0.00334138	0.307285	0.137175	0.406055	-0.0273615	0.145745	-0.0523927	0.644372
	86	-0.0238268	0.480038	0.0958454	0.349622	0.0245493	0.265971	0.134384	0.394839	-0.0329663	0.134656	-0.0220579	0.546886
	88	0.0159482	0.397379	0.0323217	0.307483	-0.0193471	0.219172	0.0602508	0.355219	0.00197474	0.124485	0.0186528	0.450198
	90	0.109562	0.359971	0.0515662	0.298385	0.018881	0.188194	0.0692338	0.357948	-0.00259924	0.169336	0.13127	0.396868
	92	0.122443	0.308961	0.0729014	0.293988	0.0632166	0.196236	0.0781364	0.346828	0.0274369	0.155392	0.140831	0.338683
	94	0.0439659	0.360419	0.0817303	0.280956	0.0436726	0.201184	0.102302	0.324077	-0.0153652	0.166893	0.0554494	0.397876
	96	0.00810824	0.394084	0.123202	0.282578	0.0418987	0.187962	0.167149	0.333723	-0.103271	0.134818	0.0296656	0.444265
	98	0.0570977	0.369836	0.150152	0.299209	0.0788142	0.18269	0.188713	0.362193	-0.0341444	0.164894	0.0747575	0.409503
	100	0.0423087	0.539673	0.113708	0.324581	0.0288252	0.201106	0.159591	0.391323	-0.0250408	0.180918	0.055344	0.60911
	102	0.104629	0.34919	0.0668763	0.344955	0.0528412	0.230428	0.0744629	0.406862	0.0435352	0.17252	0.116453	0.383384
	104	0.0629152	0.371001	0.0519139	0.335323	0.0447007	0.225657	0.055813	0.394602	0.0051507	0.144504	0.0740955	0.41484
	106	-0.0344058	0.528244	-0.334328	0.982681	-0.462591	1.00832	-0.264996	0.968821	0.0296183	0.167332	-0.0467975	0.598098
	108	-1.41294	1.12691	-0.947239	1.13326	-0.815532	0.689203	-1.01843	1.37329	-1.33873	1.05936	-1.42731	1.13999
	110	-1.42311	1.82446	-0.557791	0.839736	-0.873838	1.29813	-0.386954	0.591957	-2.38716	2.03767	-1.23652	1.78319
	112	-0.102181	1.07515	0.253273	0.815658	0.34225	0.728623	0.205177	0.862703	-0.164496	1.46112	-0.0901203	1.00045
	114	0.195689	0.968292	0.40497	0.552724	0.357723	0.574978	0.430509	0.540695	0.0745791	0.776648	0.219129	1.00538
	116	0.0719867	0.833289	0.384844	0.563107	0.385872	0.558167	0.384289	0.565776	-0.0924641	0.599622	0.103816	0.878515
	118	0.0569475	1.01388	0.395908	0.478706	0.459726	0.515927	0.361412	0.458586	-0.0486204	0.449312	0.07738	1.12315
	120	0.139295	0.797698	0.306989	0.573785	0.250405	0.550767	0.337575	0.586227	-0.186361	0.764949	0.202326	0.804037
	122	0.025658	0.703987	0.253222	0.598789	0.234407	0.578006	0.263393	0.610023	-0.300487	0.959149	0.0887829	0.654601
	124	0.0390279	0.714386	0.204373	0.540006	0.232958	0.565752	0.188922	0.526089	-0.351399	0.86396	0.114594	0.685436
	126	-0.213823	0.84053	0.177167	0.627964	0.226364	0.64304	0.150574	0.619815	-0.413152	0.94239	-0.175243	0.820815
	128	-0.0841507	0.670114	0.122415	0.694946	0.2358	0.719816	0.0611264	0.681503	-0.402618	0.870694	-0.0225119	0.631292
	130	-0.142849	0.808001	0.213228	0.632001	0.23963	0.652207	0.198957	0.621079	-0.378114	0.808464	-0.0973144	0.807911
	132	-0.0344085	0.722488	0.148505	0.661057	0.221309	0.578436	0.109152	0.705717	-0.43877	1.02113	0.043855	0.664687
	134	-0.0138931	0.847612	0.243289	0.546435	0.248728	0.611918	0.24035	0.511039	-0.329257	0.923605	0.0471452	0.832904
	136	0.0152772	0.805779	0.296355	0.587535	0.294234	0.589234	0.297501	0.586616	-0.37111	1.07449	0.0900618	0.753771
	138	0.0422407	0.773296	0.304752	0.596968	0.338137	0.608954	0.286706	0.590489	-0.444989	1.19022	0.136543	0.692601
	140	0.0977628	0.747939	0.391565	0.59301	0.391158	0.648503	0.391785	0.563014	-0.413675	1.29097	0.196751	0.642837
	142	0.092873	0.838274	0.417101	0.599687	0.38875	0.636762	0.432425	0.579647	-0.546395	1.5478	0.216602	0.700946
	144	0.102054	0.851847	0.44132	0.538825	0.443678	0.627477	0.440046	0.490905	-0.555243	1.57101	0.229273	0.712654
	146	0.0978183	0.788379	0.456495	0.546913	0.444023	0.647676	0.463236	0.492446	-0.496331	1.60462	0.212815	0.630398
	148	0.0665514	0.820905	0.43797	0.57671	0.420392	0.688649	0.447472	0.516203	-0.606693	1.58596	0.196857	0.672829
	150	0.000672153	0.824565	0.393033	0.629729	0.282002	0.729879	0.453049	0.575594	-0.501894	1.55638	0.0979429	0.682923
	152	0.0306398	0.827034	0.337658	0.601256	0.201665	0.561874	0.411168	0.622543	-0.483477	1.58007	0.130146	0.681285
	154	0.0498325	0.8805	0.321659	0.617617	0.175997	0.625512	0.400395	0.61335	-0.506927	1.4064	0.157592	0.778713
	156	0.105152	0.868637	0.36588	0.670401	0.208319	0.697354	0.451048	0.655832	-0.496615	1.35285	0.221622	0.774918
	158	0.0619209	0.8768	0.318976	0.711538	0.193942	0.725649	0.386562	0.703911	-0.642283	1.50626	0.198218	0.75497
	160	0.112387	0.902164	0.312457	0.691699	0.265885	0.832645	0.337631	0.615512	-0.504782	1.48529	0.23184	0.789301
	162	0.0946653	0.890909	0.279436	0.712773	0.26189	0.829708	0.28892	0.649565	-0.654253	1.70196	0.239617	0.73393
	164	0.0209035	0.882605	0.259912	0.690613	0.177211	0.730119	0.304615	0.669258	-0.681763	1.67092	0.156903	0.730028
	166	-0.0180202	0.907903	0.205846	0.697965	0.0865869	0.831002	0.27031	0.626052	-0.697889	1.66021	0.113567	0.762294
	168	-1.2372	1.15824	-0.564741	0.915705	-0.448368	0.954728	-0.627646	0.894611	-2.08047	2.37553	-1.07398	0.92263
	170	-0.943392	1.7687	-0.458355	1.15253	-0.301388	1.0534	-0.543203	1.20612	-1.96073	3.61781	-0.746487	1.41081
	172	-0.21605	1.40259	-0.0558591	1.09415	-0.490907	1.33444	0.179302	0.964259	-0.903269	0.701267	-0.0830401	1.53833
	174	-0.268905	1.45831	0.100251	0.799259	-0.0486277	0.820716	0.180727	0.787661	-1.01367	1.28309	-0.124758	1.49222
	176	-0.00650006	1.22021	0.19745	0.69289	0.0230668	0.846444	0.291711	0.609888	-0.21404	0.57939	0.0336689	1.34424
	178	0.230969	0.680206	0.221147	0.730826	-0.0166464	0.786476	0.349683	0.700745	-0.280418	0.787977	0.329947	0.659347
	180	0.229088	0.714645	0.447793	0.628858	0.246726	0.758791	0.556477	0.558624	0.123108	0.631708	0.249601	0.730698
	182	0.281987	0.634499	0.309555	0.825531	-0.0104245	1.35274	0.482517	0.540553	0.0339431	0.699951	0.329996	0.621831
	184	0.172761	0.678547	0.360072	0.740576	0.219715	0.919317	0.43594	0.64396	-0.100163	0.849802	0.225585	0.645401
	186	0.140417	0.711954	0.112071	0.735186	0.0433288	0.900551	0.149229	0.6458	-0.092313	0.950848	0.185462	0.665717
	188	0.0994166	0.815146	0.0349406	0.729435	-0.0606344	0.904297	0.0866028	0.634915	-0.293466	1.03502	0.175458	0.77259
	190	0.11556	0.785934	-0.0336212	0.659948	-0.153605	0.862487	0.0312352	0.550467	0.0771943	0.781137	0.122986	0.786863
	192	0.108144	0.747151	-0.0285883	0.608495	-0.168117	0.863126	0.0468327	0.470857	-0.049829	0.79192	0.13872	0.738486
	194	0.188412	0.708242	0.0330215	0.630363	-0.0915914	0.870359	0.10038	0.500636	0.0533303	0.58822	0.214556	0.731472
	196	0.207904	0.6603	0.0485145	0.622936	-0.0640402	0.824424	0.109355	0.514024	-0.107632	0.645336	0.268975	0.663196
	198	0.195307	0.698852	0.0622034	0.634861	-0.215848	0.978997	0.212501	0.448841	-0.0192686	0.617161	0.236838	0.714663
	200	0.110419	0.788279	0.146568	0.567635	0.0206998	0.750354	0.214604	0.468869	0.0287775	0.622328	0.126221	0.820398
	202	0.141886	0.638285	0.163281	0.562929	0.00274295	0.706929	0.250059	0.485091	-0.0821223	0.479077	0.185242	0.669099
	204	0.212765	0.636709	0.180966	0.584128	0.0182999	0.715966	0.268893	0.512864	-0.0227651	0.528803	0.258352	0.657595
	206	0.289371	0.627668	0.203052	0.599438	0.0605324	0.728738	0.280089	0.529546	-0.0804791	0.586526	0.360955	0.635631
	208	0.313121	0.634058	0.21921	0.61057	0.0739485	0.715055	0.297729	0.554091	0.00888888	0.637106	0.372005	0.633468
	210	0.250228	0.624767	0.256724	0.581304	0.101659	0.658975	0.340544	0.53932	-0.1163	0.537171	0.321168	0.641721
	212	0.198576	0.630125	0.231636	0.547864	0.0867813	0.572368	0.309936	0.534618	-0.153057	0.548906	0.266634	0.645845
	214	0.218616	0.646081	0.245836	0.594809	0.18448	0.622561	0.279001	0.579808	-0.0687535	0.530779	0.274236	0.668398
	216	0.220761	0.64043	0.191571	0.666922	0.164805	0.633952	0.20604	0.684743	-0.0412856	0.526736	0.27148	0.662435
	218	0.220882	0.708377	0.246672	0.592389	0.184584	0.636874	0.280232	0.568343	-0.00773004	0.579921	0.26513	0.73324
	220	0.222694	0.687366	0.230186	0.599134	0.115263	0.672717	0.292307	0.55936	0.0124042	0.647183	0.263395	0.695144
	222	0.163118	0.717651	0.254821	0.603113	0.133108	0.629482	0.320611	0.588859	-0.033762	0.612385	0.201224	0.738026
	224	0.17508	0.673768	0.252004	0.597451	0.0842569	0.644524	0.342678	0.572006	0.0181005	0.643051	0.205463	0.679713
	226	0.203979	0.663322	0.340966	0.581231	0.180294	0.638176	0.427815	0.55045	0.0192897	0.553242	0.239725	0.684627
	228	0.238466	0.595609	0.323407	0.561128	0.225119	0.668293	0.376536	0.503201	0.00358653	0.599385	0.283927	0.594878
	230	0.263259	0.580405	0.333509	0.591314	0.262511	0.665701	0.371886	0.551104	0.0319443	0.436833	0.30803	0.608193
	232	0.25716	0.518303	0.266725	0.647053	0.201081	0.662868	0.302208	0.638504	-0.0176268	0.496506	0.310345	0.522522
	234	0.278074	0.578722	0.300405	0.638866	0.148353	0.671879	0.382595	0.621022	0.0709741	0.49517	0.318158	0.594893
	236	0.255021	0.555069	0.130765	1.03775	0.182545	0.735303	0.102776	1.20124	0.133003	0.623592	0.278637	0.541806
	238	0.29735	0.584548	0.215023	0.794784	0.204544	0.708847	0.220688	0.841236	0.100298	0.652164	0.335489	0.571461
	240	0.315906	0.551189	0.2824	0.697083	0.246275	0.702748	0.301927	0.694021	0.0940302	0.690679	0.35885	0.524191
	242	0.325038	0.562754	0.250094	0.724644	0.207422	0.719803	0.27316	0.727261	-0.0202144	0.535827	0.391861	0.567966
	244	0.288712	0.520416	0.24045	0.755867	0.191891	0.741425	0.266698	0.763674	-0.0664695	0.56917	0.357457	0.510979
	246	0.288619	0.516067	0.196959	0.724779	0.128445	0.706452	0.233994	0.734686	-0.126482	0.527606	0.368961	0.513833
	248	0.282582	0.507705	0.209382	0.725007	0.136086	0.765602	0.249001	0.703064	-0.0850168	0.437765	0.35373	0.521241
	250	0.280518	0.509137	0.211396	0.685384	0.144913	0.773072	0.247332	0.637985	-0.0331033	0.504488	0.341219	0.510036
	252	0.291919	0.522402	0.233459	0.683553	0.173171	0.760802	0.266047	0.641796	-0.0515583	0.559101	0.358398	0.515299
	254	0.311437	0.557135	0.233888	0.656589	0.158831	0.753849	0.27446	0.604016	0.0768774	0.557425	0.356835	0.557078
	256	0.374128	0.584861	0.234017	0.687934	0.124749	0.701956	0.29308	0.680354	-0.042724	0.478552	0.454809	0.605437
	258	0.386456	0.602024	0.158435	0.684722	0.0445622	0.725888	0.219988	0.66247	0.0059999	0.534011	0.460093	0.615188
	260	0.317377	0.630856	0.195793	0.638585	0.0411819	0.701185	0.279366	0.604748	0.0103434	0.563267	0.376803	0.643938
	262	0.302707	0.640318	0.211548	0.655298	0.0829955	0.772507	0.281036	0.591942	0.104829	0.532678	0.341006	0.661151
	264	0.29257	0.620141	0.211259	0.651329	0.115768	0.784968	0.262877	0.579092	0.136215	0.480485	0.322832	0.647171
	266	0.189199	0.812062	0.169978	0.662624	0.110416	0.806654	0.202173	0.58477	0.0979521	0.558105	0.206859	0.861215
	268	0.235649	0.574223	0.151224	0.662759	0.0599973	0.746188	0.200536	0.617662	0.0485957	0.51781	0.271852	0.585141
	270	0.224942	0.604281	0.0890292	0.815486	0.15516	0.763583	0.0532831	0.843541	-0.00448452	0.514187	0.269347	0.621718
	272	0.307198	0.542592	0.117697	0.731333	0.113524	0.74224	0.119953	0.725437	-0.05419	0.473104	0.377144	0.556041
	274	0.28822	0.487052	0.14135	0.740985	0.134878	0.722337	0.144848	0.751064	-0.0144019	0.359689	0.346792	0.511703
	276	0.266676	0.502341	0.151757	0.695137	0.0977742	0.697408	0.180937	0.693909	-0.0313109	0.419431	0.324351	0.518388
	278	0.26278	0.498689	0.252288	0.684983	0.211312	0.73321	0.274438	0.658915	-0.109896	0.419997	0.334911	0.51392
	280	0.300688	0.500901	0.259103	0.67558	0.227662	0.735339	0.276098	0.643278	-0.0569678	0.249024	0.369912	0.549651
	282	0.322683	0.570036	0.227544	0.679852	0.219679	0.691992	0.231796	0.673289	0.0698153	0.386099	0.371625	0.605636
	284	0.293457	0.546684	0.215953	0.762998	0.209518	0.69008	0.219431	0.802414	0.0205389	0.295784	0.34628	0.595245
	286	0.272403	0.532541	0.15699	0.787337	0.145426	0.634346	0.163241	0.870035	-0.00333252	0.523356	0.325771	0.534319
	All	0.0617374	0.598949	0.118961	0.561725	0.0724789	0.571966	0.144087	0.556189	-0.155493	0.626534	0.103782	0.59361
		Y	STDEV(Y)	Y	STDEV(Y)	Y	STDEV(Y)	Y	STDEV(Y)	Y	STDEV(Y)	Y	STDEV(Y)
		OSA		CONTROL		CONFEMALE	20	CONMALE	37	OSAFEMALE	6	OSAMALE	31

## Sheet: CONFEMALE
Global BOLD Brain	Series raw
	CON107	CON109	CON110	CON112	CON113	CON123	CON125	CON128	CON132	CON133	CON134	CON135	CON156	CON173	CON174	CON232	CON270	CON279	CON285	CON307
X	Y	Y	Y	Y	Y	Y	Y	Y	Y	Y	Y	Y	Y	Y	Y	Y	Y	Y	Y	Y
0	-0.0465683	-0.163344	-0.0659742	-0.456098	0.294541	-0.457107	-0.0512883	-0.186557	0.157008	0.00369358	0.395823	0.373833	-0.0279954	-0.184527	-0.460276	-0.214912	0.0558679	0.199917	0.00939549	0.237258
2	0.0579121	-0.140889	0.150222	-0.39836	0.240118	-0.196055	-0.0641563	-0.112565	0.117954	0.0531903	-0.158541	-0.208589	-0.059352	0.224822	-0.290989	-0.0754496	-0.0130382	0.0124819	0.078438	0.2707
4	0.194087	-0.288107	0.404267	-0.402478	0.131234	0.00788348	-0.233612	0.0632967	0.154489	0.101258	-0.229038	-0.166825	0.116573	-0.0611328	-0.261204	0.204053	-0.129769	0.294477	-0.113958	0.169808
6	0.184	-0.191332	0.42203	-0.519719	-0.00238571	-0.112252	-0.245916	0.248186	0.0654441	0.0462757	-0.109346	0.311871	-0.0521793	0.0761493	-0.116551	0.32284	-0.170515	0.0825435	-0.093265	0.157515
8	0.289576	-0.188356	0.444169	-0.296242	-0.172583	-0.12246	-0.246008	0.243359	0.168327	-0.114378	-0.247186	0.761497	0.0467421	0.00363453	-0.0236015	-0.124941	-0.0981376	0.166116	-0.152833	0.137916
10	0.0436158	-0.0816727	0.396918	-0.32811	-0.211811	-0.111341	-0.251869	0.342482	0.138078	0.030717	-0.382006	0.130606	-0.147308	0.949898	-0.039699	0.0513397	-0.0580967	0.191817	-0.0559992	0.0796012
12	-0.0314798	-0.140141	0.400582	-0.150369	-0.0669619	0.095667	-0.436604	0.0414107	-0.16531	0.258841	-0.261938	0.255343	-1.18134	0.0620952	0.014173	-0.254562	-0.0651179	0.0133007	-0.0899391	-0.0199692
14	0.0546474	-0.0458063	0.579791	0.0923491	0.169128	0.0396954	-0.331476	0.122603	-0.176858	0.460213	-0.16634	0.127248	-0.207346	0.0313199	0.00121998	0.0694014	-0.0239872	0.25453	0.0649533	0.00365606
16	-0.185777	0.0814797	0.704842	0.101005	0.182748	-0.0358944	-0.0520052	-2.21962	-0.0318326	-0.864738	-0.219343	-0.113129	-0.490341	0.0616431	-0.0149744	-0.287141	-0.0756389	0.123986	0.109318	-0.082946
18	-0.365907	-0.106599	0.619333	0.177087	-0.0418422	-0.139885	-0.0975578	0.752124	-0.241823	-0.0864582	-0.118866	-0.353385	-0.137687	-0.163115	-0.0964279	-0.452266	-0.076013	0.173185	0.279811	0.0510852
20	-0.0751868	-0.275711	0.528101	0.00750188	-0.131991	-0.19142	-0.401425	0.488704	-0.0261838	0.24658	0.159111	-0.276887	0.128558	0.310008	0.00706823	0.020823	-0.0317242	0.0255717	0.080873	-0.0421475
22	-0.246546	-0.296489	0.36694	0.289726	-0.17507	-0.386175	0.0875109	0.476622	0.137657	-0.0521485	0.54768	-0.294125	0.285621	0.72915	0.0430204	0.200251	0.00271988	0.305164	-0.0377665	0.00594964
24	-0.179996	-0.260982	0.241481	0.267565	-0.102023	-0.252684	0.112775	0.384909	-0.087995	0.26711	0.59614	-0.268373	0.284434	0.709219	-0.113541	0.144981	0.0202944	0.0108512	-0.0113504	0.153989
26	-0.139525	0.0728165	0.137441	0.430827	-0.092362	-0.306129	-0.0363799	0.393471	-0.185506	-0.0638135	0.293862	-0.0372269	0.217455	0.517981	-0.0663271	-0.145176	-0.0553918	-0.3613	-0.0538549	0.137852
28	-0.122943	0.00774267	0.156156	0.530677	0.0267869	-0.15695	0.000983132	0.341851	-0.25496	0.126091	0.348315	-0.133146	0.172015	0.487813	0.0435955	-0.521312	-0.0938321	-0.225924	0.131877	0.0760501
30	0.0799028	-0.131514	0.0478418	0.50047	0.0055245	-0.159935	0.510845	0.0566482	-0.108913	0.188974	0.143032	-0.3107	0.204623	0.191825	0.0938636	-0.52012	-0.0799012	-0.195634	-0.0380916	0.00145537
32	0.0155514	0.0772957	0.116695	0.349642	-0.0256012	-0.149056	0.410089	-0.0962547	-0.035442	0.13784	0.118829	-0.497916	0.00555392	-0.262984	0.15294	-0.419476	-0.00550626	0.217053	0.11431	0.0264668
34	0.0843118	0.000593893	0.0219818	0.290886	-0.0839627	-0.0756826	0.21063	-6.31477	-0.0729361	0.246754	-0.191741	-0.171832	-0.138287	-0.383489	0.0479997	-0.227686	0.0232511	-0.0434285	-0.0207872	-0.0856361
36	0.166289	-0.0425549	0.177424	0.275131	-0.233236	-0.132043	0.227686	-2.2925	0.259496	-0.271963	-0.173009	-0.358855	0.0864493	-0.293343	0.17748	-0.15447	-0.0261669	0.207714	0.0810199	0.0356161
38	0.109259	0.0233013	0.520191	0.2754	-0.101016	-0.376488	0.147224	-0.617256	0.127599	-0.0174538	-0.263594	-0.234283	0.110984	-0.301155	0.129356	0.0341911	0.00529886	0.174667	-0.153196	0.00575315
40	0.0146815	-0.207634	0.440938	0.173537	-0.117723	-0.225002	-0.0128867	-0.180178	0.415961	0.131445	-0.190662	-0.352231	-0.716758	-0.167841	0.00514903	0.242299	0.0923909	0.55603	-0.0676584	-0.0132992
42	-0.194209	-0.217739	0.198071	-0.0543742	-0.374368	-0.159684	-0.0316463	-0.00876395	0.240961	0.183185	0.210491	-0.439092	-0.217161	-0.055288	0.0904347	0.511032	-0.00551705	0.135139	-0.255369	0.111347
44	-0.457039	-0.214824	0.0507369	-0.141458	-0.313522	-0.126496	0.022733	0.266688	-0.0235927	-0.0779249	0.11942	-0.254487	-0.188314	-0.112142	-0.0140273	0.328168	-0.127082	0.0304404	-0.0795521	0.0772219
46	-0.428936	0.0867438	-0.223726	-0.0192465	-0.171585	0.0297943	0.0079594	0.135055	0.0629862	-0.0240759	0.244743	-0.245499	0.105481	-0.0879205	0.0325461	0.420935	-0.141984	-0.177359	-0.289634	0.108171
48	-0.253166	-0.0286276	-0.416657	-0.036254	0.0529662	-0.218077	0.240734	0.185372	-0.0906501	-0.169453	0.413545	-0.104305	0.401524	0.153501	0.0240285	0.0722798	-0.110878	-0.329884	-0.169478	-0.0903483
50	-0.207248	-0.216046	-0.194268	0.0361571	0.19251	-0.279487	0.248342	-0.130004	-0.022737	-0.109417	0.316648	-0.107808	0.171099	-0.241989	0.0318803	-0.00958643	-0.0499929	-0.136809	-0.25098	0.0706056
52	0.139126	-0.163516	-0.195004	0.271922	0.0358448	-0.205889	0.190834	-0.112591	-0.117124	-0.042102	0.114542	-0.00511796	0.0465079	-0.258798	0.0652413	0.0238517	-0.0167862	-0.18866	-0.10157	0.124405
54	0.156019	-0.0622641	-0.341017	0.119184	0.00994588	0.404069	0.0728935	0.0545713	-0.0134921	-0.100675	1.06332	0.0919031	0.273673	-0.386452	0.121964	0.012041	0.12663	-0.121172	-0.179571	-0.0229415
56	0.106062	-0.086213	-0.566297	0.0748999	0.263868	0.424516	0.0717538	-0.000865186	-0.124719	-0.234332	1.45615	0.275909	0.270077	-0.238239	0.31405	-0.0691021	0.15692	-0.00789908	-0.185688	-0.148692
58	0.0482268	-0.183181	-0.625042	0.124139	0.291535	0.374529	0.0684725	0.165284	-0.238902	-0.219901	0.87478	-0.113239	0.12316	-0.107455	0.414436	-0.353982	0.0966461	-0.0614409	-0.134516	-0.211279
60	-0.0483832	-0.0646414	-0.473723	0.261935	-0.0693389	0.138075	0.0353007	0.206428	-0.0827515	-0.154469	0.0918279	-0.32501	0.2864	-0.0904932	0.127262	-0.454758	0.0209706	0.00678441	-0.127486	-0.00451792
62	-0.137004	-0.161103	-0.483453	0.164257	-0.075071	-0.0711263	0.0872229	0.31619	-0.0495413	-0.163664	-0.51671	-0.454392	0.0680628	-0.127484	0.00116997	-0.164497	-0.0856994	0.0146989	0.113444	0.0307574
64	-0.282051	-0.0587315	-0.474696	-0.0585904	-0.201895	-0.505441	0.0660153	0.370771	0.355922	0.0494812	-0.863285	0.142267	-0.0513252	-0.171939	0.0807449	0.412919	-0.0685745	0.023011	0.0546632	0.0328866
66	-0.105255	-0.0223278	-0.479894	-0.259971	-0.0950683	-0.160916	0.0803814	0.603138	0.175199	0.11193	-0.833036	-0.118729	-0.281797	-0.193952	0.00223584	0.392581	0.0286392	-0.154232	0.183065	-0.00832983
68	0.00110495	-0.0697191	-0.186418	0.0927601	0.307893	0.195393	0.111329	0.687515	0.0343798	0.0478574	-1.03231	-0.0686794	-0.278862	0.145122	0.0378504	0.472961	0.191536	0.167497	-0.102408	-0.028997
70	0.0668933	0.00186608	-0.0478472	0.406653	0.361664	0.410754	0.0324636	0.399527	-0.0217453	-0.123088	-1.10127	-0.146421	-0.533428	0.451177	-0.0131271	0.496482	0.177382	0.193071	0.101166	-0.0152141
72	0.0769281	0.210172	-0.0470424	0.415307	0.215197	0.245775	0.024124	0.610607	-0.146325	-0.104173	-1.01547	-0.296924	-0.134891	0.0647265	-0.0925708	0.684305	0.252353	-0.0119995	0.104095	-0.0537869
74	0.0663703	0.314285	-0.167471	0.320562	0.00994914	0.168497	0.127104	0.657407	-0.0676445	-0.129167	-0.628645	-0.181743	-0.584985	-0.110717	-0.104692	-0.226773	0.247889	0.0519501	0.257687	-0.0377462
76	0.124645	0.114793	-0.0200742	0.00938073	-0.0444605	0.119137	0.43269	0.702779	-0.0864675	-0.157983	-0.485666	0.0688206	0.168043	-0.203037	-0.0519394	0.547152	0.162923	-0.0717948	0.047874	-0.132144
78	0.118147	0.119153	-0.00110635	-0.184185	0.229303	0.171782	0.395027	0.530165	0.0793087	-0.22177	-0.26646	-0.275499	-0.157047	-0.162143	-0.0573625	-0.166796	0.0434693	-0.189529	0.127651	-0.25993
80	0.102033	0.0545688	-0.0194315	-0.248348	0.0802053	0.0291459	0.18891	0.548146	0.0215335	0.222836	-0.108858	0.297453	0.241935	-0.14896	0.0128133	-0.0509724	-0.0817248	-0.0765253	-0.0691713	-0.249505
82	-0.0370383	0.102197	-0.412876	-0.240671	0.0389783	0.120791	-0.210256	0.289931	0.167879	0.441448	-0.185335	0.13338	0.534592	-0.0994181	-0.068562	-0.134557	-0.0900121	-0.182211	0.0219799	-0.138328
84	-0.111844	0.133289	-0.438078	-0.26457	0.0156161	0.482115	-0.374908	0.156523	0.143397	0.415042	-0.469706	0.263279	0.705169	0.000616198	-0.198577	-0.193224	-0.00773995	-0.193639	-0.0363911	-0.0931957
86	0.120327	0.18249	-0.117001	-0.303528	-0.0348156	0.46547	-0.30952	-0.0597355	-0.093148	0.525566	-0.195106	0.456005	0.366657	-0.382745	-0.182786	-0.097682	0.00511542	0.0870179	0.132136	-0.0737324
88	0.258443	0.0548388	0.026048	-0.274912	0.0660739	0.360501	-0.35454	-0.00132738	-0.0974452	0.0508731	-0.259278	0.516903	-0.199165	-0.347373	-0.0305687	-0.0541623	-0.0268252	-0.0451401	-0.00516759	-0.0247171
90	0.125523	-0.027013	0.0314357	-0.388071	0.0216906	0.176704	-0.368394	0.0668431	-0.0151795	-0.0677335	0.122181	0.461905	0.231275	-0.0574347	-0.0113017	0.139485	-0.0676142	-0.0406219	0.130236	-0.0862935
92	0.236748	0.265271	-0.0120408	-0.277714	0.00543647	0.211337	-0.0140632	0.0805874	-0.164356	-0.156219	0.141733	0.506627	0.173705	-0.0115872	0.0806855	0.41041	-0.0441011	-0.134222	0.0187416	-0.0526473
94	0.0242374	0.422399	-0.165279	-0.222984	-0.0296052	0.237757	0.0227667	0.128333	-0.076079	-0.218383	0.4368	0.250727	0.0484067	-0.115108	0.133229	0.0784161	0.0878948	-0.324035	0.129535	0.0244233
96	0.0992243	0.319204	-0.182538	-0.0465513	0.0101513	0.184811	-0.113735	0.126653	-0.148068	-0.117428	0.343999	0.451222	-0.0797521	-0.26863	0.0681826	-0.11869	0.176652	0.088268	0.0448076	0.000190693
98	0.258863	0.234744	-0.127545	-0.150195	-0.111319	0.141796	-0.133655	0.312318	0.16207	-0.00981417	0.497734	0.312359	-0.0699596	0.0907238	0.0732212	-0.0204843	0.0309556	-0.118146	0.209712	-0.00709373
100	0.23303	0.292925	-0.175099	-0.230304	-0.16971	-0.135235	0.00740179	0.265986	0.0918992	-0.0661676	0.488737	0.173841	-0.00152009	0.214531	-0.00521591	-0.236017	-0.0383964	-0.22805	0.0769001	0.0169674
102	0.072356	0.43614	-0.27217	-0.108044	-0.0683281	-0.00823567	0.0742171	0.302831	-0.159147	-0.128771	0.540861	0.436399	-0.0122516	0.253089	-0.0548307	-0.137665	-0.0262101	-0.184812	0.174187	-0.0727928
104	-0.0720386	0.528768	-0.251869	0.00238818	0.0587473	0.221147	0.055482	0.20767	-0.0506742	-0.0795383	0.592434	0.115049	0.0742735	0.0678489	-0.0586878	-0.406738	-0.0138259	-0.00281478	-0.00219183	-0.0914165
106	-0.244086	0.592007	-0.123809	-0.817737	-3.85538	-2.26177	0.104408	-0.978193	0.0649162	-0.639506	0.486737	-0.142953	-0.0424373	-0.651965	-0.0713127	-0.588643	0.0975705	-0.289648	0.116413	-0.00643638
108	-1.89706	0.165681	-2.05646	-1.66131	-0.318648	0.291436	-0.48242	-0.933606	-0.389259	0.0946837	-0.66756	-0.694376	-1.60772	-0.925254	-1.06334	-0.380958	-0.989744	-0.588025	-1.75745	-0.449261
110	-0.804647	0.508917	-0.72395	-0.426067	0.563749	1.13987	-0.156756	-0.427452	-0.773522	0.177304	0.336817	-1.63704	-2.60144	-0.381707	-4.0229	-1.2	-0.811596	-2.54504	-0.859741	-2.83156
112	-0.395186	0.919612	-1.08704	-0.510545	0.126265	1.6616	0.0724493	0.806799	-0.0178799	0.976188	0.211911	-0.349513	0.0478373	1.64461	0.0552795	0.913321	0.441083	1.0726	-0.377253	0.63286
114	0.143687	0.82341	-0.490867	0.527928	0.31821	1.06818	0.289167	0.757342	0.103237	0.79242	0.966811	-0.493728	-0.472067	1.21586	-0.355642	1.27174	0.496295	0.173114	-0.293991	0.313349
116	-0.00869171	0.912781	-0.261389	0.324501	0.188575	0.693492	0.162372	0.790679	-0.0280818	0.662096	0.191852	-0.201078	-0.0300136	1.74053	-0.32431	1.44158	0.440572	0.786107	-0.158253	0.394125
118	0.233224	0.709519	-0.00828685	0.0932298	1.168	0.883569	0.40325	0.673228	-0.0674899	0.793119	-0.00264097	-0.394197	0.0358383	1.37681	0.328925	1.51726	0.476458	0.623481	-0.127292	0.478526
120	-0.142534	0.375228	-0.0472316	0.333873	1.30673	0.241902	0.374727	0.454063	-0.0935825	0.411686	-0.636675	-0.628304	-0.27675	0.742101	0.288322	1.65894	0.349193	0.0334087	0.257221	0.00578173
122	-0.116551	0.251163	-0.24067	0.487972	1.05806	0.117925	0.107352	0.203863	0.0735	0.431025	-0.749354	-0.733548	-0.398321	0.828992	0.222594	1.62435	0.291843	0.721999	0.658091	-0.15215
124	-0.103697	-0.0409542	-0.460401	0.659199	1.08036	0.0841917	0.0809145	0.419594	0.221416	0.480965	-0.238336	-0.655928	-0.708382	1.19076	0.17497	1.43918	0.0470446	0.443283	0.358615	0.186367
126	-0.209187	0.093759	-0.569228	0.425075	1.64912	0.232261	-0.0143971	0.298405	-0.0338292	0.731121	-0.285234	0.0512448	-0.859682	1.20015	0.251882	1.60295	0.0134675	-0.0387856	0.111381	-0.123205
128	-0.0658639	0.140683	-0.605548	0.571189	2.02451	0.110927	0.0237288	0.202491	-0.213979	0.616949	-0.224519	0.18644	-0.827878	1.32079	0.166712	1.70802	0.140201	0.0219261	-0.214071	-0.366703
130	-0.161337	0.119395	-0.667437	0.528954	2.04092	0.392453	0.040739	0.0941925	-0.216131	0.561558	0.113562	0.0297675	-0.717841	0.690006	0.0928071	1.52863	0.304796	0.457875	-0.327493	-0.112809
132	0.165937	0.113521	-0.8183	0.411225	1.84408	0.402886	0.141271	0.104204	-0.159339	0.667703	0.242799	0.0854159	-0.394802	0.264889	0.0715146	1.37619	0.22357	0.145061	-0.339706	-0.12194
134	0.130393	0.0519075	-0.814213	0.170945	2.15007	0.449619	0.106142	0.143582	-0.0251735	0.987755	0.275377	0.159062	-0.13524	0.24219	-0.0350323	1.17424	0.252421	0.128929	-0.409139	-0.0292792
136	-0.0215589	0.291057	-0.615119	0.388217	2.29408	0.347539	0.156762	0.23208	-0.0537905	0.403253	0.26187	0.307706	0.09795	0.413894	-0.127007	1.21514	0.230743	0.381193	-0.163986	-0.155333
138	-0.0695558	0.259297	-0.416903	0.424346	2.45686	0.332828	0.208249	-0.0355119	0.191615	0.943903	0.316754	0.226797	0.13096	0.543649	0.00523655	0.989541	0.402146	0.291768	-0.209519	-0.229717
140	0.0315435	0.38991	-0.245445	0.201076	2.43116	0.431289	0.234095	0.210221	0.0817426	1.09975	0.0812128	0.319208	-0.137866	0.649314	0.0370034	1.53418	0.4622	0.421315	-0.147554	-0.261195
142	0.0639134	0.229229	-0.157753	0.111764	2.39911	0.504653	0.222471	0.426729	-0.0330802	1.1214	0.340726	0.258845	-0.0220579	0.838083	0.0776067	1.26505	0.565068	0.238358	-0.204524	-0.470592
144	0.0817902	0.299882	0.0203211	0.241986	2.29934	0.463761	0.256773	0.569339	-0.0819544	0.942724	0.300509	0.273642	0.591133	1.28527	0.181218	1.31654	0.514553	-0.181796	-0.00739002	-0.494082
146	0.199995	0.366183	0.0205523	0.402001	2.45813	0.648829	0.327357	0.409488	-0.0569628	0.961291	0.0652025	0.547022	-0.181137	1.06569	0.310921	1.37674	0.484764	0.10527	-0.280194	-0.35069
148	0.0530889	0.529536	-0.178147	0.308251	2.48636	0.665267	0.311827	-0.226969	-0.01169	1.11716	0.228485	0.831271	-0.421536	0.973358	0.287775	1.21502	0.452712	0.453664	-0.171619	-0.495972
150	0.105671	0.067352	-0.740918	0.0837042	2.51002	0.692601	0.208191	-0.474714	0.148677	0.807054	0.0704256	0.986706	-0.437689	1.02763	0.0647911	0.867277	0.374856	0.0358043	-0.317863	-0.439533
152	0.117772	0.0823093	-0.513712	-0.116762	1.70438	0.579598	0.251623	-0.523979	-0.00756606	0.702366	0.00611212	0.67822	-0.508562	0.833494	-0.024386	0.706298	0.293545	0.378578	-0.0626666	-0.543354
154	-0.0729007	0.129536	-0.461428	-0.34878	1.89428	0.511812	0.329284	-0.174496	-0.0739757	1.1276	0.0771132	0.401673	-0.643565	0.751215	-0.0383362	0.804547	0.352297	-0.198666	-0.185135	-0.662131
156	-0.0475729	0.309645	-0.592596	-0.510403	2.01035	0.710481	0.379163	0.182137	0.114214	1.2564	0.0127904	0.240292	-0.760409	0.437058	-0.0626856	1.10414	0.36785	-0.128231	0.0790851	-0.93533
158	0.0169598	0.263272	-0.274215	-0.737282	2.22219	0.551069	0.409755	0.537753	0.0501052	1.12982	0.00665039	0.623089	-0.843869	0.491183	-0.132846	0.659155	0.314266	-0.192073	-0.148817	-1.06733
160	0.163185	0.0775267	-0.197341	-0.475745	2.84959	0.566294	0.456214	0.493767	0.0967269	0.804882	0.335184	0.511009	-0.69996	0.581209	-0.0989879	1.27962	0.298476	-0.225752	-0.188817	-1.30938
162	0.301071	-0.0893086	-0.388196	-0.397227	2.89197	0.483204	0.409424	0.375081	0.0327484	1.31465	0.587887	0.161596	-0.425316	0.217025	-0.00984199	1.14816	0.284696	-0.142257	-0.413187	-1.1044
164	0.203252	-0.177727	-0.621939	-0.441707	2.36893	0.389392	0.491708	-0.0267006	0.14228	0.943629	0.582236	0.0622264	-0.296829	0.25291	-0.153429	1.03781	0.327305	0.131169	-0.647746	-1.02255
166	-0.0411004	-0.122305	-0.524923	-0.158491	2.22084	0.482255	0.33558	-0.107208	-0.0728588	0.54263	0.359268	0.624963	-0.270599	0.392108	-0.267828	1.04592	0.347167	-0.832543	-0.0684305	-2.15271
168	-0.538102	-0.31386	-0.329905	-0.0248831	1.62427	0.469825	-1.20221	-1.87841	-0.677008	0.435427	-1.28802	0.579672	-2.38826	0.132148	-1.48602	0.403883	-1.1069	-0.16868	-0.226139	-0.984178
170	-0.601511	-0.152704	-1.61084	-2.2945	1.34523	0.349645	0.837881	-2.33252	0.197114	0.803313	0.450698	0.667528	-0.301062	0.416076	-0.593238	-0.886182	0.375367	-0.457181	-0.418232	-1.82264
172	-0.169946	0.176168	-0.94833	-1.4546	0.637305	-0.0856011	0.133119	-5.25363	-0.54055	0.655034	0.235695	-0.106888	-1.13394	0.967299	-0.472232	-0.0658692	-0.100551	-0.555083	0.24695	-1.98249
174	-0.228254	0.430973	-0.862359	-1.14122	0.753232	-0.601712	0.442461	-0.087076	0.307816	1.09651	1.16159	1.07056	-0.622727	0.722993	-0.57785	0.434124	-0.655637	-0.388191	-0.358535	-1.86925
176	0.077609	0.558649	-2.05094	-0.687649	0.971014	-0.0224418	0.721122	-0.0621769	-0.0580184	0.500319	1.13165	0.689285	-0.335496	0.649711	-0.276004	0.805252	0.129425	-0.323574	-0.0151264	-1.94127
178	0.259647	0.184923	-1.90109	-0.625099	0.981028	0.0941015	0.433968	-0.231473	-0.0414133	0.80568	-0.0887386	0.387435	-0.0574762	0.635055	-0.171658	1.0292	-0.00395959	-0.295605	0.266451	-1.99391
180	0.388068	0.53472	-0.0907471	-0.828456	1.70731	0.238654	0.240673	-0.144545	-0.00724084	0.966091	0.28279	0.736399	0.127725	0.994861	-0.183855	1.2432	0.114584	0.19243	0.337588	-1.91573
182	0.589277	0.371024	-0.181045	-1.36773	1.60662	-0.591043	0.303597	-4.41425	-0.00550542	1.2094	0.393351	0.832607	0.326963	1.07631	-0.297084	1.40448	0.350311	0.0374216	0.167842	-2.02104
184	0.528406	0.450722	-0.172111	-1.95589	1.04916	-0.0363295	0.343307	1.41175	0.0362699	0.899805	0.222361	0.997739	0.292002	0.987861	-0.172152	1.54372	0.389478	-0.454903	-0.0216686	-1.94524
186	0.30868	0.446707	-0.583869	-2.26378	0.951601	-0.000276857	0.336359	0.0328008	0.0950954	0.914596	-0.0950945	1.06042	-0.0699504	0.631243	-0.149956	1.27752	0.223477	-0.0431859	-0.0673834	-2.13843
188	0.1218	0.242675	-1.1968	-2.13834	0.998097	0.441304	0.255579	-0.49894	-0.0768601	0.886832	0.131334	1.16439	-0.104558	0.273073	-0.159486	1.15334	0.107088	-0.598395	-0.213474	-2.00134
190	0.159345	0.312147	-1.64182	-2.02885	0.532839	0.289628	0.157264	-0.688137	0.0760245	0.588278	0.0611029	0.547783	-0.237341	0.273135	-0.229884	1.32356	0.137021	-0.743141	-0.0532204	-1.90784
192	0.243813	0.450399	-1.72566	-1.80207	0.548115	0.0248058	0.0111856	-1.13653	0.175058	0.660607	0.397835	0.790697	-0.448795	0.0617635	-0.228868	0.987698	0.292045	-0.424761	-0.288577	-1.95111
194	0.205696	0.373285	-1.63643	-1.76705	0.551297	-0.16648	0.226387	-1.10569	0.0255348	0.774861	-0.124668	0.977381	-0.242537	0.579473	0.0251162	0.968025	0.49931	0.00891044	-0.0504947	-1.95375
196	0.201595	0.412083	-1.66836	-1.661	0.625841	-0.339527	0.175745	-0.992645	0.0783091	0.529196	0.326265	0.862382	-0.102448	0.855829	0.15735	0.871158	0.292829	-0.127648	-0.0598283	-1.71793
198	0.368278	0.683761	-1.53265	-1.40397	0.481527	-0.352635	0.310788	-0.806038	0.00982276	0.296085	-2.79834	0.856184	0.195395	0.626179	0.118191	0.55254	0.23239	-0.314891	0.047177	-1.88675
200	0.272921	0.804294	-1.31384	-1.0391	0.340329	-0.299005	0.148863	-0.858242	-0.00220253	0.375502	0.918442	1.08943	0.144185	0.488897	0.0940605	0.995434	0.221675	-0.270477	-0.0670896	-1.63008
202	0.318634	0.705366	-0.850842	-1.06653	0.47196	-0.161369	0.0990461	-0.934531	0.179456	0.502811	0.390106	0.734768	-0.100485	0.607961	0.12137	0.936259	0.289761	-0.444333	0.0899378	-1.83449
204	0.353433	0.623333	-0.734551	-0.903621	0.537244	-0.319745	0.260085	-0.981769	-0.0349489	0.465203	0.366178	0.932055	0.0204665	0.964118	0.106567	0.6364	0.407682	-0.325481	-0.108316	-1.89834
206	0.237348	0.496429	-0.654001	-0.786028	0.572657	-0.163925	0.240477	-0.804385	0.0822038	0.763649	0.55039	1.08777	-0.0610281	1.07755	0.0390882	0.548115	0.464966	-0.555635	-0.00468621	-1.92031
208	0.351253	0.488531	-0.577661	-0.700437	0.549272	-0.243743	0.209867	-0.521958	0.226904	0.53809	0.296416	1.14317	-0.0392482	1.127	-0.0433811	0.740134	0.39501	-0.296343	-0.128524	-2.03538
210	0.391439	0.689281	-0.272149	-0.743209	0.402225	-0.0375475	0.14371	-0.599038	0.24894	0.222264	0.733429	0.99837	-0.161961	0.879839	0.111018	0.74773	0.394193	-0.30078	0.0281065	-1.84269
212	0.46183	0.649092	-0.102706	-0.478582	0.339498	-0.0933789	0.28508	-0.336225	0.260437	0.0418891	0.577044	0.748283	-0.203365	0.773387	0.0121507	0.41975	0.3805	-0.1534	-0.0473939	-1.79826
214	0.38499	0.624077	-0.0333481	-0.24683	0.413135	0.151974	0.266562	-0.271236	0.135362	0.555083	0.285792	0.890173	-0.124079	0.879172	0.00615239	1.25732	0.260583	-0.0556322	0.164719	-1.85437
216	0.341257	0.656639	0.390185	-0.362172	0.537782	0.128831	0.378195	-0.0886641	0.105663	0.325309	0.454216	1.05089	-0.265286	1.07982	-0.0408868	0.606499	0.315126	-0.42775	0.00138408	-1.89094
218	0.347683	0.758879	0.464038	-0.428094	0.52289	0.278007	0.257662	-0.23741	0.194249	0.236404	0.523674	0.781289	-0.0734725	1.34638	-0.0343009	0.425668	0.480325	-0.333806	0.0512874	-1.86966
220	0.239163	0.673283	0.397927	-0.406739	0.55861	0.148484	0.174826	-0.615449	0.0114409	0.420035	0.603976	0.831329	-0.0594599	1.16255	-0.0127489	0.239664	0.331686	-0.192312	-0.0826498	-2.11836
222	0.0506734	0.405399	0.389527	-0.368088	0.587444	0.304395	0.259653	-0.504656	0.0945916	0.242191	0.663658	0.917276	0.0717181	0.997616	-0.0671742	0.114214	0.252838	0.132544	0.165938	-2.0476
224	0.0517219	0.434954	0.26175	-0.267112	0.657159	0.357379	0.33021	-1.14853	-0.0906368	0.104975	0.578271	0.939051	0.222649	0.685644	-0.00497835	0.0799269	0.440335	-0.168376	0.14688	-1.92613
226	0.00756961	0.595376	0.140062	-0.384551	0.775199	0.449155	0.321876	0.0098571	0.0215255	0.151114	1.09468	0.7454	0.348509	0.719945	0.049325	-0.116316	0.652977	-0.348089	0.338198	-1.96594
228	0.0456818	0.890878	0.322638	-0.407114	0.865309	0.200828	0.423214	0.104266	0.292488	0.163767	0.912487	1.00559	0.254933	0.826491	0.0688327	-0.00578078	0.82842	-0.445412	0.116316	-1.96146
230	0.0600014	0.871856	0.406504	-0.12114	1.01138	0.372041	0.30918	0.132943	0.09344	0.373121	0.719828	1.11862	0.191221	0.699155	-0.0106078	0.457681	0.802267	-0.328281	0.13042	-2.03941
232	0.0312561	0.491593	0.290643	-0.132179	1.03943	0.329352	0.381997	0.0171752	0.400036	0.300276	0.222123	1.2551	-0.0722924	0.623863	0.233709	0.42744	0.647254	-0.325471	-0.0313492	-2.10833
234	0.122727	0.230396	0.398747	-0.392871	0.823785	0.177346	0.583022	-0.555322	0.404829	0.342023	-0.008371	1.00458	-0.118169	0.516341	0.244677	0.866719	0.477811	-0.10038	0.104685	-2.15551
236	0.318738	0.330846	0.427721	-0.323217	1.31113	-0.00544935	0.729827	-0.603997	-0.0212948	0.218194	0.0850777	1.13699	0.319646	0.812265	0.20292	0.78462	0.346444	-0.321876	0.0986775	-2.19636
238	0.329353	0.312999	0.368223	-0.197435	1.34864	0.123691	0.744983	-0.608092	0.0405618	0.149168	0.344262	1.05464	0.283392	0.953177	-0.0125708	0.64414	0.274765	-0.00170964	0.0613681	-2.12268
240	0.242754	0.44016	0.446737	-0.287091	1.36707	0.323908	0.543385	-0.108041	0.174845	0.232748	0.397998	0.793737	0.194876	1.2791	-0.0460255	0.622817	0.426303	-0.0898139	0.123746	-2.15372
242	0.0426398	0.539577	0.361358	-0.500203	1.4792	0.111821	0.41455	-0.0934223	-0.0029996	0.513039	0.566347	0.41067	0.250998	1.21566	-0.134327	0.570354	0.546393	0.0860139	-0.0604723	-2.16874
244	-0.0252067	0.604111	0.455275	-0.532644	1.44678	-0.193122	0.374996	-0.0457661	0.0750835	0.664714	0.546106	0.600218	0.0397507	1.37172	-0.0245361	0.497546	0.365821	-0.253869	0.019148	-2.14831
246	0.0449233	0.588068	0.366187	-0.440787	1.33426	-0.191995	0.438974	-0.269414	-0.048347	0.840702	0.368879	0.590957	-0.0298735	0.9038	0.0489155	0.39513	0.330852	-0.462002	-0.107581	-2.13274
248	0.131682	0.937492	0.21175	-0.549316	1.259	-0.0594816	0.303705	-0.735471	0.0163619	0.904861	0.573426	0.607874	-0.0672962	0.982306	0.069386	0.570949	0.268017	-0.423285	-0.0505822	-2.22966
250	0.217377	0.935808	0.368271	-0.666115	1.15899	0.0886749	0.229291	-0.738913	0.310719	0.508937	0.566876	1.23489	-0.0936889	0.723549	-0.0696717	0.697434	0.217495	-0.40903	-0.180218	-2.20241
252	0.258987	0.914103	0.427904	-0.538275	1.23533	0.0619596	0.244472	-0.896305	0.019942	0.506839	0.890562	1.09799	0.253631	0.599547	-0.247832	0.522972	0.295627	0.0123404	-0.0224032	-2.17396
254	0.560946	0.817188	0.186557	-0.544158	1.25345	0.183564	0.443316	-0.642884	0.0142373	0.779458	0.723815	0.789951	-0.0555705	0.409486	-0.189912	0.667762	0.239303	-0.219192	0.0522251	-2.29293
256	0.477136	0.913115	-0.184971	-0.707888	1.12825	0.101377	0.383707	-0.496606	0.169473	0.309497	0.396559	0.934296	0.128597	0.158988	-0.104911	0.784763	0.395244	-0.169636	-0.0266793	-2.09534
258	0.433937	0.782588	-0.372604	-0.76101	0.94476	0.0430775	0.398486	-0.400129	-0.133177	-0.154253	-0.195807	1.14805	0.0302957	0.119863	-0.107343	0.85121	0.644085	-0.309426	0.0854554	-2.15682
260	0.373981	0.692953	-0.0502918	-0.757722	1.12266	0.149717	0.316646	-0.430622	-0.157596	0.285007	-0.7226	0.73097	0.16053	0.151627	0.00970009	0.49848	0.555249	0.0906063	0.00294385	-2.1986
262	0.366579	0.498102	0.319788	-0.515969	1.30173	0.180083	0.340804	-0.568933	0.0205818	0.557501	-0.9966	0.974888	-0.0584956	0.429906	0.0516318	0.652897	0.54489	-0.218714	0.0887813	-2.30954
264	0.341738	0.431822	0.544288	-0.755257	1.48641	0.0164089	0.326702	-0.528213	0.0299147	0.383729	-0.688161	0.930184	-0.0857608	0.472335	-0.118214	0.984554	0.675138	-0.0355713	0.146258	-2.24295
266	0.374761	0.484987	0.442674	-1.03187	1.40842	-0.0141383	0.420402	-0.497563	0.118858	0.384038	-0.724509	0.865483	0.31645	0.506541	-0.216284	1.04586	0.569065	-0.30359	0.319571	-2.26084
268	0.459195	0.622198	0.189533	-0.824092	1.34326	-0.0777212	0.361699	-0.460015	0.0366884	-0.0824723	-0.547561	0.910312	0.273081	0.385119	-0.196101	0.712477	0.510849	-0.236288	0.0470425	-2.22725
270	0.406579	0.873821	-0.113039	-0.675858	1.31197	0.0299783	0.449633	-0.55214	0.0865543	-0.0358833	-0.021305	1.08867	0.525121	0.443846	-0.217263	0.988009	0.576503	-0.00316182	0.15161	-2.21045
272	0.386693	0.828677	-0.040904	-0.428525	1.22528	-0.0238758	0.486567	-0.502585	0.0404125	0.150325	-0.041465	1.01524	0.142961	0.289996	-0.11648	0.864986	0.539915	-0.303547	0.0804667	-2.32366
274	0.312703	0.70082	-0.0486431	-0.275441	1.33351	0.0994113	0.387696	-0.519298	0.103445	-0.0790374	0.273571	1.11999	-0.0160883	0.412118	-0.072066	0.7911	0.501069	-0.285278	0.170105	-2.21213
276	0.230907	0.68861	-0.11073	-0.377203	1.27611	0.100165	0.331999	-0.385576	0.0198887	-0.079852	0.396721	1.19392	-0.0657189	0.0609178	0.0586928	0.471092	0.566374	-0.345481	0.0660036	-2.14136
278	0.237721	0.358411	-0.000160356	-0.551743	1.19047	0.52242	0.341135	-0.263429	0.147712	0.389168	0.920796	1.38978	-0.222066	0.0655656	0.138118	0.778226	0.617199	0.0115621	0.308281	-2.15292
280	0.1845	0.301307	0.0817773	-0.535197	1.22638	0.558157	0.285745	-0.339733	0.227067	0.162892	1.08177	1.37124	-0.0888282	0.4591	-0.0327099	0.800533	0.60562	-0.367523	0.583244	-2.01211
282	0.170211	0.453865	-0.00631379	-0.384433	1.14612	0.504744	0.391237	-0.263305	0.169513	0.0639512	0.632166	1.28217	0.0238945	0.632069	-0.0229357	0.708396	0.712974	-0.374976	0.545369	-1.99114
284	0.0984865	0.631501	0.0381447	-0.318285	1.14516	0.338847	0.417399	-0.371304	0.377211	0.0706313	0.878025	1.14733	-0.026992	0.660805	-0.0877071	0.450432	0.678029	-0.402507	0.456146	-1.991
286	0.0800038	0.755945	0.205642	-0.352185	1.03648	0.236069	0.330926	-0.326942	0.131217	-0.16732	0.572052	0.885743	-0.107148	0.408185	-0.0400741	0.48228	0.563166	-0.149127	0.350191	-1.98659

## Sheet: CONMALE
Global BOLD Brain	Series raw
	CON105	CON106	CON108	CON111	CON114	CON115	CON124	CON126	CON137	CON139	CON141	CON145	CON149	CON151	CON159	CON160	CON161	CON162	CON163	CON178	CON188	CON198	CON226	CON271	CON273	CON274	CON276	CON284	CON287	CON292	CON299	CON302	CON303	CON305	CON308	CON309	CON310
X	Y	Y	Y	Y	Y	Y	Y	Y	Y	Y	Y	Y	Y	Y	Y	Y	Y	Y	Y	Y	Y	Y	Y	Y	Y	Y	Y	Y	Y	Y	Y	Y	Y	Y	Y	Y	Y
0	0.27035	0.0635518	0.0019169	-0.929188	-0.0498354	0.511228	0.285914	0.0427324	0.240146	0.259446	0.232261	0.343902	-0.443383	0.146729	-0.0532019	0.036253	-0.0860649	0.909652	0.361475	0.0699269	-0.139683	0.0718274	0.0137131	0.2479	0.375428	-0.145825	-0.216637	0.428646	-0.0636265	-0.198641	-0.173636	0.195754	0.406816	-0.741636	0.362032	-0.401048	0.246182
2	0.467487	-0.0885892	-0.980777	-0.88903	-0.340325	0.0811694	0.302924	0.618962	0.287019	0.295697	0.363644	0.637601	-0.460126	0.0423659	0.0434485	0.0598142	0.0510739	0.595815	0.456265	-0.146037	-0.0918414	0.239717	0.0486106	0.257533	0.228627	-0.0595175	-0.259158	0.242418	-0.248922	0.101031	-0.0452472	0.12186	0.0800999	-0.64324	0.216422	-0.536363	-0.0462097
4	0.561605	0.0576699	-0.318422	-0.63912	-0.0569591	-0.50276	0.240126	0.558825	-0.30924	0.0594478	0.350571	0.722233	-0.482726	0.0750311	0.0606575	0.144619	-0.124049	0.377491	0.506067	-0.0399454	-0.134478	0.33552	0.0585784	0.263083	0.307053	-0.050247	-0.42008	-0.231069	-0.382942	-0.0399522	-0.166525	0.299986	-0.00203299	-0.470049	0.07191	-0.486527	-0.262424
6	0.255805	-0.0296936	-0.163773	-0.506663	0.117446	-0.36087	0.0468352	-0.0278853	-0.438303	-0.0338936	0.288596	0.70261	-0.183897	0.379997	0.307218	0.319091	-0.102584	0.0455729	0.390008	-0.129235	-0.103552	0.319752	0.0778465	0.333043	0.27827	0.00837213	-0.193204	-0.277689	-0.277615	-0.089915	-0.177022	0.0971226	-0.38977	-0.19824	-0.189628	-0.563887	-0.355878
8	0.0676679	-0.219249	-6.51683	-0.843541	0.176014	-0.646542	0.118231	0.0262129	-0.625416	-0.125088	0.188564	0.445006	-0.412037	0.306552	-0.000161041	0.333967	0.00860292	0.345744	0.263634	-0.354999	-0.131569	0.0239359	0.00912935	0.176104	0.291211	-0.0451472	-0.259286	-0.0196073	-0.0695422	0.249503	-0.406811	-0.0217844	-0.478761	-0.42921	-0.26657	-0.774527	-0.164269
10	-0.712457	-0.217663	-5.36839	-0.704642	0.139976	0.0936287	-0.034172	0.236374	-0.650948	0.0879317	0.249185	0.147981	-0.133204	0.13641	-0.18318	0.335275	0.0550675	0.329478	0.217038	-0.412299	-0.0986055	-0.260667	0.245302	0.221783	0.277216	-0.0808687	-0.0896742	0.142447	0.136713	0.227199	-0.346568	0.142117	-0.533235	-0.511505	-0.22505	-0.839622	-0.18468
12	-0.121124	-0.0521243	-1.98733	-0.613715	0.111049	0.306308	0.0109913	0.30529	-0.360177	0.262784	0.298463	0.0519407	-0.673256	0.14083	-0.121417	0.239443	-0.0928554	0.270092	0.373651	-0.0651495	-0.106186	-0.246873	0.391627	0.0968565	0.120414	-0.0584799	-0.255621	0.299784	-0.0938301	-0.133856	-0.442378	-0.244376	-0.422775	-0.378699	-0.0221464	-0.684884	0.00908229
14	0.29647	0.21878	-0.738739	-1.17992	0.0375451	0.314322	-0.116654	0.148222	-0.28829	0.0748945	0.296831	-0.0422431	-0.481877	0.174144	-0.0771912	0.285823	0.0996419	0.160535	0.317745	-0.0451956	-0.05966	-0.130301	0.452866	0.17411	0.0859643	0.0462804	-0.214367	-0.0679749	-0.193916	-0.00235551	-0.115684	-0.0740082	-0.347321	-0.488713	-0.0747125	-0.559372	-0.119367
16	0.15351	0.0113552	0.940346	0.385198	0.112274	0.0789548	-0.164167	-0.314018	-0.087264	-0.154012	0.14004	-0.130375	-0.503223	0.295172	0.0497405	0.146603	0.0196926	0.0236758	0.412729	0.0846259	-0.0962623	0.051911	0.693383	0.225365	0.143602	0.0499138	-0.352846	-0.216379	-0.371492	0.186752	-0.151994	-0.0172402	-0.184903	-0.514569	-0.278171	-0.700095	0.0490027
18	-0.114284	0.144333	0.36106	-0.12425	-0.00346696	-0.0124206	-0.156559	-0.133247	-0.329845	-0.379743	0.10661	-0.112502	-0.3637	0.193556	-0.00747197	0.218541	-0.0602593	-0.249196	0.146688	-0.0208	0.018684	0.0138994	0.444738	-0.00407255	0.123032	0.131679	-0.268192	-0.238657	-0.36538	-0.176907	-0.061833	-0.00305619	-0.141539	-0.336139	-0.393451	-0.646481	0.0034284
20	-0.278138	0.483602	0.209167	-0.106818	-0.116183	-0.256373	-0.0931065	0.0604814	-0.578491	-0.359477	0.154642	-0.100785	0.117265	0.135877	-0.00922168	0.0299528	0.123593	-0.526707	0.309173	0.165661	-0.0803938	-0.11628	0.0342984	-0.00305075	0.0665705	-0.0061726	-0.216105	-0.283009	-0.280425	-0.0929822	-0.192576	0.202451	0.126642	-0.382753	-0.42327	-0.40276	0.052729
22	-0.319079	0.491008	0.0508535	0.0395854	-0.191081	-0.280821	-0.232773	-0.2549	-0.879948	-0.277718	0.184553	-0.0980554	0.29356	0.000440294	0.145356	0.27438	-0.0230481	-0.10228	0.286095	0.0960566	0.0800283	-0.279306	-0.297031	0.0622253	0.035527	0.0904749	-0.307362	-0.428383	-0.288993	0.208904	-0.042689	-0.0610003	0.177307	-0.505705	-0.369992	-0.312368	0.0188629
24	-0.187785	0.236398	0.107423	0.102165	0.024722	-0.644681	-0.196318	0.143413	-0.925242	-0.11391	-0.0237604	-0.0908701	0.271797	0.105785	0.0797604	0.0456404	-0.555953	0.608774	0.58412	-0.00663849	0.415642	-0.456241	-0.482878	-0.117759	0.0140316	0.025038	-0.285782	-0.532949	-0.176204	0.0773429	-0.144943	0.135085	0.128665	-0.800705	-0.345955	-0.392957	0.0168496
26	0.162149	0.184201	0.280095	0.271493	0.0810005	-0.614873	-0.269233	1.03586	-0.817862	-0.0712849	-0.0844857	-0.125399	0.155299	0.114861	-0.167149	0.118379	-0.327872	0.282357	0.458963	-0.027403	0.430327	-0.140583	-0.505454	-0.299245	0.0273302	-0.044604	-0.246773	-0.444122	-0.167754	-0.15625	-0.00999577	-0.0927364	0.200297	-0.104117	-0.159251	-0.33593	-0.200692
28	0.148564	-0.0622694	0.298645	0.0964681	0.0783981	-0.52406	-0.28033	0.618491	-0.763559	-0.138276	-0.0368241	-0.0658368	-0.158384	-0.0206916	-0.0417381	-0.0791013	-0.21929	0.187748	0.31884	-0.0786633	0.413088	0.127659	-0.392376	-0.0646893	-0.107723	0.101615	-0.119902	-0.140956	0.0919363	0.000274492	-0.0599881	-0.0272132	0.349252	0.254702	-0.0137468	-0.307078	-0.0499132
30	0.254796	0.14358	0.156962	0.0285704	0.117414	-0.184326	-0.348656	-0.0569376	-0.631238	-0.0460958	-0.0150585	-0.0775099	-0.159806	0.200931	-0.279401	0.154106	0.0831486	0.195441	0.111567	-0.0793018	0.215706	0.0723743	-0.252812	0.0606987	-0.176818	0.218059	-0.0974711	0.138164	0.0953137	-0.0536658	0.175173	0.0515711	0.308093	0.27878	0.356431	-0.183814	-0.00107298
32	0.305656	0.327969	0.15765	0.148264	0.0819251	0.185275	-0.0468234	0.0136712	-0.805086	0.408441	0.318242	0.321076	-0.147976	0.325703	-0.064175	-0.0155295	0.0736076	0.439752	0.0109004	-0.139166	0.0281838	0.135712	-0.160887	0.138903	-0.0702333	-0.0638627	-0.230538	0.233861	0.150369	-0.261635	0.0164556	-0.0253352	0.244052	0.046687	0.280759	-0.00742114	0.112668
34	0.219242	0.0271353	0.207608	0.261839	-0.0467782	0.531704	0.0221597	0.0587987	-0.944488	0.789745	0.347553	0.237667	-0.325014	0.460979	0.358408	-0.34749	-0.244577	0.408263	0.0195294	-0.169985	-0.342023	-0.00205555	-0.239312	0.000467436	-0.0415548	0.00828637	-0.177516	0.465757	-0.0642905	-0.104059	-0.139553	0.220196	0.320069	0.0766978	0.310785	0.00980531	0.0385643
36	0.463824	0.49703	0.347121	0.0302293	-0.156924	1.0058	0.100058	-0.672055	-0.636925	0.548257	0.183352	-0.00666235	-0.446984	0.216185	0.0637489	-0.393851	-0.225628	0.0815357	-0.128021	-0.151623	-0.755908	-0.232553	-0.0620037	0.0867302	0.0773892	-0.0935981	-0.323074	0.538794	-0.0247295	0.143176	-0.0985651	0.0545322	0.370316	0.141945	0.142589	-0.142207	-0.014274
38	0.887141	0.46523	0.412927	0.099645	-0.0819665	1.0327	0.0425373	-0.943883	-0.745495	0.151626	0.199656	-0.226991	-0.189705	-0.0329142	-0.120689	-0.483774	-0.362562	-0.305933	0.265116	-0.154308	-0.948951	-0.186515	0.136327	0.112569	0.163283	-0.131832	-0.315909	0.442894	0.257214	-0.0251549	-0.0955646	-0.0748157	0.387874	0.343827	0.281763	0.276546	0.0283518
40	0.132665	-0.125212	0.389117	0.252129	-0.0210052	0.701699	-0.0558263	-0.6057	-0.857664	-0.0816527	-0.0720903	-0.192087	-0.0350705	-0.253032	-0.224036	-0.424759	-0.0028052	-0.575001	0.326129	-0.0730754	-1.09789	-0.071847	0.296662	-0.0974665	-0.00515941	0.070839	-0.466518	0.320022	0.217128	-0.229385	0.0087841	0.0174475	0.416729	0.31998	0.235431	0.498154	0.227711
42	0.268275	0.109533	0.487713	0.097994	0.0899635	0.362566	-0.27904	0.173743	-1.01333	-0.123256	-0.131806	0.0491525	0.319634	-0.162304	-0.518287	-0.277079	0.221453	-0.651884	0.497136	-0.000772691	-1.07203	0.576692	0.410286	-0.338003	-0.149508	0.0979617	-0.477721	0.0369711	0.0871023	-0.042557	-0.10422	-0.0848785	0.735044	0.357074	0.43877	0.476439	0.403796
44	0.0376551	-0.0716993	0.435302	-0.0433232	0.127404	-0.275149	-0.303718	0.354517	-0.990089	-0.0280549	-0.105034	0.283106	0.605981	0.37054	-0.751655	-0.326212	0.102829	-0.312853	0.158909	-0.226613	-0.924067	0.300752	0.362332	-0.405341	-0.161141	-0.147946	-0.342992	-0.117458	-0.109599	0.198348	0.11164	-0.116765	0.530928	0.0829758	0.231497	0.203451	0.332006
46	-0.303789	0.158121	0.054004	0.0323212	-0.0206771	-0.470878	-0.177363	0.0875017	-0.651193	0.05232	-0.0596379	0.170738	0.549359	0.506597	-1.06539	-0.231043	0.198981	-0.50397	-1.45977	-0.103789	-0.73011	0.519409	0.141909	-0.0487015	-0.288332	-0.128554	-0.284463	-0.0664797	0.0209686	0.00902792	-0.0211644	0.142693	0.700851	0.431734	0.237074	-0.169404	0.334076
48	-0.198159	0.288475	0.316865	0.0918722	0.0122071	-0.480877	0.0610908	0.298875	0.045357	0.205805	-0.124274	0.0720669	0.545781	0.474326	-1.23305	-0.211835	0.00272679	0.112255	-0.318623	-0.188464	-0.610102	0.25093	0.229333	0.147907	-0.317028	-0.140843	-0.150436	0.372245	-0.0415521	-0.16103	0.152826	-0.0760624	0.531913	0.538996	0.111392	-0.266522	0.105516
50	-0.04667	0.0663032	0.469265	0.0415678	-0.114013	0.111486	0.0951352	0.265747	0.199069	0.121894	-0.137718	-0.105344	0.647919	0.0509345	-1.13172	-0.0844765	0.0280959	0.119072	0.323057	0.000520356	-0.306564	-0.0712824	0.19414	0.173033	-0.409195	-0.137415	-0.1228	0.415688	0.460099	0.00657494	-0.0299193	0.123808	0.299121	0.292984	0.203925	-0.0606371	0.0587919
52	-0.108093	-0.00519362	0.498576	0.0968672	0.0367472	0.250988	0.15913	-0.140756	0.301215	-0.139795	0.051363	-0.17059	0.595705	0.016532	-0.902915	-0.0970548	0.0990923	0.0862419	0.272048	0.185192	-0.114122	-0.154492	0.163496	-0.124153	-0.388555	-0.229578	-0.246317	0.313412	0.352258	-0.0281606	-0.117143	0.365263	0.367966	0.0076619	0.104647	0.186521	-0.169357
54	0.0021839	-0.27398	0.299099	0.351611	0.0429338	0.237531	0.307202	-0.246171	0.648156	-0.216659	0.00492791	-0.185616	0.621576	-0.0467254	-0.435203	0.00105604	0.172767	0.36485	-0.320223	0.354214	0.00242884	-0.109158	0.16789	0.00737837	-0.466326	-0.374396	-0.208776	0.00584425	0.170337	-0.0919273	-0.215118	0.180765	-0.118504	-0.195874	0.161445	0.484439	-0.139686
56	-0.0128443	-0.160633	0.254069	0.449473	0.206726	0.0629716	0.163252	-0.221063	0.67878	-0.157026	-0.146902	-0.366653	0.41924	0.0187382	-0.605906	0.373235	-0.157893	0.794385	0.0400577	0.537746	0.0943818	0.0591923	0.0298328	-0.107568	-0.494808	-0.22272	-0.0242604	-0.257577	-0.098814	-0.0432975	-0.1226	0.0323429	-0.107802	-0.132239	-0.0264454	0.570224	-0.352289
58	0.054168	-0.305994	0.390602	0.235519	0.0971343	-0.0569895	0.101874	-0.385847	0.678069	-0.0615447	0.155304	-0.339062	0.2047	0.284277	-0.334831	0.205025	-0.126142	0.420276	0.123427	0.720927	0.160724	0.261602	0.163767	-0.039805	-0.483665	-0.0608296	-0.115386	-0.183128	-0.00868163	0.170423	-0.202339	0.0567114	-0.327375	-0.0121468	-0.0549247	0.502286	-0.337547
60	0.0149093	-0.496134	0.523432	-1.66281	-0.110943	-0.288168	-0.151769	-0.216599	0.25154	-0.0632034	0.00951106	-0.31129	0.0928424	0.0594313	-0.143795	-0.013798	0.225945	-0.365151	-1.23684	0.34237	0.404376	0.105656	0.373014	-0.0218746	-0.360735	0.0951002	-2.73467	-0.202014	-0.0454793	-0.132237	-0.217853	-0.0547127	-0.257924	0.0295407	-0.224613	0.473329	-0.361332
62	0.0254077	-0.335645	0.428758	-0.606237	-0.479751	-0.323012	-0.134013	-0.288015	0.0540146	-0.249699	0.0365789	-0.274176	-0.185202	0.111822	0.216574	0.290488	0.3601	-0.755882	0.521205	0.0740564	0.606046	0.803559	0.277146	-0.144684	-0.103551	0.264188	-3.82007	-0.0993446	0.159802	-0.281482	-0.118468	-0.112481	-0.18438	0.143824	-0.148354	0.366809	-0.130392
64	-0.208938	-0.485557	0.48798	0.877603	-0.0635285	-0.369754	-0.19959	-0.373144	-0.435832	-0.118458	0.0821165	-0.00474709	-0.528722	0.180296	0.171015	0.106427	0.505503	-0.824005	0.245477	-0.120597	0.601692	1.15109	0.311754	-0.102738	-0.00942334	0.223873	-3.24204	0.0423598	0.268713	-0.114618	-0.0827136	-0.0625866	-0.114102	0.0560993	-0.19766	0.0629	0.0190946
66	-0.190035	-0.419255	0.259779	0.12571	-0.05939	-0.168506	0.0355458	-0.318203	-0.511717	0.103974	0.13434	-0.00984056	-0.493381	0.250308	0.221229	0.175438	-0.724563	-0.912279	-0.612812	-0.231298	0.712661	0.49507	0.201512	-0.293796	0.047393	0.100606	-0.99047	0.147206	0.224293	-0.0477844	-0.0493613	-0.183577	0.00689619	-0.0596526	-0.0803541	0.303009	0.128941
68	-0.330511	-0.396783	0.26027	0.163813	0.0319724	-0.0830766	0.0648713	-0.126215	-0.155947	-0.0761425	-0.0925469	0.0154895	-0.442008	0.109103	0.539826	0.0334455	-0.765639	-1.12405	-1.12029	-0.0527702	0.588057	0.485633	0.563031	-0.314924	0.0924345	0.0845318	0.0627575	-0.0146734	0.0232678	-0.232477	-0.114742	-0.106023	0.0703312	0.0665359	-0.132135	0.488409	0.288843
70	-0.222904	-0.360369	0.374324	0.126529	0.0754899	-1.34374	-0.01145	-0.022165	0.0547659	-0.293465	-0.419089	0.171035	-0.137906	-0.125567	0.757604	0.0195512	-0.335138	-1.26565	-1.37549	0.124504	0.336146	-0.355019	0.925191	-0.402325	0.245649	0.0775425	0.12987	-0.101749	-0.156037	-0.104109	0.00724619	-0.286037	0.124424	-0.0138528	-0.0882605	0.409387	0.165026
72	-0.357676	-0.355755	0.284624	0.172376	0.155655	0.594013	-0.204606	-0.0579216	0.505226	-0.246393	-0.847745	0.0725721	0.58235	-0.350198	0.758658	-0.164609	-0.0370116	-1.32098	-1.66079	0.328665	0.161743	-0.49997	0.407879	-0.238518	0.282723	-0.123871	1.15293	-0.125647	-0.038671	-0.255656	0.0332401	-0.366501	0.0933797	0.0664032	-0.247205	0.225092	0.139319
74	-0.294557	-0.439835	0.17829	0.634339	0.363931	0.145079	-0.248451	-0.365524	0.674739	-0.100072	-0.891417	-0.0768428	0.810561	-0.327318	0.780748	-0.051716	0.0699556	-2.35929	-1.70206	0.312423	0.155928	-0.839958	0.122611	-0.150132	0.385142	-0.348219	1.07181	0.164752	0.0376948	-0.280695	0.207499	-0.227362	0.0367066	0.268023	-0.1029	0.062809	0.267723
76	-0.50461	-0.17017	0.191478	0.775267	0.289627	0.259151	-0.255996	-0.505656	0.772844	0.118446	-0.474514	-0.117554	0.761805	-0.42731	0.629966	-0.19706	-0.484404	-0.465047	-1.33756	-0.749257	-0.0163629	-1.16528	0.262234	-0.344082	0.305023	-0.367712	0.780019	0.0106006	-0.108971	0.168269	0.18883	-0.367808	-0.00410636	0.342862	-0.101012	0.238528	0.340259
78	-0.346957	-0.0679426	0.180104	0.455665	0.0706878	0.0131219	-0.262583	0.294267	0.688794	0.0646363	-0.44071	-0.261326	0.156668	-0.218064	0.426991	0.0396839	-0.121943	-0.488633	-0.892244	-0.322764	0.257869	-1.07297	0.223748	-0.227205	0.24199	-0.107591	0.766388	-0.102008	-0.130231	0.274347	0.292691	-0.306047	-0.0368485	0.392653	-0.0192366	0.294463	0.337894
80	-0.179736	0.107507	0.357543	0.39572	-0.0274031	-0.157144	-0.165466	0.638179	0.70815	0.0160946	-0.454593	-0.112316	-0.291865	-0.0582612	0.397246	-0.0677252	0.493538	-0.304481	-0.770471	0.156997	0.37618	-0.657081	-0.488542	-0.0858443	0.265799	0.141376	0.74702	-0.371661	-0.148086	-0.0265855	0.262397	-0.0620578	0.0871354	0.200039	-0.031874	-0.0458572	0.351356
82	-0.0795395	0.252603	0.5649	0.486099	-0.00451836	-0.193995	-0.0774807	0.346864	0.613861	0.00174773	-0.459458	-0.0370049	-0.225533	-0.204668	0.214544	0.0690976	0.450569	0.312178	1.01364	0.426934	0.404041	-0.247893	-0.993095	0.0860572	0.264414	0.20239	0.859704	-0.300945	-0.150057	-0.0756885	0.284695	-0.0582314	0.072823	0.162781	0.0662655	0.228496	0.283706
84	0.0373655	0.217403	0.520666	0.354355	-0.0891821	-0.00634185	-0.10419	0.0301311	0.686543	0.405384	-0.425865	0.0560827	-0.176017	-0.328587	0.402665	-0.0709087	0.0106344	-0.124413	1.42629	0.260797	0.230385	0.461575	-1.05972	0.0686559	0.36262	0.351262	1.02143	-0.118308	0.0655421	-0.162663	0.252618	0.000164528	-0.0464133	0.174736	0.00313123	0.278062	0.10958
86	-0.0444085	0.144692	0.260986	0.276217	-0.0677316	0.1402	-0.00460426	-0.0581693	0.795975	0.384696	-0.089786	0.269476	-0.406768	-0.514036	0.399371	-0.0157002	-0.0578888	0.551836	1.15498	-0.0534248	0.00482397	-0.0625318	-0.897703	-0.186795	0.151856	0.0554767	1.00584	0.0715087	0.258445	-0.20039	0.252895	0.0524171	0.878	0.136491	0.153831	0.325469	-0.0933483
88	-0.213436	0.226072	0.322906	0.288314	-0.00224654	-0.0577183	-0.025568	-0.077466	0.687946	0.122186	-0.191842	0.0409127	-0.445198	-0.389318	0.260653	0.0628394	-0.101107	0.3285	0.519723	-0.248698	0.0647803	0.0890979	-0.990786	-0.0932845	-0.0545595	-0.092449	1.16372	0.418349	0.288842	-0.152154	0.332514	0.010285	0.216103	0.234008	-0.0388318	0.067247	-0.341058
90	-0.20006	0.203817	0.31648	0.285041	0.0370803	0.317135	0.123795	-0.0817181	0.737504	-0.134367	-0.444876	-0.289945	-0.538667	-0.145454	0.126907	-0.056161	0.106155	0.430994	0.540033	-0.289393	0.137148	0.291504	-0.799951	0.27606	-0.207179	-0.0448785	1.12467	0.261833	0.114218	0.313501	0.254466	-0.00329334	0.00287015	0.34272	0.0158299	-0.226694	-0.335479
92	-0.311403	0.026947	0.386263	0.0795687	0.151822	0.0533893	0.225763	-0.232068	0.520821	-0.351845	0.312979	-0.501501	-0.402029	-0.0723594	0.547009	0.0790737	0.212542	0.381651	0.394918	-0.336866	0.238067	0.265495	-0.429341	0.357474	-0.212524	0.0440993	1.22888	0.0986858	-0.184866	0.322547	0.319582	0.173965	-0.00556282	0.207449	-0.141191	-0.261296	-0.295092
94	-0.1529	0.189691	0.560758	0.231504	-0.0585698	0.0743312	0.525642	0.461528	0.404838	-0.194372	0.310357	-0.463456	-0.237941	-0.301449	0.0462384	-0.0783048	0.397478	0.418493	-0.0122764	0.0227709	0.209882	-0.132208	-0.324834	0.235133	-0.20578	0.150946	1.27539	-0.0179035	-0.229343	0.244124	0.290121	0.258767	0.036138	0.100872	0.0383028	-0.0820826	-0.206715
96	0.346149	0.0294285	0.499247	0.119695	-0.215507	0.305681	0.437261	0.467299	0.71378	-0.0246325	0.370832	-0.0312076	0.207736	-0.393881	-0.0296181	-0.0407554	0.273635	0.837737	0.0762733	0.228168	0.0591272	-0.173058	-0.131303	-0.118261	-0.169831	0.254512	1.27696	-0.105786	0.259227	0.413745	0.273228	0.195427	-0.298456	0.240181	0.0771575	0.22243	-0.268098
98	0.106511	-0.0851812	0.440188	-0.0187605	-0.287161	0.54356	0.413639	0.356991	0.908539	0.305955	0.48331	-0.0623742	0.510327	-0.30736	0.0525758	-0.032543	0.330275	0.918103	-0.156368	0.395483	0.0165515	0.114956	-0.00612506	-0.0250501	-0.160702	0.215043	1.10872	0.0690448	0.442573	0.220804	0.132758	0.140152	-0.772193	0.172937	0.0920509	0.505972	-0.100841
100	0.523098	-0.0350919	0.519943	-0.156588	-0.124052	0.332605	0.204981	0.116857	1.01827	0.0932045	0.215763	0.127668	0.557951	-0.404249	0.0819955	-0.0642794	0.0977542	0.811319	-0.0251369	0.387229	0.0285098	0.117954	0.0720962	0.0614635	-0.0861504	0.0582867	1.20891	-0.13796	0.335793	-0.0680875	0.105052	0.244619	-1.07917	0.0252988	0.115665	0.639716	-0.0163645
102	0.0438925	-0.127808	0.506716	-0.0136403	-0.0894854	-0.0355464	0.228413	-0.53535	0.86775	-0.217437	0.18025	0.11935	0.493118	-0.352409	0.304465	-0.221853	0.137785	0.740207	-0.322461	0.0493415	0.255494	-0.0115363	0.0249183	0.14151	-0.162962	0.10211	1.0286	-0.311507	0.0950495	0.109293	0.102846	-0.0324144	-1.30784	0.176858	0.0253269	0.670712	0.0933787
104	-0.0664556	0.0153893	0.522234	0.0776176	0.0115385	-0.307982	0.283138	-0.499153	0.689877	-0.357038	-0.0803611	-0.0675069	0.590434	-0.448298	0.0567927	-0.149629	0.327034	0.647658	0.00852941	-0.306077	0.251667	-0.0668125	-0.0170497	0.387324	0.0334524	0.0372958	1.06279	-0.166342	-0.0928483	0.421169	0.209656	-0.367097	-1.14583	0.204688	0.0625064	0.31913	-0.0163588
106	0.190604	-0.234013	0.656032	-1.30329	-0.204297	-1.50953	-4.30535	0.45274	0.442466	-0.304912	0.10525	0.00542513	0.553546	-0.48286	-0.473123	-0.235292	0.234156	0.512192	0.0180107	-0.557686	0.209377	-0.302338	-0.111063	0.0203436	0.0983371	-1.93974	0.769773	-0.176914	-0.441353	0.623195	0.340652	0.777765	-1.15778	0.253675	-0.590611	0.190852	-1.92909
108	-0.355123	-0.724995	0.329305	-0.979081	-0.59274	-0.902711	2.24538	-1.63197	-0.302383	-1.43877	-1.21589	-0.488779	-2.26443	-2.23264	-0.517842	-1.08592	-2.3968	0.0571067	-2.81595	-6.09217	0.14715	-1.17877	-1.26788	-1.66361	-1.11478	-2.06504	0.812476	-1.08946	-0.849837	0.0207148	-3.12273	-0.364017	-0.897647	0.218644	-2.06982	-0.416546	0.625608
110	-0.0013623	-0.0698617	0.0600733	-0.838209	-0.649693	-0.516196	-0.224629	-1.37036	0.0645565	-0.676293	-1.40809	-0.142079	0.658228	-0.0628376	-0.903862	0.148043	-0.734645	-0.905314	-1.12569	-0.108015	0.00313006	-0.119115	-1.37141	-0.207702	-0.071426	-1.05941	1.00385	-0.778279	0.206796	-1.23686	-0.20695	-0.276875	-1.04113	-0.68946	-0.448358	0.465639	0.31648
112	0.575673	0.145565	-0.595891	-0.403728	0.606288	-0.15594	0.480671	-0.291765	1.09909	0.0521466	-0.826385	-0.416918	0.208676	0.130299	1.05064	-0.496303	0.0165876	1.03514	-1.37717	0.0525546	0.426552	1.85806	1.25601	-1.37054	0.375073	0.453087	1.39012	0.654402	0.662467	1.64971	-0.0578543	-0.145515	-0.960497	-1.93695	1.38194	0.840129	0.226109
114	0.210812	0.598682	0.151581	-0.414949	0.263029	0.210585	1.0869	-0.0900364	0.181756	0.645044	-0.231527	0.538967	0.587897	-0.253145	0.146439	-0.000465225	0.475301	0.0794487	1.10409	-0.0825723	0.335589	2.12683	0.675356	1.03653	0.8484	0.596973	1.41449	0.458303	0.39353	0.766215	-0.258137	0.0510775	-0.634784	0.68027	0.818197	0.676353	0.735814
116	0.0735859	0.221468	0.384941	-0.489078	-0.0253276	0.649341	1.02667	0.220218	1.55934	0.189811	-0.322686	-0.119087	0.533594	-0.567966	0.232983	0.0412151	0.415602	0.859687	-0.0298045	0.282235	0.67021	1.96774	0.661569	0.412884	0.692358	-0.800824	1.38889	0.285113	0.464779	0.489346	-0.0509112	0.282694	-0.219909	1.00241	0.667322	0.598083	0.570193
118	0.358994	-0.0867515	0.536157	-0.418082	-0.215136	0.289031	1.02438	0.031785	1.1824	-0.124045	-0.139828	-0.13242	0.681747	-0.120458	0.104899	0.512886	0.290344	0.347402	0.261784	0.503867	0.713963	1.35935	0.287451	-0.0616728	0.428241	0.303669	1.36945	0.260914	-0.185515	0.634163	0.210794	0.216719	0.0175474	1.31414	0.796381	0.350847	0.466836
120	0.38381	-0.12188	0.712773	-0.508163	-0.152624	-0.570836	0.86681	-0.305854	0.715739	-0.287086	0.542366	0.0178265	0.435427	0.540489	0.189827	0.295579	0.404345	1.61597	0.126254	0.0640313	0.751769	1.04563	0.242104	-0.211238	0.246912	-0.397211	1.38539	-0.00289294	-0.5927	0.314433	0.318429	0.675596	0.0425244	1.3335	0.699128	1.73111	-0.0569999
122	0.676364	-0.128762	0.528716	-0.574764	-0.177278	-0.928379	0.826046	-0.267745	1.19704	-0.485636	0.186285	0.207697	0.485317	0.860661	-0.076511	0.00121683	0.3966	1.41478	-0.122266	0.00599342	0.624313	1.01176	0.318234	-0.0346073	-0.0298949	-0.492529	1.20032	-0.279835	-0.748973	-0.0930291	0.53174	0.572571	0.21242	1.32336	0.751309	1.18357	-0.330577
124	0.440766	0.0429613	0.211011	-0.5926	-0.381586	-0.735123	0.653064	-0.0460654	0.528051	-0.255643	0.112645	0.201836	0.0838998	0.618268	-0.104581	0.00654499	0.709676	0.992105	-0.475657	0.33689	0.391229	1.13161	0.186556	-0.0213636	-0.0747675	-0.351332	1.3775	-0.313828	-0.582814	-0.242274	0.444333	0.459452	0.140359	1.1933	0.808142	0.523141	-0.425569
126	0.181126	0.204855	0.0541523	-0.434138	-0.652792	-1.11367	1.31245	-0.159153	0.683419	-0.394653	-0.0580802	0.145543	0.0132874	0.315905	-0.284727	0.00333424	0.548621	1.26739	-0.642775	0.170867	0.264139	1.15911	-0.0956018	-0.0208497	-0.271368	-0.112451	1.4504	-0.515618	-0.419975	0.156102	0.279223	0.524398	0.19141	1.56017	0.719369	0.148358	-0.606539
128	-0.167192	0.193789	0.24729	-0.265447	-0.654723	-1.45844	0.601187	-0.104842	0.486605	-0.298323	0.0337553	-0.0338586	-0.139419	-0.170519	-0.234668	0.0126029	0.480864	-1.58565	-0.535017	0.290827	0.177173	1.20544	0.0270034	0.126342	-0.245565	-0.0844705	1.41361	-0.321026	-0.294323	0.0913455	0.19859	0.652628	0.287097	2.22466	0.645147	0.154262	-0.695057
130	0.101622	0.265054	0.293042	-0.0164286	-0.626579	-1.45313	0.783838	-0.184389	0.25399	-0.446633	0.179401	-0.288726	0.170858	-0.166245	-0.14319	0.0772309	0.552104	2.33048	-0.11603	0.271521	0.153573	1.18753	-0.0686637	0.403752	-0.13704	0.103828	1.37905	0.05324	-0.116729	0.160329	0.0461061	0.423864	0.246407	1.30668	0.218886	0.364033	-0.201235
132	-0.291289	0.0943384	0.140624	0.00971995	-0.466339	-1.2011	0.912309	-0.0368404	-2.88648	-0.550648	-0.134777	-0.0583058	0.0637581	-0.315388	0.0232467	0.1542	0.551719	0.702496	-0.0647368	0.382233	0.296119	1.12857	-0.200182	0.707613	-0.156873	0.183232	1.44944	-0.0233514	0.221837	0.35168	0.0944582	0.565902	0.348716	0.837907	0.259605	0.726105	0.2191
134	-0.233644	0.296828	0.0291477	0.172173	-0.300056	-1.22513	1.00683	-0.0319825	0.261839	-0.0275164	-0.767805	0.0921048	0.0846169	-0.194106	0.318316	0.0233977	0.603569	0.715934	0.120789	0.763632	0.137529	1.06753	-0.115015	0.847542	-0.0503429	0.348492	1.35943	-0.0298708	-0.108618	0.203908	0.0031712	0.670042	0.443318	0.914298	0.292436	0.966247	0.233899
136	0.0518261	0.368503	0.0461579	0.585605	-0.279799	-1.61332	0.944416	0.434337	1.43524	0.0475879	-0.701824	-0.0448106	0.129073	-0.129836	0.65874	-0.228255	0.435339	0.47709	-0.139118	0.468555	0.399943	1.46899	-0.0279272	0.801099	0.0422979	0.543745	1.3268	0.0404317	-0.145448	0.126663	0.0387597	0.694459	0.341294	1.01034	0.305958	0.943929	0.150707
138	0.195846	0.358381	0.173368	0.505257	-0.322556	-1.23736	0.924891	0.594427	0.353585	-0.226071	-0.612287	-0.139532	0.138709	-0.964889	0.711655	-0.297457	0.463412	0.880811	0.113329	0.553958	0.472043	2.05228	0.317345	0.549741	-0.0336588	0.552633	1.29286	0.168901	-0.18166	0.235248	0.110839	0.752278	0.218461	0.876565	0.160844	0.690688	0.205247
140	-0.0496692	0.594365	0.213735	0.106951	-0.37259	-0.629301	0.998208	0.690079	0.579679	-0.405133	-0.429177	0.0967348	0.600053	-0.365152	0.781196	0.0476811	0.585946	1.18629	-0.0823863	0.25944	0.666626	2.47935	0.282149	0.654892	0.207432	0.40094	1.0404	0.278142	0.223861	0.393387	0.131145	0.869252	0.233269	0.890352	0.261549	0.772682	0.303659
142	-0.0553918	0.492217	0.199975	0.0525463	-0.230937	-0.73491	1.16109	0.749758	0.475051	-0.214359	-0.344389	0.392534	0.310682	-0.387457	0.591928	0.106922	0.660227	1.35521	0.213215	0.47582	0.640666	2.55513	0.323589	0.916896	0.200452	0.486701	1.41894	0.384013	0.354543	0.245388	0.140893	0.553673	0.031039	0.884259	0.639064	0.329745	0.625007
144	-0.126775	0.439348	0.173708	-0.112982	0.037304	-0.437643	1.3973	0.764142	0.695327	0.0480785	-0.402066	0.782676	0.1847	-0.0368218	0.491018	0.017701	0.647812	0.914999	0.192256	0.276874	0.686878	1.95955	0.231758	0.801218	0.0783757	0.386623	1.15953	0.39475	0.407368	0.170625	0.180475	0.904857	0.204762	0.758697	0.869336	0.239171	0.900764
146	0.167961	0.59081	0.351953	-0.317877	0.089777	-0.205754	1.51003	0.538208	0.871655	-0.120347	-0.296528	1.0182	-0.190876	0.0215594	0.661244	0.276512	0.628691	0.98751	0.147374	0.235832	0.617505	1.57849	0.0273933	0.537311	-0.0054466	0.360067	1.36306	0.160678	0.235096	0.357445	0.181448	1.20899	0.739668	0.513684	1.01769	0.518154	0.762568
148	0.224565	0.672251	0.700486	-0.518315	0.00655738	-0.257222	1.48805	0.478425	0.473241	-0.149136	0.192579	0.793942	-0.383957	-0.0103063	0.847344	0.612028	0.748888	1.41334	-0.18127	0.461527	0.641278	1.578	-0.127921	0.415488	-0.157782	0.314332	1.28467	-0.0960398	0.216967	0.377156	0.307721	0.938839	0.366684	0.803713	0.77204	0.676026	0.632268
150	0.224841	0.708448	0.815196	-0.523471	0.0356212	-0.591356	1.43027	0.576988	0.774078	-0.0160535	0.123241	0.552879	-0.338578	-0.0630861	0.660783	0.740769	0.688344	1.30732	-0.251848	0.276068	0.803261	1.994	0.0422874	0.9119	-0.500218	0.264103	1.29981	0.0209794	0.362259	0.0707137	0.583553	1.04823	0.514926	0.0970989	0.423587	0.952745	0.743121
152	0.176239	0.785455	0.55963	-0.409177	-0.251565	-0.276404	1.00712	0.625907	0.667988	-0.235772	0.25357	0.259493	-0.294812	-1.33381	0.37049	0.755413	0.63984	1.03466	-0.337759	0.529058	0.660321	1.98962	0.322673	0.935374	-0.703173	0.440031	1.33787	0.142042	0.845755	0.231418	0.576339	1.30412	0.101011	0.286545	0.576467	0.87872	0.762514
154	0.190769	0.548865	0.436532	-0.351261	-0.176948	-1.28528	0.964865	0.562153	0.438083	-0.0120014	0.106559	0.322647	-0.312594	0.208018	0.128987	0.583774	0.481616	1.00173	-0.452067	0.509777	0.693105	1.91033	0.238353	1.03928	-0.921279	0.560311	1.36065	0.282416	0.931089	0.151174	0.584673	1.18542	0.0866178	0.454366	0.45556	1.22593	0.68237
156	0.0101979	0.642156	0.343929	-0.210025	-0.127102	-0.73711	1.23634	0.274108	0.816499	-0.0814838	0.137677	0.33333	-0.343578	0.160566	-0.161439	0.547101	0.75724	1.19144	-0.343123	0.574445	0.666727	2.39618	0.678563	0.606231	-0.920606	0.63413	1.31266	0.22414	0.851378	-0.0245154	0.551303	1.82233	0.166026	0.454026	0.458689	1.14632	0.644025
158	0.0813149	0.389534	0.383145	-0.112781	-0.0189695	-1.52306	1.5669	0.506354	0.951249	-0.163159	0.133924	0.298482	-0.446167	0.106605	-0.403073	0.577152	0.796356	0.997392	-0.433436	0.385975	0.538928	2.25138	0.48634	0.340131	-0.904568	0.71179	1.16524	0.00449862	0.50248	0.10714	0.51327	1.71229	0.121876	0.348874	0.312706	1.31285	0.703838
160	0.0242609	0.48438	0.3602	-0.0525072	-0.0864082	-0.66183	1.80143	0.214539	0.773466	-0.19855	0.249001	0.194038	-0.378461	0.277902	-0.621326	0.487563	0.793552	0.983326	-0.423412	0.49629	0.363015	1.91138	0.0367999	0.102173	-1.01268	0.633581	1.15366	0.0791837	0.697715	0.334035	0.510285	1.35594	-0.00537774	0.153258	0.18018	0.561682	0.720062
162	-0.0283713	0.430934	0.184635	0.116902	-0.0238388	-0.757827	1.77606	0.29078	0.806956	-0.223839	0.303877	0.1673	-0.701733	-0.254762	-0.406978	0.394766	0.644473	0.887101	-0.719039	0.256413	0.103847	2.16939	-0.0913164	0.033829	-0.632609	0.661707	1.18204	0.153903	0.885588	-0.00199786	0.659889	1.3899	0.0271713	0.149479	-0.0713766	0.189571	0.737216
164	0.365408	0.441374	0.322654	0.204073	0.0173498	-0.993598	1.64355	0.761471	1.04682	-0.318721	-0.258166	0.0530639	-0.822188	-0.532342	-0.365438	0.410931	0.754646	1.15654	-0.565964	0.413138	0.116036	1.77491	-0.0482556	-0.27161	-0.455642	0.690213	1.47234	0.106816	0.870261	-0.247079	0.596109	1.28179	0.060372	0.451398	-0.0840169	0.552624	0.669895
166	0.0872628	0.592357	0.469631	0.185407	-0.0624572	-1.25833	1.34195	0.780299	1.09289	-0.46143	-0.156805	-0.0864412	-1.05415	-0.150058	-0.06577	0.419682	0.680056	1.18178	-0.643464	0.277807	0.245454	1.33071	0.00160995	-0.290703	-0.326251	0.520124	1.18537	0.177567	0.672409	-0.0717471	0.703242	1.10322	-0.10855	0.133958	0.0592989	0.905021	0.590495
168	0.22917	-0.00901649	0.0513168	0.231903	-0.349057	-1.87746	0.898966	-1.20378	-1.0391	-1.64884	-0.508113	-1.74293	-0.983183	-0.896212	-1.35569	0.636588	-1.13876	-0.189177	-2.07998	-0.440184	0.212551	0.618801	-0.90827	-1.82138	-1.3455	-1.75287	0.60124	-0.357794	0.185571	-0.406234	-0.854319	0.429084	0.0455795	-0.273625	-2.3457	0.104662	-1.94117
170	-0.922326	0.264336	-0.589196	0.264002	-1.2915	-2.16525	1.06036	0.0464826	1.46339	-1.51678	-0.803485	-3.39349	-0.925825	-1.39951	-1.10821	-0.0677326	0.0525532	1.1921	-4.41798	-0.693527	0.20182	0.617022	-0.227974	-1.76687	-1.62049	-0.116396	-1.70276	-0.884433	0.566675	-0.562083	0.0257191	-0.837066	-0.0800245	0.523571	-0.412635	0.721276	0.407737
172	0.749928	-1.08271	0.0965517	-2.70874	-0.356551	-1.17376	-0.195884	-1.30177	0.541305	0.400608	-0.171003	1.27569	-0.415603	-1.25217	1.25671	0.741143	-0.420999	-0.325957	1.2569	-0.430113	-0.133058	1.73347	0.383971	-0.0873036	0.626118	0.454642	2.61131	0.902149	0.722567	0.377174	0.595655	0.473793	-0.0858369	1.054	-0.349057	0.582379	0.288611
174	0.783138	-0.596707	-0.174871	2.60562	-0.490673	-1.64149	-0.139079	1.31317	0.656744	-0.405368	-0.214135	-0.31886	-0.798883	0.0222743	0.814283	0.636413	-0.0315155	0.198312	-0.570587	0.16406	-0.0215571	1.74844	0.15771	-0.728631	-0.128225	0.456388	1.32671	0.0894752	0.761774	-0.230042	0.465601	0.275278	-0.147563	-0.650697	-0.0323876	0.96561	0.56715
176	1.29762	-0.0677899	0.471753	1.96421	0.211014	-0.899694	-0.214696	0.45309	0.605277	-0.478969	-0.68445	0.00882405	-0.973284	-0.143312	0.920037	1.15427	0.594403	0.418165	0.00631208	0.0630598	0.512598	1.18899	0.175191	-0.238714	0.110085	0.652045	0.680245	0.209285	0.509899	-0.0803741	0.8393	0.203954	-0.149162	0.538373	-0.313503	0.697067	0.552184
178	1.1747	0.0601896	0.578419	2.30776	0.0252564	-0.812707	-0.23977	0.919708	0.489907	-1.13819	-0.65613	0.335088	-0.740497	0.177211	1.12104	1.16241	0.55723	0.429188	0.132643	-0.0577357	-0.0455835	0.731231	0.333781	-0.119882	0.202303	0.94544	1.67381	0.0430793	0.333037	0.0979386	1.05849	0.589172	-0.395582	-0.0430584	-0.101134	0.99789	0.811634
180	0.840836	0.23243	0.698492	2.11997	0.352629	-0.445261	0.358353	1.01204	1.07965	0.568272	-0.326799	0.284274	-0.0643514	0.696658	1.51685	0.684787	1.02821	0.366426	0.256232	0.0269095	0.371874	0.40352	0.446153	-0.106112	0.263782	0.962066	1.28578	0.114285	-0.0347188	0.145723	1.20147	1.57213	0.0259535	0.30081	0.388611	0.940077	1.02166
182	0.733245	0.578405	0.724224	1.60288	0.215301	-0.790668	0.665344	1.12184	1.32995	0.539619	-0.268018	0.317333	0.0156568	0.943097	0.990548	0.246663	1.11593	0.998838	-0.616026	0.242047	0.34607	0.37786	0.233749	-0.515656	0.286491	0.914619	0.869519	0.0653599	-0.0558221	0.41377	1.19805	0.987576	0.0526552	0.280918	0.420657	0.501052	0.770058
184	0.587794	1.04078	0.640171	1.57942	0.130608	-0.919574	0.404963	1.02572	1.40776	0.663484	-0.730374	0.0971787	0.593038	0.604415	0.63557	0.218076	1.21605	1.78617	-0.579845	0.261753	0.567672	-0.0101262	0.291361	-0.724079	0.326451	0.799281	1.30721	-0.129796	-0.314877	0.411588	1.02149	0.978369	-0.164816	-0.134535	0.232148	0.330368	0.678918
186	0.2818	0.863982	0.512903	-0.679226	-0.0477898	-1.18277	-0.0608726	0.880088	1.22294	0.380576	-0.856646	-0.0318109	0.454931	0.21692	0.452378	0.266534	0.610269	1.87506	-0.612332	0.02199	0.532997	-0.433898	0.106654	-0.961765	0.373502	0.760698	0.842452	-0.291083	-0.512336	0.0414405	0.717507	0.751288	-0.380065	-0.59617	-0.200753	-0.137876	0.339971
188	-0.143486	0.690474	0.107738	1.58371	-0.348967	-1.33711	0.289455	0.929897	0.937936	0.17464	-0.816064	-0.237308	0.199196	0.250067	0.412737	0.225769	0.526678	1.4183	-0.13475	-0.026861	0.350529	-0.531759	0.0125346	-0.767335	0.273314	0.782207	0.641564	-0.599897	-0.589987	-0.189873	0.491625	0.625603	-0.312773	-0.907828	-0.329357	-0.382406	-0.0639063
190	-0.182106	0.620316	0.00103199	1.02085	-0.489273	-0.975209	0.394681	0.908665	0.289572	0.129017	-1.01764	-0.0890382	-0.105294	0.118625	0.451228	0.533946	0.762458	0.562681	-0.62468	-0.151359	0.132098	-0.224015	0.0250778	-0.537668	0.699842	0.926325	0.728224	-0.684795	-0.43427	-0.0134535	0.343469	0.318426	-0.291302	-0.712545	-0.42998	-0.640796	-0.207407
192	-0.0533878	0.382405	-0.0164763	0.93422	-0.375247	-0.6432	0.474403	0.404765	-0.0608697	0.222406	-0.923413	-0.0448646	-0.285256	0.180542	0.242265	0.468091	0.7804	0.644935	-0.223352	-0.0918464	-0.0762211	0.230115	-0.126678	-0.453705	0.667193	0.825695	0.724763	-0.391911	-0.0396421	-0.00326951	0.446749	0.232896	-0.234527	-0.843472	-0.529246	-0.545859	-0.166591
194	0.608106	0.480418	-0.157564	1.03358	-0.202169	-0.53086	0.255424	-0.0442545	0.166913	0.187951	-0.652291	-0.131591	-0.546935	0.275819	0.281655	0.166736	0.809673	0.758041	-0.336305	0.101764	-0.156017	0.658504	0.111787	-0.542819	0.599565	0.675037	0.926999	-0.347269	0.491181	-0.0991309	0.598237	0.229294	-0.651637	-1.07467	-0.203468	-0.264932	0.239282
196	0.758988	0.568509	0.0448792	1.28508	-0.252736	-0.508161	0.305268	0.228622	0.30574	0.209139	-0.455684	-0.307891	0.00171175	0.319823	0.341975	0.258403	0.634434	-0.975669	-0.130353	-0.103424	-0.162483	0.853369	0.111483	-0.488288	0.439448	0.846472	0.810243	-0.275892	0.405372	-0.203648	0.546463	0.342846	-0.505031	-1.08818	-0.221294	-0.123919	0.230513
198	0.702555	0.367617	0.0401211	1.02541	-0.33047	-0.546252	0.339508	0.586394	0.488878	0.166495	0.197703	-0.254356	0.0944251	0.194151	0.488796	0.651957	0.425215	0.562233	0.0444032	0.00351986	-0.315787	0.756333	0.1915	-0.18804	0.300161	1.03964	0.585114	-0.162461	0.16762	0.0996618	0.517806	0.66412	-0.626598	-1.09894	0.164487	0.289014	0.230608
200	0.842242	0.0474714	0.0739122	0.997707	-0.187082	-0.487557	0.419332	0.455367	0.891593	0.187662	-0.0421949	-0.168528	-0.143897	0.196921	0.396253	0.682014	0.378635	0.612537	0.278858	-0.0837252	-0.35507	0.844616	0.0412389	0.24518	0.554942	0.809744	0.632947	-0.493839	-0.11705	0.139296	0.411769	0.880527	-0.612785	-1.00899	0.108643	0.456834	0.0548339
202	1.14656	-0.108541	0.0299121	0.69643	-0.0485181	-0.538084	0.267564	0.371246	1.20082	0.244344	0.0445617	0.275428	-0.234351	0.0232916	0.358346	0.81757	0.567254	0.477813	0.0206715	0.185991	-0.320808	1.04991	0.116176	0.269933	0.693942	0.801011	0.591355	-0.480569	-0.315273	-0.00674848	0.437046	0.933487	-0.495885	-0.735836	0.0406405	0.687591	0.18789
204	1.26983	-0.0394289	0.124151	0.780925	-0.128864	-0.446793	0.391052	0.203333	1.31455	0.234159	-0.0926508	0.199722	-0.446126	0.154457	0.45019	0.711727	0.498564	0.67701	-0.115272	0.372654	-0.110552	1.32726	0.212584	-0.377131	0.627145	0.633847	0.71971	-0.49178	-0.235708	0.0646626	0.326366	0.969777	-0.13136	-0.697234	-0.0261915	0.844092	0.180366
206	1.11247	0.226525	-0.0179496	0.805269	0.00655986	-0.732514	0.634912	-0.22084	1.0937	0.162646	-0.219823	0.20139	-0.0570588	0.0694579	0.535078	0.662727	0.505899	0.527531	-0.00351852	0.431613	-0.0555536	1.49174	0.208459	-0.654722	0.463025	0.626165	0.72465	-0.490973	0.0217969	0.00940002	0.505804	1.06845	-0.152008	-0.6919	0.00138885	1.01698	0.546525
208	0.953684	0.75739	0.173699	0.807512	-0.0534022	-0.888035	0.564419	-0.362413	0.921228	0.196889	-0.292317	0.528888	-0.0602363	0.181526	0.798154	0.815616	0.616659	0.564458	-0.17821	0.640813	0.0779449	1.27713	0.257987	-0.397739	0.387254	0.494883	0.927865	-0.582254	0.120533	-0.182633	0.621835	1.16652	-0.347506	-0.701223	-0.273644	1.0191	0.463621
210	0.784395	0.573935	0.275689	0.814752	-0.0860056	-0.935002	0.797191	-0.0450991	0.74878	0.57121	-0.153278	0.570682	-0.0120702	0.0687199	1.08078	0.825629	0.552191	0.455696	-0.269458	0.392371	0.226706	1.0565	0.292291	-0.130424	0.204486	0.62204	1.2205	-0.41702	0.171912	-0.21061	0.694039	1.50123	-0.369425	-0.635867	-0.00539096	0.884425	0.483629
212	0.940412	0.0317167	0.0784619	0.761459	-0.142413	-0.80115	0.507919	0.0259166	0.813647	0.396846	-0.415214	0.296447	0.038506	0.0449974	1.46783	0.763799	0.340039	0.354979	0.0187515	0.375624	0.0644917	1.05871	0.283909	0.136012	-0.155549	0.576408	1.36043	-0.431003	0.186992	0.00387268	0.835992	1.17776	-0.397833	-0.605381	0.146949	0.866029	0.461259
214	0.939288	0.118006	0.020975	0.869966	-0.0491743	-1.07521	0.600287	-0.00299649	0.94843	0.0429471	-0.872485	-0.082954	-0.126412	0.0162194	1.4349	0.645404	0.399022	0.419193	0.157923	0.131352	-0.138388	0.921065	0.280534	0.132916	0.534197	0.329885	1.41047	-0.593465	0.249495	-0.00188587	0.810886	1.20181	-0.494535	-0.362438	0.214242	0.920209	0.373365
216	0.686386	0.180269	-0.084339	0.857065	0.205222	-1.0958	0.559499	-0.11824	1.06691	-0.345918	-0.905111	-0.104633	-0.265958	-0.0632168	1.1334	0.474132	0.448311	0.910555	-1.75485	0.22235	0.0862066	0.981263	0.330579	-0.047438	0.413398	0.0834512	1.25016	-0.684771	0.215075	-0.116909	1.04092	1.41747	-0.56728	-0.178132	0.0794544	0.918143	0.395855
218	0.846464	0.136693	-0.053777	1.05154	-0.0232944	-0.849225	0.668318	0.0857925	1.23905	-0.143396	-0.698532	0.133032	0.171613	-0.170855	0.991546	0.517704	0.0585167	0.797831	1.04149	0.245533	0.145113	0.861729	0.188541	-0.153843	0.426203	0.0982875	0.846523	-0.600124	0.286799	0.024649	1.04624	1.29431	-0.891968	-0.198841	-0.0890222	0.647373	0.390584
220	0.795705	0.379399	0.032875	0.836582	-0.116797	-0.708818	0.949935	0.365031	1.47116	-0.0206875	-0.444335	0.492113	0.137371	-0.33982	1.11466	0.673918	0.0823525	0.998893	-0.0622147	0.104816	0.0408405	0.74159	0.444652	-0.131198	0.395646	0.24862	0.588882	-0.583067	0.487207	-0.0437527	1.07891	1.43817	-0.754394	-0.209315	-0.202793	0.291275	0.241936
222	1.02877	0.684348	0.0866022	0.918035	-0.0439943	-0.510325	1.0432	0.0167381	1.56158	0.126925	-0.627287	0.463989	-0.104218	-0.198082	1.22635	1.03461	0.234202	0.930832	-0.589901	0.110475	-0.0283703	0.641573	0.34983	-0.134346	0.498893	0.437896	0.55382	-0.409946	0.377728	-0.114474	1.1889	1.40255	-0.642997	-0.114896	-0.032589	0.118188	0.378015
224	1.03712	0.920282	0.0636454	0.802321	0.109992	-0.116542	0.925598	0.00520026	1.57092	0.222014	-0.525911	0.454305	0.157186	-0.105101	1.20007	1.34669	-0.0207443	0.952835	-0.636378	-0.353409	-0.0500015	0.581307	0.299329	-0.216222	0.855735	0.403164	0.382601	-0.412401	0.228781	0.118791	1.12795	1.27707	-0.243263	0.157161	-0.186633	-0.0586085	0.404251
226	1.16084	0.957278	0.00414077	1.03513	0.0863718	0.372714	0.746214	0.456986	1.62336	0.0525573	-0.0203314	0.356889	0.391362	0.0188458	1.35436	1.0119	0.265124	1.04086	-0.320803	-0.194875	0.0304029	0.501491	0.210171	-0.201749	0.932526	0.563241	0.470287	-0.564627	-0.00977767	0.23114	1.18889	1.53461	-0.0955466	0.398234	-0.107564	-0.167777	0.516276
228	0.918801	0.758726	-0.0289948	1.00059	-0.063874	0.277231	0.729094	0.237588	1.6698	0.27456	0.0657943	0.207268	0.0470313	-0.118582	1.08943	0.61907	0.510948	0.779517	0.174282	-0.200598	-0.0327421	0.464464	0.170581	-0.223837	0.883231	0.567681	0.903374	-0.466282	0.0798406	-0.023923	1.03155	1.26265	-0.321346	0.50975	-0.261859	-0.10189	0.542881
230	0.626345	0.784323	-0.014915	1.05806	-0.123031	0.191142	0.899242	-0.496969	1.52373	0.202641	-0.132443	0.142446	-0.0425958	-0.264489	1.21449	0.477988	0.621547	0.891455	0.498092	0.153853	-0.0417282	0.6094	0.119623	-0.420326	1.12985	0.647265	1.09911	-0.487503	0.267385	-0.108354	1.02507	1.33754	-0.305998	0.42698	-0.221166	-0.0124152	0.484155
232	0.602404	0.826835	-0.11658	0.674059	-0.127994	0.0834276	0.848669	-0.821359	1.54084	-0.0921961	-0.210533	-0.0190147	-0.632032	-1.35117	1.0566	0.251662	0.68302	1.13414	0.315163	0.181926	0.101002	0.677028	0.0509675	-0.525155	1.10627	0.737549	1.15053	-0.380819	0.342997	0.223427	1.01493	1.3202	-0.337587	0.402439	-0.0241164	0.0432136	0.450941
234	0.694662	0.632867	-0.0258721	0.901803	-0.18006	0.0445027	0.95576	-1.25612	1.0907	-0.167453	1.45868	0.0387889	-0.543199	0.936919	0.832695	-0.08672	0.468218	1.53604	-0.168699	0.258402	0.235109	0.695924	0.263481	-0.286393	1.173	0.610918	1.37251	-0.330125	0.268892	0.185415	0.851422	1.19552	-0.44835	0.372839	0.132955	0.0900438	0.350944
236	0.744884	0.370753	-0.00436783	1.38882	-0.16633	-0.100016	0.858602	-1.36198	0.94724	-0.205892	-4.63696	0.0676111	-3.6273	-0.077356	0.742427	-0.0595672	0.421396	1.65385	-0.412531	0.22309	0.334579	0.662504	0.249251	-0.135068	1.28795	0.589006	1.26298	-0.410233	0.104086	-0.074182	0.980841	1.25662	-0.45251	0.540912	0.479367	0.0380578	0.322171
238	0.65992	0.218925	0.126935	1.24412	0.140234	-0.172266	0.945973	-0.771004	1.18379	0.0272244	-0.960131	0.0787544	-2.54987	-1.85501	0.688013	0.0177232	0.972502	1.588	-0.363661	-0.0106968	0.346367	0.529776	0.277811	0.117932	1.1898	0.931162	1.13207	-0.426059	-0.00738209	0.0989754	0.820132	1.10926	-0.71044	0.63195	0.34877	0.351814	0.214038
240	0.580892	-0.072356	0.270085	1.42544	0.254959	-0.243612	0.82346	-0.640351	1.68936	0.108688	-0.429563	0.0162766	-0.89463	-1.65492	0.786546	-0.0914471	0.781014	1.34216	0.264598	0.124917	0.16662	0.595385	0.195771	0.0522275	1.19317	0.902106	1.19822	-0.458121	0.0748459	0.281338	0.791191	1.13754	-0.720799	0.487754	0.138488	0.419938	0.274126
242	0.565294	-0.169284	0.257041	1.2163	0.180774	-0.209058	0.89933	-0.92006	1.4078	0.16851	-0.42217	-0.018024	-0.834203	-2.24937	0.519622	0.103513	0.41892	0.957422	0.942909	0.56609	0.063802	0.678465	0.130949	-0.114537	1.14718	0.897764	1.37542	-0.478212	0.416864	0.16013	0.828519	1.11127	-0.539173	0.484383	-0.139496	0.345751	0.356512
244	0.980604	-0.0395562	0.071927	1.10146	0.303942	-0.126651	0.895703	-0.985564	2.08393	0.0835464	-0.616251	-0.0277351	-0.639502	-2.36518	0.503221	0.355707	0.130425	0.822848	0.769707	0.440623	-0.0168708	0.602166	0.223571	0.121845	1.17541	0.740654	1.3455	-0.41845	0.766251	-0.0524809	0.689052	0.889509	-0.62236	0.47427	-0.138556	-0.0264942	0.371615
246	0.810917	0.139396	-0.135319	1.12051	0.169147	-0.122845	1.25181	-1.00069	2.03574	0.0363463	-0.622441	-0.144711	-0.483851	-2.28577	0.306858	0.558788	0.0975436	0.57824	0.26855	-0.0621385	0.121903	0.660786	-0.0139605	0.183676	1.10257	0.546856	1.23021	-0.496166	0.781492	0.217828	0.643881	0.839881	-0.357687	0.588137	-0.120989	0.050954	0.162335
248	0.656465	0.121381	0.00416162	1.07153	0.00743727	-0.0609047	1.18353	-1.00817	1.73622	-0.0710636	-0.318777	-0.0357322	-0.480949	-2.41019	0.280028	0.555325	0.224975	0.380828	0.522235	-0.170015	0.176108	0.673064	0.0536196	0.0860847	0.984487	0.638803	0.99423	-0.508036	0.648082	0.177019	0.641497	1.01069	-0.253936	0.791108	0.497952	0.225938	0.187996
250	0.695055	-0.0638118	0.133896	1.03749	-0.109499	-0.139248	1.16601	-1.14074	1.51177	-0.0909366	-0.0840468	-0.0785815	-0.546921	-1.95454	0.22269	0.477496	0.510118	0.400516	0.688974	0.143091	0.312056	0.623756	-0.00148819	-0.141107	0.749742	0.545626	1.07411	-0.440625	0.260591	-0.0320586	0.709216	0.70921	0.0279223	0.708436	0.737172	0.418947	0.111007
252	0.537589	-0.195489	0.478558	0.680272	-0.131171	-0.152451	0.985157	-1.02167	1.37219	0.201717	0.0528796	-0.122255	-0.306534	-2.13751	0.118889	0.47098	0.568536	0.827355	0.71362	0.208609	0.324323	0.702836	0.00969345	-0.27135	0.71983	0.62626	0.968825	-0.673037	0.220259	-0.0162714	0.799092	0.856571	0.201981	0.891318	0.752331	0.347787	0.234014
254	0.513641	0.00595938	0.508592	0.660349	-0.589432	-0.22543	1.13363	-0.00131822	1.29861	0.129975	0.274672	-0.211872	-0.0544352	-2.122	0.0274076	0.440161	0.360159	0.893711	0.563408	-0.411868	0.12727	0.598303	0.182873	-0.210951	0.526869	0.534689	1.00222	-0.527196	0.234282	0.52617	0.807699	0.93607	0.211213	0.803442	0.450196	0.406051	0.351882
256	0.89868	0.101327	0.294534	0.580378	-0.182207	-0.169025	0.880864	-0.0892847	1.37947	-0.284923	0.384754	-0.201869	-0.386137	-2.14408	-0.158297	0.588534	0.393104	0.695801	0.69322	-0.77679	0.0754314	0.679106	0.167577	-0.153825	0.555882	0.652445	1.00971	-0.513758	0.320973	0.316106	0.775063	0.747939	1.93502	0.918521	0.23351	0.273354	0.35288
258	1.01644	0.156306	0.245632	0.739431	0.0195793	-0.191095	0.803894	-0.0892426	1.31542	0.0851048	0.46348	0.262205	-0.690098	-2.29788	-0.242721	0.46207	0.378388	0.416099	0.54841	-1.05384	-0.045976	0.622396	0.531108	-0.0870435	0.456416	0.61632	1.14696	-0.543745	0.444926	0.00113791	0.617014	0.790436	-0.3483	1.02306	0.0681246	0.0531006	0.446039
260	1.09804	-0.101819	0.372895	0.868849	0.0630372	-0.0777318	0.692259	0.265902	1.39602	0.204265	0.299504	0.411902	-0.305745	-2.05538	-0.0800398	0.4234	0.529182	0.532778	0.653169	-1.06237	-0.0210117	0.529705	0.586986	-0.196398	0.389065	0.425584	1.03233	-0.405224	0.232258	0.179151	0.619389	0.704695	0.711532	0.827248	0.120361	0.212823	0.259952
262	0.904134	-0.341168	0.379052	0.738367	0.111551	-0.0778853	0.898226	-0.115491	1.5422	0.325963	0.26326	0.225783	-0.255915	-2.09269	0.058097	0.443986	0.720537	0.649514	0.639952	-0.343501	-0.0266446	0.539559	0.656572	-0.0931805	0.288356	0.460779	1.04775	-0.417416	0.164486	0.410696	0.76985	0.740542	-0.154065	0.766169	0.214624	0.186818	0.169453
264	0.50764	-0.205596	0.254277	0.758639	-0.0697375	-0.0660705	0.717293	-0.144305	1.22142	0.0351325	-0.114312	0.106206	-0.253131	-2.05368	0.259418	0.461279	0.694957	0.641098	0.855864	-0.192355	-0.00235566	0.513408	0.526533	-0.137078	0.34404	0.499914	1.07607	-0.31023	0.0191621	0.304809	1.07739	1.13383	0.0577971	0.584009	0.578052	0.00550544	0.0415357
266	0.174304	-0.230254	0.0680537	0.66211	-0.177768	-0.185428	0.792194	0.126927	1.24152	-0.321764	-0.0574355	-0.181812	-0.286604	-2.07327	0.261525	0.467247	0.731793	0.673059	0.566091	-0.183928	-0.0200883	0.43982	0.626175	0.00535006	0.335745	0.767851	1.09478	-0.37952	0.0499833	0.0359023	1.16692	0.601051	-0.223516	0.533255	0.4481	-0.0450821	-0.0228649
268	-0.164446	-0.613037	0.0506613	0.822045	-0.197787	-0.184349	0.74574	0.251558	1.26751	-0.23195	-0.0603825	-0.349857	-0.33846	-2.10693	0.482117	0.458958	0.62204	0.588654	0.49177	0.3634	0.0742771	0.479928	0.581153	0.0321647	0.207135	0.677404	1.01888	-0.423664	0.311394	0.13435	1.38508	0.756338	-0.595718	0.435195	0.300197	-0.00630236	0.154768
270	-0.0284127	-0.0885713	0.102153	0.753157	-0.0734136	-0.128658	0.839793	-0.287084	0.970434	-0.0977587	-0.166612	-0.234606	-0.118278	-2.51498	0.562586	0.44591	0.62573	0.616931	0.333782	0.320036	0.0746032	0.532679	-0.12552	-0.176717	-3.19415	0.562715	1.01574	-0.49472	0.43001	0.250233	1.24043	0.699429	-0.884657	0.402195	-0.243557	-0.113223	0.163845
272	0.205386	-0.107273	0.0256405	0.937631	-0.247767	0.0145565	0.912999	-0.723223	1.08968	0.19123	-0.327783	-0.0193408	-0.0606319	-2.88701	0.801128	0.410184	0.621241	0.72845	0.340741	-0.146648	0.201061	0.642153	-0.4832	-0.362661	0.487426	0.434751	0.970554	-0.561609	0.351416	-0.0441465	1.22158	0.626372	-0.853057	0.329504	-0.389727	-0.152528	0.261171
274	0.327614	-0.0539925	0.132949	1.34452	-0.259926	0.135717	0.940192	-0.756227	1.26808	-0.0108971	-0.288864	0.168929	0.189489	-2.79204	0.538332	0.415826	0.583033	0.997942	0.278695	-0.13816	0.217884	0.621308	-0.554779	-0.403148	0.163181	0.444522	1.03781	-0.746921	0.489571	-0.158021	1.13016	0.921345	-0.830148	0.284598	-0.38382	-0.15117	0.2558
276	0.567583	-0.0812183	0.306522	1.33101	-0.250044	0.286435	0.965908	-0.835044	1.17429	-0.184276	-0.340792	0.1164	0.0442519	-2.44349	0.701451	0.191668	0.911018	1.38222	0.27015	-0.0215763	0.245749	0.570313	-0.331332	-0.126658	0.192299	0.502467	0.776731	-0.443951	0.163197	0.248069	1.00196	0.459622	-0.600406	0.329985	-0.468324	-0.205576	0.288082
278	0.59496	-0.0193194	0.388832	1.39964	-0.316729	0.242477	0.951773	-0.492067	1.37271	-0.265563	-0.127507	-0.0123321	-0.0198689	-2.13343	0.541722	0.320609	0.986647	1.68562	0.189231	0.479949	0.237034	0.597702	0.129227	0.0382619	0.319906	0.383856	0.682679	-0.338691	0.10893	0.498429	1.06803	0.67973	-0.410957	0.478429	-0.200759	-0.136117	0.25115
280	0.739366	0.212178	0.31646	1.21211	-0.385873	0.0853455	0.888161	-0.568758	1.36456	0.0508164	-0.0709577	0.0170467	0.0773506	-2.31927	0.58514	0.374217	0.670716	1.45953	0.293949	0.510895	0.271951	0.437275	0.171216	-0.0168879	0.298221	0.366047	0.915729	-0.474847	0.319916	0.33198	1.02755	0.531519	-0.191136	0.504784	-0.214978	0.0347688	0.389534
282	0.951487	0.141844	0.264284	1.18154	-0.279866	-0.0111649	1.00656	-0.347461	1.02024	0.151763	-0.175579	0.131617	0.405352	-2.59708	0.662055	0.500743	0.672791	1.10767	0.296181	0.403529	0.280048	0.295466	0.101143	-0.182411	0.260806	0.279476	-0.959458	-0.51929	0.4878	0.373984	1.02523	0.657698	-0.0699366	0.750617	-0.00506116	0.0178086	0.296006
284	1.07543	0.0770719	0.0660569	0.92068	-0.236739	-0.247947	1.07176	-0.322652	1.06509	0.245636	-0.274844	0.0689598	0.538975	-2.71788	0.703403	0.46419	0.385998	1.23624	0.610911	0.453149	0.244444	0.421766	0.27642	-0.0174967	0.159931	0.485255	-2.19582	-0.503523	0.282551	0.573911	1.2081	0.976235	-0.0325783	1.04653	-0.0973109	-0.138375	0.245407
286	1.02618	-0.150946	0.0444043	0.87108	-0.115564	-0.181262	1.1045	-0.201994	1.14198	0.0172331	-0.42881	0.279894	0.0214386	-2.79298	0.622127	0.579653	0.088524	1.2315	0.680144	0.0484527	0.18974	0.590507	0.222892	0.159085	0.334776	0.421899	-2.93418	-0.236448	0.216939	0.608105	1.12595	0.444146	-0.111739	1.22017	-0.160299	-0.274249	0.337036
