# Supplementary material for: Global Brain Blood-Oxygen Level Responses to Autonomic Challenges in Obstructive Sleep Apnea
Source: PLoS One. 2014 Aug 28;9(8):e105261. doi: 10.1371/journal.pone.0105261 (PMC4148259; doi:10.1371/journal.pone.0105261)
Supplement: File S2 — Hand grip global BOLD raw data, in Excel format. Individual subject values are in worksheets specific to sleep status and sex (CONFEMALE, CONMALE, OSAFEMALE, OSAMALE), and group means (Y) and standard deviations (STDEV(Y)) are in the “Group Means” worksheet. Values are recorded every 2 s (“X” column in “Group Means” worksheet). (XLSX) [file pone.0105261.s002.xlsx]

## Sheet: OSAMALE
Global BOLD Brain	Series raw
	OSA119	OSA122	OSA129	OSA140	OSA144	OSA146	OSA147	OSA148	OSA153	OSA167	OSA172	OSA204	OSA206	OSA213	OSA214	OSA221	OSA224	OSA225	OSA238	OSA243	OSA250	OSA264	OSA265	OSA267	OSA278	OSA280	OSA283	OSA289	OSA291	OSA294	OSA296
X	Y	Y	Y	Y	Y	Y	Y	Y	Y	Y	Y	Y	Y	Y	Y	Y	Y	Y	Y	Y	Y	Y	Y	Y	Y	Y	Y	Y	Y	Y	Y
0	0.0781875	0.253393	0.418901	0.392272	-0.02423	-0.13893	-0.0836102	-0.110291	0.550836	0.216373	0.709533	0.590503	-0.0136902	-0.280044	0.224006	0.282688	-0.191797	0.089744	0.126359	0.214439	0.455806	-1.1637	0.297653	0.0729682	0.0443295	-0.320749	-0.0777963	0.120573	0.341395	0.30584	0.134805
2	0.0970314	0.100635	0.338842	-0.834551	-0.0519689	-0.0830967	0.00869022	-0.258512	0.338768	-0.048467	0.467919	-0.104539	-0.0650886	-0.229284	0.334323	0.289921	-0.191839	0.0333403	0.274169	0.320222	0.299972	-1.28386	0.362353	-0.152978	0.0191426	-0.0536571	-0.259955	0.0455993	0.255821	0.100961	0.0538611
4	0.214988	0.416724	-0.0557529	0.15176	-0.176673	-0.102639	0.0280406	-0.25966	0.446671	-0.138416	0.371827	-0.474837	0.150612	-0.268244	0.0360726	-0.00436322	-0.24229	-0.225198	0.381377	0.204029	-0.0643105	-0.941111	0.25595	0.255661	-0.0885643	0.105765	-0.349118	-0.148101	0.404717	-0.109227	0.103847
6	0.115903	0.107092	-0.255891	0.0537863	-0.0066981	-0.0217325	-0.0424378	-0.325058	0.276495	-0.242471	0.356611	-0.265892	0.355254	-0.0997838	0.319976	-0.134474	-0.131061	0.456196	0.622913	0.0356494	0.137396	-0.360045	0.370067	0.0821514	0.0849422	0.0996898	-0.0315052	-0.348582	0.0275013	-0.172654	-0.0693874
8	0.0863271	0.258336	-0.467536	0.156357	-1.7449	-0.0295916	0.117775	-0.328021	0.180207	-0.0518248	0.375259	0.189246	0.346329	0.0963292	0.161531	-0.118396	-0.0494329	0.133682	0.413047	0.0034528	0.108403	0.154445	0.199805	0.149872	0.0813142	0.270128	0.138103	-0.31053	0.019627	-0.165845	0.144828
10	0.117536	0.0724986	-0.0224492	-0.298765	-0.14146	0.142345	0.206109	-0.315111	0.0300463	-0.101797	0.352071	0.263278	0.509257	0.191151	0.109235	-0.0164635	-0.092791	0.519257	0.236415	0.0733272	0.231107	0.458251	0.304434	-0.265983	0.197347	0.350442	-0.237407	-0.321718	-0.21423	-0.0968355	0.169037
12	0.0352246	0.163313	-0.0741107	-0.018465	0.0961813	0.161187	0.167871	0.0581152	0.0359193	0.0543569	0.197216	-0.123884	0.177445	0.150734	-0.0804298	0.0597219	-0.172337	0.286982	0.0129842	0.0387471	0.0963319	0.745655	0.194738	-0.118988	0.158048	0.477591	-0.703827	-0.114503	-0.0940878	0.106677	0.321692
14	0.166293	-0.118764	0.124771	0.266695	0.107915	0.467647	0.137601	0.119748	-0.110734	0.030695	0.371364	-0.36197	0.289259	0.247584	-0.140855	0.104551	0.0250882	0.281619	-0.231121	0.0756051	0.124523	0.794458	0.244407	-0.200701	0.273316	0.588384	-1.04424	-0.0210507	-0.105746	-0.0372071	0.410412
16	0.0976059	0.158578	0.448159	-0.352697	0.0764921	0.101487	0.0240362	0.316856	-0.302886	0.0540259	0.106446	-0.138947	0.350875	0.286446	-0.254926	0.0986743	0.210524	0.0157619	-0.592829	0.109928	0.0587802	0.497884	0.181462	0.149094	0.261815	0.37108	-0.808892	-0.0491098	0.180628	-0.0753969	0.234541
18	-0.0168594	-0.192048	0.119513	0.271701	-0.0741562	0.177017	-0.0310395	0.211572	-0.251978	-0.173482	0.122622	0.475109	0.296131	0.422407	-0.0109077	-0.0091971	0.328934	0.244725	-0.287815	0.120246	-0.0648713	-0.0510183	0.0765688	0.241002	0.313324	0.138303	-0.45667	0.253987	0.183369	0.0605107	0.0229832
20	-0.0273273	0.0266372	-0.16366	0.140057	-0.0711992	-0.180116	-0.173411	0.300524	-0.102998	-0.0507363	0.0971711	0.398824	0.0387486	0.477727	-0.0744098	-0.0177083	0.121698	0.204139	-0.296235	0.0329008	0.0380804	-0.258778	0.0342769	0.313303	0.252051	0.432775	-0.203118	0.317472	1.13492	0.0445834	0.10489
22	-0.15709	-0.303978	0.132505	-0.0324967	-0.023527	-0.0523167	-0.0811598	0.302588	-0.0984812	-0.242403	0.234798	-0.0868459	-0.0257808	0.285113	-0.269293	-0.0261086	-0.0288506	0.269735	-0.130496	0.26935	-0.154879	-0.362345	-0.153841	-0.0586193	-0.0394696	-0.0477951	-0.0538855	0.574905	-0.363251	0.14163	0.0371073
24	-0.0209415	-0.0406823	-0.145711	0.459912	-0.0402616	-0.126634	0.173534	0.130012	-0.0973288	-0.184265	-0.163765	-0.388114	-0.0742472	0.29414	-0.113043	-0.162298	-0.0310197	0.0499954	-0.353022	0.20375	-0.370476	-0.226391	-0.185357	0.0344213	-0.12432	-0.189587	-0.0252609	0.530358	0.784471	0.0975165	0.166331
26	-0.284687	-0.143882	-0.446022	0.183987	0.0702229	-0.100415	0.204668	0.393877	-0.0804159	0.1067	-0.183238	-0.336091	-0.208851	0.0496646	-0.0486506	0.0158532	0.384968	0.0230931	-0.152327	0.0503531	-0.284396	-0.237536	-0.016163	-0.192028	0.174977	-0.158618	0.0363834	0.12886	-0.101356	0.0676504	0.233156
28	-0.16686	-0.0634125	-0.0714384	-0.371365	-0.0320042	-0.262795	0.129965	0.00516317	0.046001	0.0972172	0.0879427	0.176476	-0.201985	-0.240277	-0.0866673	-0.0382203	0.364769	-0.154659	-0.135075	0.127816	-0.210794	-0.314373	-0.0666444	-0.320739	-0.104449	-0.0524549	0.15422	-0.110038	0.327552	0.158125	0.0419509
30	-0.159262	-0.13817	-0.0748923	-0.0219838	-0.105746	-0.259147	-0.0725644	0.214605	0.055132	0.101606	0.0174607	0.456175	-0.142954	-0.262223	-0.180902	-0.0234288	0.406569	-0.396389	0.0273958	-0.158548	-0.00777477	0.0225755	0.189663	0.148608	-0.0736655	-0.0586421	0.284639	-0.326599	-0.354942	0.132073	-0.206959
32	-0.109058	-0.0468858	0.0678007	0.466351	-0.149753	-0.454829	-0.125426	0.105995	-0.15237	0.214363	0.0308505	0.0594277	0.0182277	-0.174536	-0.111988	0.00321582	0.265827	-0.00842243	-0.145045	-0.228671	-0.409629	-0.13007	0.0126911	0.560592	-0.107013	-0.196878	0.304232	-0.139079	-0.972562	0.293208	-0.105714
34	-0.133582	-0.0519264	0.121509	0.153093	-0.0375269	-0.069017	-0.119924	0.0739212	-0.4589	0.182221	-0.0867198	-0.36657	0.0426548	-0.271373	-0.0025763	0.0261405	0.183811	-0.107936	-0.217329	0.104452	-0.217983	0.220091	-0.0984624	0.615598	0.0100181	-0.218003	0.325984	0.245314	-1.10412	0.469599	0.135025
36	0.135679	0.0689009	0.02308	0.29231	-0.0808336	0.133503	-0.185171	0.230441	-0.202977	0.36259	-0.164205	-0.106162	-0.0227983	0.0162718	0.0580346	0.119775	0.0216113	-0.103271	0.0349019	-0.0195834	-0.148345	0.420832	-0.19665	0.399021	0.014844	-0.262119	0.225943	0.574289	-0.684122	0.41748	-0.0835787
38	0.187328	-0.199131	-0.0960607	0.804915	0.0782605	0.416806	-0.160378	0.05439	-0.102317	0.0895187	-0.305415	0.248223	-0.146475	0.0950334	0.114212	0.0484173	-0.144773	0.0153048	-0.130524	0.155827	-0.0713582	0.800352	-0.313611	0.327216	-0.181663	-0.3329	0.337168	0.332122	-0.35762	0.311734	-0.175989
40	0.106562	-0.0250005	0.260655	0.498546	0.214537	0.18723	-0.126084	0.0936656	-0.137958	-0.00590012	-0.259088	0.213526	-0.171955	0.198892	0.0712303	-0.225934	0.349784	-0.270273	0.00482935	0.0990742	-0.0883411	0.489673	-0.441347	-0.246644	-0.114375	-0.275028	0.350778	0.0117025	-0.0910318	-0.103508	-0.300023
42	0.278375	-0.231857	-0.0967912	0.063277	0.115805	0.254784	0.0171556	0.0485227	0.331475	0.188009	-0.275666	-0.18182	-0.0723965	0.0034319	0.109903	0.285647	-0.0860988	0.102246	-0.0459147	-0.138934	-0.0434764	0.387525	-0.238863	-0.179363	-0.226477	0.0419231	0.433987	-0.134527	0.119855	-0.299923	-0.477239
44	-0.0826577	0.125992	-0.157104	-0.185368	0.193439	-0.0439055	0.0788209	-0.139943	0.111976	-0.168838	0.104501	-0.297355	-0.0522035	-0.0189677	0.0311197	-0.0308231	0.168076	-0.11136	0.0672401	-0.0443024	0.00796245	0.223047	-0.138115	-0.291841	-0.33278	0.0481305	0.330717	-0.0932773	0.244269	-0.369822	-0.399571
46	-0.0388563	0.615984	-0.0922701	-0.430789	0.254915	0.151209	-0.0795254	-0.100245	0.00691497	0.0991691	-0.161071	-0.15921	-0.123505	-0.0610158	0.0721887	-0.0238266	-0.0803342	0.116207	-0.0614671	-0.108712	-0.0302138	0.0330949	-0.127951	-0.262674	-0.262585	-0.121397	0.311279	-0.0304274	0.301633	-0.35151	-0.232724
48	-0.084876	-0.0899943	0.0278566	-0.777789	0.303216	-0.00690986	-0.103029	-0.315248	-0.045483	0.0208774	-0.162836	-0.132197	-0.229082	-0.126252	0.202507	0.0297269	-0.252574	-0.169827	0.0512404	-0.177539	0.0544992	-0.240341	0.0885265	-0.0184281	-0.00659946	-0.199357	0.376909	-0.0771632	0.180109	-0.134772	-0.0492792
50	-0.147213	0.00704437	-0.0489503	-0.12473	0.426425	0.042873	0.0221723	-0.166975	0.0587658	0.230511	-0.158895	-0.0831638	-0.232241	-0.255328	-0.0721347	-0.228421	-0.360947	0.172715	0.208601	-0.170816	0.132275	-0.354887	-0.110582	-0.191538	-0.104159	-0.163532	0.170601	-0.322992	0.0996573	0.114644	0.0432229
52	0.100435	-0.0275872	-0.0101516	-0.407884	0.334743	-0.142726	0.050428	-0.149539	-0.0112487	0.0220376	-0.290543	0.0306631	-0.202455	-0.127977	-0.208485	-0.174754	-0.34223	-0.761074	0.112635	-0.318443	0.273662	-0.0947207	-0.0847226	-0.107771	0.00758802	0.0769563	0.176149	-0.323332	-0.0379897	-0.0927872	-0.0571714
54	-0.156257	-0.11674	-0.0478651	-1.41406	0.238599	-0.0254954	0.0496333	-0.031968	-0.152992	-0.34492	-0.90977	0.161008	-0.244146	-0.167136	-0.043605	-0.190236	-0.294353	-0.506662	0.0823898	-0.432932	0.00549123	0.0159831	-0.323586	-0.492391	0.00851139	-0.138407	0.0891315	-0.237381	-0.0900038	-0.286361	-0.0848844
56	-0.231946	-0.58507	0.243064	0.915927	0.250183	-0.135793	-0.0327401	-0.159425	-0.160141	-0.31675	-0.882382	0.34514	-0.344938	-0.232483	-0.145466	0.0603215	-0.138932	-0.199673	0.122701	-0.440691	0.14256	0.755303	-0.316699	-0.248821	-0.135447	-0.21204	0.205447	-0.0267692	-0.0344588	-0.526383	-0.115169
58	-0.330528	-0.683305	-0.0670466	-0.0284156	0.326046	-0.126181	-0.0828297	-0.264903	-0.068801	-0.328735	-0.343972	0.146655	-0.118555	0.0300781	0.0198165	0.148712	-0.0554695	-0.437034	-0.14824	-0.470788	0.229307	1.08856	-0.271885	-0.337412	-0.193741	-0.177044	0.019313	-0.00348925	0.180725	-0.743523	0.0614139
60	-0.539227	-0.990297	-0.51612	0.0660658	0.415942	-0.246861	0.174754	-0.112984	-0.173958	-0.698794	-0.410663	0.243673	-0.295134	0.119622	-1.16007	0.155436	-0.176309	-0.264709	-0.173893	-0.384305	-0.210106	0.800787	-0.225844	-0.0434049	-0.211722	-0.186634	-0.177167	-0.145607	0.116481	-0.516739	0.0862005
62	-0.530485	-0.478277	-0.00581386	-0.106588	0.496088	0.00838095	0.447491	-0.952044	-0.053444	-0.425498	-0.258949	0.152042	-0.143632	0.177229	-2.11774	0.188432	0.0938377	-0.353877	-0.0294133	0.156582	-0.3314	0.0945506	-0.169469	-0.892616	-0.0731383	-0.114421	0.452375	-0.142678	0.473795	-0.546534	0.375715
64	-0.044629	-0.550483	0.522633	0.821808	0.604887	0.685845	0.49855	-1.9932	0.371621	-0.465502	-0.124803	0.618042	-0.215182	0.575049	-1.65399	0.466097	0.294332	0.0946863	-0.095109	0.596944	-1.06645	0.239642	-0.13113	-0.204999	0.18695	0.186811	0.93846	-0.144367	0.771653	-0.50074	0.204859
66	-0.0361651	-0.0240797	0.577556	0.384297	0.403643	0.492848	0.159267	-2.31706	0.165748	-0.344623	-0.320411	1.03351	-0.162967	0.452101	-1.59436	0.360815	0.483866	0.464944	-0.0201049	0.598272	-0.787567	-0.0953228	-0.044496	-0.346382	-0.228826	0.0385434	0.451924	0.0454915	1.44545	-0.837643	-0.0465822
68	-0.257363	-0.309004	0.276338	0.0941535	0.382968	0.503437	-0.0166183	-2.40876	0.0937743	0.0169223	-0.451909	0.555731	-0.124861	-0.0323232	-1.58818	0.128934	0.642753	0.103401	-0.209778	0.626408	-0.753185	-0.507962	-0.0991307	-0.522611	-0.510377	-0.0490888	-0.0406139	0.0336202	1.56342	-1.30707	-0.201574
70	-0.527156	0.0279947	0.113035	-0.143872	0.434578	0.0609218	-0.0054802	-2.30003	-0.158048	0.053125	-0.56991	-0.178721	-0.107795	0.116982	-1.79457	-0.0585618	0.482697	-0.630317	-0.472983	0.504388	-0.663181	-0.894362	-0.395842	-0.664273	-0.53109	-0.120422	-0.119957	0.25452	0.842884	-1.73482	-0.0399375
72	-0.38184	-0.176278	0.352234	-0.333818	0.479431	-0.175516	-0.0570789	-2.38818	-0.346506	0.285653	-0.642424	-0.717514	-0.302061	0.0172221	-2.03736	-0.159826	0.558669	-0.547358	-0.457808	0.260912	-0.626069	-1.40402	-0.548242	-0.573519	-0.671477	-0.195673	0.104652	0.0304558	0.5231	-1.85247	0.0212341
74	-0.38217	0.0407006	0.127603	-0.138737	0.467173	-0.217938	-0.0890788	-2.37478	-0.00191596	-0.145531	-0.55613	-0.420229	-0.381859	0.0329587	-1.9636	-0.0277966	0.56911	-0.383263	-0.494881	-0.0880754	-0.507783	-1.57167	-0.482888	-0.727424	-0.538243	-0.0296537	0.355163	0.120562	0.175029	-1.83939	0.0392753
76	-0.331062	-0.177597	-0.0714143	-0.115806	0.356263	-0.239959	0.0969981	-1.76847	-0.0363747	-0.617087	-0.0758998	0.249398	-0.454721	-0.0178284	-0.855208	-0.000859297	0.740116	-0.0436127	-0.478182	-0.359024	-0.400701	-1.40335	-0.451232	-0.840689	-0.471402	0.310831	0.275089	0.115099	1.39353	-1.10164	-0.195223
78	-0.0579036	-0.183234	0.4044	-0.268086	0.432131	0.253978	0.150834	-1.14385	0.222251	-0.537375	-0.0289707	0.605836	-0.112184	-0.0661858	-0.266362	0.210922	0.673347	-0.339565	-0.176865	-0.663051	-0.149819	-0.897387	-0.266505	0.184848	-0.165307	0.451932	0.620747	0.433846	0.818139	-0.414496	-0.132868
80	0.164006	-0.156915	0.290499	-0.642797	0.365069	0.211225	0.0940296	-0.917319	-0.177707	-0.812777	-0.103669	0.415411	-0.295062	-0.150242	-0.187276	0.267076	0.59711	-0.583837	-0.213293	-0.492942	0.130006	-0.558523	-0.169389	0.201484	0.159682	0.484374	0.598872	0.533003	1.60904	-0.393369	-0.0142672
82	0.0849939	0.246198	-0.248148	0.442845	0.411553	0.327692	-0.0331233	-0.974617	0.251521	-0.901767	-0.144686	-0.0050772	-0.622614	-0.3416	-0.197166	0.233179	0.283846	-0.742435	-0.182448	-0.293494	0.411738	-0.392753	-0.209314	0.465324	-0.0341103	0.610518	0.567599	0.1657	1.08047	-0.413685	0.0472134
84	0.231987	0.308536	0.0212343	-1.61837	0.417549	0.234446	-0.102384	-1.17314	0.24358	-0.843288	0.156926	-0.561717	-0.636395	-0.571101	-0.44455	0.282498	0.326785	-0.759898	-0.158188	0.154964	0.382113	0.117105	0.117973	0.132341	0.269033	0.517149	0.33035	0.0423526	0.653229	-0.032896	-0.0821416
86	-0.0173184	0.342902	0.301799	0.57319	0.419213	0.363206	-0.015438	-1.38289	0.349627	-0.572831	0.229714	-0.801934	-0.675482	-0.340542	-0.437431	0.108655	0.354224	-0.347588	-0.0272468	0.483532	0.0837945	0.247716	0.102331	0.218502	-0.0241716	0.776283	0.330679	-0.188523	1.27397	0.0567965	-0.184906
88	0.080854	0.360964	0.180587	0.486371	0.227024	0.165317	0.0482661	-1.49893	0.214459	-0.450201	0.0140779	-0.522433	-0.57155	-0.454289	-0.608866	0.324539	0.313886	-0.480658	0.185766	0.547273	-0.0732653	0.483891	0.268175	0.0385286	-0.181488	0.850058	0.384593	-0.362789	1.35144	0.218704	0.0536745
90	0.0407636	0.331689	-0.48403	0.0674919	0.0834352	0.223589	0.0627748	-1.71384	0.233723	-0.402587	-0.343324	-0.180955	-0.497042	-0.456355	-0.430066	0.0482951	0.148038	-0.253191	0.103678	0.461621	-0.160923	0.093162	0.00405604	0.470613	-0.342223	0.55781	0.418914	-0.22553	1.6432	0.255369	0.143911
92	0.231998	0.347738	-0.2702	0.00947672	0.0912964	0.220356	0.094647	-1.50566	0.320347	-0.437019	-0.44187	0.110116	-0.443557	-0.0473363	-0.397453	0.186034	-0.0734537	-0.591619	-0.172868	0.355335	-0.273088	0.110244	0.150724	0.140722	-0.298488	0.400342	0.548293	-0.0279924	1.48824	0.424156	0.0713701
94	0.26584	0.132741	0.0158806	-0.511579	0.127186	0.280305	-0.105908	-1.71183	0.503336	-0.43938	-0.186016	0.19018	-0.390841	0.0535063	-0.557751	0.00676522	-0.203783	-0.274706	-0.354533	0.393443	-0.394839	-0.0759872	-0.143748	0.21513	-0.130961	-0.0462374	0.414394	-0.318474	1.12345	-0.111835	-0.148674
96	0.0504701	0.0810847	-0.239141	0.0751039	0.259266	0.109812	0.386535	-1.29661	0.696738	-0.411074	-0.146289	-0.273808	-0.445502	0.075096	-0.366926	-0.0344037	-0.165063	-0.189362	-0.0778758	0.159826	-0.204451	-0.310543	0.117645	-0.125332	-0.19469	-0.150128	0.553435	-0.280067	1.00002	-0.22561	-0.330235
98	0.237359	-0.0426094	0.172855	0.554432	0.271039	0.577998	0.082901	-1.14383	0.420698	-0.543258	0.428711	-0.52829	-0.59803	-0.0175152	-0.54106	0.00468503	-0.316368	-0.160726	0.289073	0.151039	-0.151434	-0.225047	0.0367312	-0.220905	-0.265212	-0.268218	0.464278	-0.238068	0.886186	-0.135259	-0.261443
100	-0.0329351	0.223895	0.261356	-0.113552	0.26736	0.386453	0.0613485	-1.07287	0.3701	-0.525196	0.0390747	-0.273623	-0.635364	-0.0723681	0.0425356	0.192652	-0.29966	-0.146386	-0.296721	0.0651245	-0.0921721	-0.185559	0.180039	-0.0197628	-0.306368	-0.470568	0.497133	-0.186528	1.0872	-0.00890448	-0.050591
102	0.105028	0.0706096	0.146438	0.544905	0.223396	0.41761	0.111526	-0.954366	0.452839	-0.629303	-0.36725	0.384309	-0.473917	-0.0442127	-0.122642	0.524581	-0.404497	-0.366915	0.0778235	-0.0327099	-0.239774	-0.16194	0.131453	0.085177	-0.196365	-0.239362	0.315912	-0.196866	1.23006	-0.0547109	0.225206
104	0.0467645	0.190343	-0.049801	0.653691	0.406743	0.142408	0.134552	-1.20348	0.463712	-0.715655	-0.459326	0.644792	-0.481191	-0.108917	-0.222865	0.51698	-0.336888	-0.161746	0.148223	0.115033	-0.176862	-0.220319	0.359684	0.0670269	-0.289809	-0.191748	0.438688	-0.0219588	1.37573	-0.270998	0.129992
106	0.0774508	0.13488	0.225016	0.431296	0.195654	0.143482	0.298102	-1.43862	0.250363	-0.506059	-0.316096	0.280131	-0.600369	-0.104352	-0.192599	0.117407	-0.122074	-0.351281	0.343118	0.226584	-0.121098	-0.31166	0.0386077	-0.190839	-0.0869265	-0.110262	0.463147	-0.0257475	1.22471	-0.276243	-0.068204
108	0.163382	0.331919	0.0523858	0.420932	-0.0052824	0.040629	0.335069	-1.54273	0.107492	-0.37398	-0.330739	0.200515	-0.661332	-0.122108	0.159002	0.642979	-0.0225699	-0.266601	0.207077	0.254806	-0.109135	-0.144716	0.268194	-0.212644	-0.13482	0.197536	0.526818	0.0555521	0.950721	-0.41555	-0.0597002
110	0.146485	0.244112	-0.467452	0.216745	-0.710991	0.0441528	0.248901	-1.47306	0.227	-0.470952	-0.287974	0.134963	-0.717223	-0.129243	0.16085	0.0985322	0.402715	-0.468178	0.402352	0.221165	0.137775	-0.206102	0.244724	-0.185168	-0.219521	-0.107661	0.502994	-0.0499101	1.08355	-0.439993	-0.163877
112	0.144013	0.517424	-0.344202	-0.43513	-0.742941	-0.284027	0.263502	-1.35482	0.55417	-0.623086	-0.340112	0.370301	-0.710436	-0.0330224	0.0761872	-0.310986	0.361502	-0.589761	0.373056	0.205847	0.116239	-0.133498	0.386609	0.0366347	-0.0760676	-0.0531424	0.550648	0.202344	0.839972	-0.399552	-0.115683
114	0.0800898	0.0705147	-0.0434102	0.160771	-0.8464	-0.186929	0.172893	-1.36785	0.514865	-0.374015	-0.0803071	0.666612	-0.700256	-0.0546661	-0.00920435	-0.458125	0.132136	-0.376511	0.192902	0.201984	0.0600729	-0.0979065	0.301315	0.25644	-0.153528	-0.209581	0.534808	0.243668	0.775493	-0.506728	-0.254132
116	0.180975	0.162826	0.266039	-0.342379	-1.15504	0.0864913	0.202679	-1.39271	0.160937	-0.620038	-0.137087	0.572571	-0.689205	0.0155482	0.00420478	-0.378521	0.120136	-0.358439	0.10478	0.436891	-0.0274841	-0.193649	0.0903389	0.319478	-0.308274	-0.0358849	0.438476	0.544851	0.545302	-0.37773	-0.228697
118	0.0755348	-0.120383	0.531775	-0.27518	-1.12221	0.0739024	0.168134	-1.11265	0.0849433	-0.543449	-0.266447	0.242585	-0.537438	0.0265523	-0.0981315	-0.210447	0.106294	-0.213622	-0.133966	0.32681	2.83662e-05	-0.125217	0.252336	0.0087355	-0.361592	-0.202233	0.521762	0.434936	0.638968	-0.360431	-0.106002
120	0.0726319	0.1801	-0.0979756	0.544224	-1.17983	0.0638451	0.0773544	-1.38922	-0.0631726	-0.703425	-0.285413	-0.031598	-0.490299	0.216729	-0.140682	0.02306	-0.412448	-0.415126	-0.230523	0.311481	-0.0114312	-0.262154	-0.00678029	-0.120193	-0.14989	-0.12563	0.584988	0.534019	0.565047	-0.233035	0.0486903
122	-0.165716	-0.143739	-0.140589	0.470189	-1.47167	-0.0783212	0.291777	-1.28571	-0.354926	-0.736662	-0.192854	0.26747	-0.5065	0.532742	0.0839629	-0.0221784	-0.864083	-0.140268	-0.200965	0.221774	0.0595793	-0.19168	-0.0748755	-0.584547	-0.0879653	-0.232772	0.813493	0.475088	1.0455	-0.280681	0.196337
124	0.180299	0.131111	-0.236824	0.347062	-1.66932	-0.0813336	0.260763	-1.34207	-0.13673	-0.865574	-0.0737526	0.564067	-0.318707	0.327895	0.445619	-0.0438555	-1.22332	-0.22642	-0.0580128	0.54763	-0.196349	0.0436477	-0.273395	-0.464193	-0.21837	-0.328721	0.686831	0.738938	0.795095	-0.305749	0.205948
126	-0.00289206	0.0155996	-0.15984	0.270202	-1.79267	-0.170259	0.249152	-1.69932	-0.0556378	-0.882479	0.0686814	0.0347432	-0.237008	0.292407	0.314515	0.394578	-1.15003	-0.150762	-0.0546863	0.722971	-0.240025	0.0706073	0.0864235	-0.489859	-0.285486	-0.0569048	0.543965	0.679079	0.762154	-0.481459	-0.0338188
128	0.0976279	-1.4427	0.136431	0.399473	-1.74429	-0.0200304	0.205815	-0.902292	-0.103197	-0.84513	0.020505	-0.104937	-0.316689	-0.0249152	0.256071	0.139383	-0.577825	-0.114645	-0.0936231	0.190299	-0.326525	0.191582	0.0652492	-0.344178	-0.209357	-0.121143	0.357505	0.798203	0.583267	-0.389856	-0.105161
130	-0.0166532	-6.38373	0.0877456	0.153135	-3.11217	-0.0851754	0.166817	-1.08402	0.0448133	-0.575707	0.235672	0.238383	-0.475437	-0.190162	0.184809	0.0174873	-0.621298	-0.184188	0.0243856	-0.1155	-0.242312	0.243178	-0.0313112	-0.134825	-0.128104	-0.068893	0.283936	0.57616	0.669022	-0.410409	-0.0237342
132	0.0259882	2.71896	-0.583163	0.024275	-0.907321	0.337454	0.317535	-1.10507	0.0737824	-0.436244	0.176485	0.491715	-0.422664	0.09634	0.414307	-0.0273817	-0.251347	-0.347259	0.0811819	-0.455546	-0.249867	0.0546451	0.142659	-0.145988	-0.125409	0.0142792	0.372246	0.679601	0.562184	-0.358737	-0.018175
134	0.290047	-0.0811662	-0.612126	0.345651	-0.730727	0.368109	0.422534	-1.19676	-0.0200948	-0.350537	0.251438	0.239818	-0.458022	0.123556	0.0232151	-0.0196606	0.0146087	-0.197016	-0.163623	-0.183004	-0.256629	-0.00455662	-0.06214	0.117337	-0.0852077	0.31677	0.441836	0.559038	0.926511	-0.116402	0.195288
136	-0.0708483	0.280022	-0.476287	0.00336615	-0.705498	0.485299	0.432556	-1.15712	-0.212151	0.258158	-0.168771	-0.0921482	-0.473999	-0.0163111	-1.30658	0.0362885	-0.0104478	-0.364313	-0.222528	-0.0329128	-0.141701	-0.540891	0.0268954	-0.401045	-0.0345689	-0.10183	0.500922	0.746972	0.665744	-0.294032	0.0373305
138	-0.159523	0.478694	-0.2034	0.146284	-0.662971	0.519361	0.385541	-2.18282	0.0269522	0.0268867	-0.0695913	0.153709	-0.489936	-0.0641178	-2.43205	0.000686634	0.377519	0.229381	0.0258268	0.259814	-0.341869	-0.792622	-0.574109	-0.338973	-0.0677073	-0.0341103	0.625519	0.575189	0.898498	-0.147806	-0.0366993
140	-0.30374	0.299497	0.108995	0.0785547	-0.496806	0.599392	0.461415	-2.27473	0.323033	0.226747	-0.154609	0.845207	-0.290229	0.215117	-2.3057	0.335628	0.519782	-0.269017	0.366266	0.676252	-0.279541	-0.913416	-0.348143	-0.503066	-0.104801	0.153681	1.05223	0.714894	1.42258	-0.603885	-0.187817
142	-0.56648	0.537767	0.147523	0.294328	-0.486911	0.054691	0.374623	-2.42415	0.731074	-0.05219	-0.136459	0.789473	-0.431621	0.0813377	-2.19488	0.144595	0.670794	0.355199	0.258425	0.403163	-0.230134	-1.0427	0.0790306	-0.360165	-0.353132	0.236531	0.934871	0.29384	1.49946	-1.06235	-0.198305
144	-0.507359	0.262554	-0.0458301	0.492073	-0.713354	-0.285391	0.10082	-2.4633	0.394636	-0.194991	-0.326994	0.655866	-0.571597	0.105665	-2.02338	0.111908	0.582547	0.424165	0.0438333	0.102012	-0.0534654	-1.27483	0.0286813	-0.689726	-0.581679	0.215349	0.724638	0.512229	1.01807	-1.24554	-0.346169
146	-0.697535	0.356735	0.389472	0.0998309	-0.730393	-0.618107	0.1776	-2.48149	-0.0692045	-0.227801	-0.356824	0.521329	-0.760494	0.165304	-1.87384	-0.147095	0.505763	0.26415	-0.141121	-0.279218	-0.459282	-1.13559	-0.314996	-0.766151	-0.578045	0.114827	0.374515	0.159031	0.556829	-1.38435	-0.217153
148	-0.580639	-0.0374287	0.643638	0.147389	-0.821732	-0.662308	0.207237	-1.69283	0.237318	-0.667744	-0.319372	0.507164	-0.827199	0.125524	-2.12546	-0.156279	0.721825	0.221653	-0.17313	0.0617887	-0.331504	-1.23174	-0.193214	-0.904282	-0.420479	0.215992	0.330424	-0.0745381	0.51187	-1.36142	-0.186523
150	-0.703214	0.0598687	0.179979	-0.0983234	-0.806104	-0.351988	0.200593	-1.53089	0.178132	-0.841281	-0.212176	0.3981	-0.80687	0.172505	-2.29412	0.107589	1.05721	0.00251034	-0.185739	0.0192576	-0.41751	-0.970766	-0.0807694	-0.701938	-0.336243	0.28108	0.364926	0.0340033	0.86487	-1.57076	0.0556224
152	-0.680269	-0.0860051	-0.247946	-0.0808653	-0.576648	-0.110877	0.183362	-1.84019	0.0436332	-0.850689	-0.0237849	0.207676	-0.743334	0.113956	-0.98404	0.169926	1.09144	-0.290755	-0.454446	0.100024	-0.0122169	-0.576718	-0.279565	-0.384256	-0.305853	0.320076	0.226565	-0.0478554	1.27817	-1.08205	-0.0317976
154	0.0153856	0.223214	0.228677	-0.626154	-0.360472	0.565536	0.152071	-1.19746	-0.0985417	-0.82513	0.291975	0.0931906	-0.82159	0.0582119	-0.183865	0.222801	1.03292	0.167696	-0.285495	0.192199	0.501517	0.131812	0.373159	0.165576	-0.112157	0.676012	0.428439	0.150122	1.17243	-0.128927	-0.0199975
156	-0.107285	-0.11921	0.165569	-0.338566	-0.314573	0.617248	0.267632	-0.881745	0.147224	-0.939641	0.369836	0.863533	-0.614089	0.332557	0.303023	0.392228	0.968049	-0.00294995	-0.206698	0.384288	0.759977	-0.196236	0.0441051	-0.106612	-0.0821849	0.942363	0.486684	-0.312304	1.28241	-0.00580012	-0.162434
158	0.433533	0.145936	-0.456393	-0.277462	-0.522895	0.859939	0.123515	-0.690946	0.139326	-0.679227	0.300888	0.499533	-0.522872	0.430851	0.0923426	1.02494	1.1773	0.22673	-0.0857239	0.441658	0.444528	-0.158936	-0.0992176	0.101021	0.00911969	0.582752	0.497358	-0.662761	0.988396	0.166899	-0.162547
160	0.682704	0.0233741	-0.773568	-0.0963255	-0.66968	0.324985	0.234083	-0.77864	0.346293	-0.411589	0.392049	0.0244207	-0.413587	0.296044	0.156264	0.170179	0.976331	0.0345682	-0.364535	1.25983	0.358576	-0.21913	-0.0680263	0.550263	0.212614	0.318098	0.502481	-0.918749	1.0186	0.287178	-0.0623666
162	0.641396	0.336081	-0.217173	-0.231585	-0.735711	0.515333	0.143036	-0.854186	0.239815	-0.344712	0.267201	0.012735	-0.428805	0.579447	0.295565	-0.017444	1.04682	0.244948	-0.152362	0.609359	0.26196	-0.17465	0.496426	0.61209	0.241067	0.254571	0.342291	-1.03005	1.11954	0.0404475	0.111999
164	0.262965	0.146152	0.534038	0.784317	-0.395835	0.0536148	0.212507	-0.920837	0.453308	-0.675187	-0.0871828	0.789815	-0.482209	0.226326	0.215811	1.40328	0.7723	0.104199	0.0443445	0.102505	0.250383	-0.211678	0.673439	0.900814	-0.0584174	0.210486	0.438434	-0.869652	1.13804	0.0894945	0.072049
166	0.179359	0.230302	0.369633	0.545175	-0.406929	0.393116	0.131202	-1.57089	0.733371	-0.711308	-0.110186	1.35631	-0.498489	0.250413	0.214692	1.09436	0.512218	0.407864	-0.0721591	-0.306575	0.265033	-0.178159	0.766681	0.55279	-0.169412	0.528727	0.469639	-0.611549	1.08539	0.0460431	0.0373121
168	-0.0275142	0.0308852	0.525143	0.491071	-0.468461	0.4503	-0.0690259	-1.87911	0.30938	-0.549032	-0.173222	0.94433	-0.388498	-0.115086	0.193495	1.89215	0.268174	0.186466	0.0570593	-0.503537	0.16566	-0.170338	0.36824	0.499241	-0.259968	-0.369952	0.588285	-0.224409	0.796235	-0.211794	-0.0700387
170	-0.0237647	0.0603907	0.362358	0.495755	-0.497229	0.0388252	0.592031	-1.78647	0.0373491	-0.211766	-0.126982	0.642808	-0.580699	-0.451033	0.012967	1.03715	0.54668	0.175043	0.120758	-0.793131	0.0736679	-0.0185704	0.41544	0.0285831	-0.349707	-0.370328	0.445567	-0.0146425	0.741293	-0.441089	-0.123022
172	-0.27688	0.0861372	-0.475664	0.245891	-0.38702	0.105095	0.197076	-1.73543	-0.218745	-0.53487	-0.146506	0.350126	-0.716174	-0.794929	0.0970419	1.46946	1.00683	0.0526036	0.0164704	-0.990723	0.181552	0.253946	0.0973957	0.0658087	-0.200445	-0.238339	0.610749	0.181783	0.625941	-0.241742	-0.111087
174	-0.00723536	0.0588173	-0.899403	0.576589	-0.487664	-0.262513	0.236323	-1.21394	0.272292	-0.599734	-0.0843382	0.477691	-0.8576	-0.764803	0.187519	1.65778	0.253373	0.137976	-0.0127937	-1.23214	0.172741	0.204631	0.277702	-0.0580002	-0.101554	-0.194308	0.979586	0.404632	0.501705	-0.1212	-0.237837
176	-0.104407	0.256516	-0.253856	-0.767143	-0.478064	-0.0744438	0.207227	-0.942848	0.183417	-0.46208	-0.183379	0.529122	-0.691075	-0.608735	0.0750114	1.39433	-0.238778	0.0584753	-0.0672221	-1.37295	0.481412	0.359049	0.409844	0.0783836	0.0176921	-0.0327524	0.995915	0.42682	0.392759	0.0193235	-0.0765886
178	0.50084	-0.0102204	0.0172484	-3.12228	-0.520436	-0.140108	0.625764	-0.702341	-0.113019	-0.718429	-0.000405734	0.6456	-0.33798	-0.318026	0.166737	0.571755	-0.181732	0.0229103	-0.121309	-1.35183	0.293908	0.577828	0.795085	-0.0185213	-0.198046	-0.0372259	0.676507	0.718073	0.633956	-0.0672841	-0.0587156
180	0.239613	0.252031	-0.134505	-0.495649	-0.606525	-0.783561	0.647312	-0.506138	-0.216862	-1.41118	-0.00867049	0.458397	-0.332352	-0.163206	-0.0139962	0.0931953	-0.272068	0.0261767	-0.306007	-0.976695	0.307779	0.425461	0.664426	0.0300077	0.0337606	0.15601	0.509125	0.77905	0.665722	-0.38899	0.207091
182	0.281311	0.0804487	0.048003	-0.268001	-0.425869	-0.00578022	0.45518	-0.833485	0.0242994	-0.80976	0.164649	0.446087	-0.373627	-0.0480221	0.213858	-0.0191803	-1.05449	-0.255293	-0.559989	-0.76381	0.268864	0.552	0.797253	-0.201224	0.108544	0.183387	0.549749	0.856802	0.495669	-0.366156	0.375018
184	0.346881	0.605379	0.359875	-0.476057	-0.218364	0.140676	0.132111	-1.13935	0.148061	0.222099	-0.0593616	0.508991	-0.293259	0.360697	0.253848	-0.304388	-1.33245	-0.0351145	-0.639205	-0.453974	0.315239	0.0441166	0.396829	0.0306867	-0.0529895	-0.0843895	0.578183	1.20099	0.490025	-0.620717	0.138468
186	0.20187	0.336765	0.200006	0.37826	-0.245088	-0.00717446	0.0529234	-1.45292	0.345789	0.218216	-0.0632885	0.680378	-0.250004	0.390753	0.109166	-0.155532	-1.29577	-0.0216892	-0.48573	-0.302766	0.185749	-0.135047	0.150917	0.0228848	0.00766912	0.0621404	0.478345	1.2174	-0.524871	-0.477741	-0.0472855
188	0.437329	0.357741	-0.335316	-0.1322	-0.34272	0.203371	0.122586	-1.47183	0.348114	0.224553	-0.214826	0.380144	-0.432053	0.425563	-0.154695	-0.02425	-1.0701	-0.0923317	-0.433596	-0.193528	0.302769	-0.133655	0.320764	-0.0467567	-0.137238	0.36153	0.31685	1.22068	0.145753	-0.304319	-0.0741515
190	0.0435703	0.230554	-0.556536	0.521254	-0.405276	-0.0587943	0.0861533	-1.51616	0.357847	-0.317064	-0.129994	0.814051	-0.520814	0.392885	-0.133039	0.626783	-0.725831	0.327385	-0.180364	0.143491	0.30244	-0.33272	0.00760144	-0.0418771	0.0295555	0.169628	0.315029	0.938448	0.874628	-0.424568	0.0451952
192	-0.121574	0.0529722	0.029531	-0.808449	-0.581695	-0.135709	0.0327877	-1.11003	0.170196	-0.535512	-0.107914	1.05626	-0.51815	0.336688	-0.102223	1.02182	-0.363106	0.32798	-0.243075	-0.130436	-0.0701259	-0.181696	0.32736	-0.0236704	-0.0502818	0.343893	0.507846	0.519993	0.927436	-0.315153	0.0458282
194	0.0451867	0.10937	0.334519	-0.291012	-0.500604	-0.317415	0.0508419	-1.10059	0.107805	-0.459507	-0.0896397	0.641529	-0.385664	0.204124	-0.022992	0.384046	-0.28289	0.711501	-0.275564	0.0131489	0.312738	-0.223704	0.144989	-0.167091	0.105818	0.237445	0.463185	0.326662	0.923196	-0.41751	0.242758
196	-0.223276	-0.119716	0.127323	0.0292515	-0.435245	0.0612347	0.143022	-0.691835	0.0237497	-0.506039	-0.11077	0.0967913	-0.515653	0.217412	-0.263515	0.234938	-0.0408854	0.335043	0.0480545	0.245973	0.187297	0.0070429	0.32477	-0.335518	0.191816	0.116216	0.557949	0.137959	0.650823	-0.415884	-0.0017729
198	0.0159518	0.0473502	-0.246473	-0.204561	-0.365253	0.0350775	0.189906	-0.749449	0.0778448	-0.51328	-0.295382	-0.0942509	-0.595217	0.112465	-0.332143	0.283891	0.272676	0.198273	0.108097	0.590911	0.111666	0.469275	0.175863	-0.274567	0.316381	0.265001	0.666877	-0.135393	0.58926	-0.379083	0.150136
200	-0.263334	-0.110809	0.190398	0.479531	-0.406808	-0.0229258	0.228558	-0.870515	-0.0783304	-0.390138	-0.0455436	0.431281	-0.608556	0.123156	-0.126721	0.354424	0.925412	0.329698	0.145564	0.950268	0.235519	0.494822	0.229112	-0.408894	0.0846958	0.345549	0.826545	0.0147533	0.428587	-0.340452	0.0356915
202	0.178779	0.0866142	0.712551	0.350488	-0.363504	-0.241953	0.181266	-0.92475	0.0690341	-0.768224	-0.154733	0.957019	-0.591201	0.115983	0.100074	0.510924	0.823048	-0.0142027	0.0358861	0.590789	0.19007	-0.266786	0.0846338	-0.0466535	0.166823	0.577896	0.60723	-0.0165326	0.496425	-0.176222	0.309467
204	0.0368932	-0.00804421	0.430754	0.695705	-0.455611	0.147311	0.201075	-1.18891	-0.247634	-0.901166	0.0390487	0.824032	-0.644639	-0.0290997	0.0264245	0.278704	0.864795	0.212469	-0.119136	0.657293	0.139498	0.0369554	0.37188	-0.0965605	0.247552	0.322514	0.565953	0.245223	0.406192	-0.272123	0.280106
206	0.312099	0.371809	-0.100717	0.246037	-0.454611	0.28155	0.243532	-1.30124	-0.175516	-1.04731	-0.266007	0.526593	-0.552262	-0.154178	0.163967	0.2403	0.623286	-0.0954641	-0.0769331	0.301823	0.211055	-0.652678	0.301394	0.106456	0.105259	0.30357	0.586377	0.022413	0.303861	-0.2679	0.329866
208	0.335976	0.151864	-0.0557079	0.0873835	-0.498533	0.139195	0.168614	-1.27951	-0.184291	-1.22816	-0.128706	0.250056	-0.387209	-0.178926	-0.0633966	0.653181	1.11383	-0.143217	0.0368991	-0.0144811	0.170999	-1.02601	0.460111	-0.198382	0.108806	0.347764	0.656147	-0.070318	0.299014	-0.198264	0.163615
210	0.564588	0.41423	0.48651	-0.349813	-0.582697	-0.0842798	0.179613	-1.17216	0.056292	-1.14252	-0.037111	0.347791	-0.218354	-0.146381	0.169173	0.828161	1.17362	-0.40245	0.256738	-0.0863304	0.473911	-1.44411	-0.00523224	-0.130574	-0.0524498	0.308887	0.594945	0.0639128	0.331118	-0.0829291	0.240391
212	-0.115364	0.149584	0.224279	-0.298692	-0.521692	-0.0281084	0.384042	-1.57958	0.252292	-0.991023	-0.180034	0.787032	-0.345379	0.143512	-1.31023	1.03362	1.25063	-0.0752866	0.477797	-0.531686	0.32044	-1.91112	-0.168525	-0.193788	0.168869	0.216808	0.773153	0.430395	0.308182	0.309596	0.180201
214	-0.251736	0.372457	-0.0390966	-0.550635	-0.292028	-0.058891	0.46818	-1.06142	0.459279	-0.87044	-0.0653055	1.25197	-0.344402	0.20782	-1.38312	0.760762	1.1054	-0.115029	0.404758	-0.30654	0.241237	-1.23326	-0.210039	-0.0412714	0.268525	0.327421	1.22212	0.593026	0.812259	0.0771905	0.131294
216	-0.326452	0.238141	-0.36957	-1.0533	-0.232827	0.272151	0.465843	-1.78185	0.755763	-0.632037	-0.36846	1.18393	-0.328616	0.558357	-1.29998	0.924051	0.878243	0.303762	0.651008	-0.118784	0.283211	-0.87771	-0.946498	-0.201064	0.148047	0.509668	1.46021	0.896965	1.23762	0.123694	0.2448
218	0.0744435	0.212814	-0.047802	-0.440846	-0.31365	0.172204	0.214165	-1.80454	0.932369	-0.845065	-0.526616	0.901078	-0.472035	0.664642	-1.25702	0.666225	1.04498	0.0192051	0.56187	-0.130766	0.358207	-0.29751	-0.922865	-0.208637	0.158491	0.83599	1.22692	0.767235	1.26556	-0.32398	0.189536
220	-0.293327	0.382693	0.4874	1.63599	-0.595588	-0.152231	0.123447	-1.72778	0.505459	-0.932816	-0.601077	0.771194	-0.463967	0.375067	-1.19822	0.98374	1.29652	0.267785	0.282404	-0.102925	0.169669	-0.411315	-0.789197	-0.315577	0.195563	0.762707	0.882928	0.616521	0.92882	-0.710384	-0.0159367
222	-0.239786	0.24536	0.0945513	0.700743	-0.557997	-0.371732	0.120566	-1.8125	0.122854	-0.954291	-0.790139	0.912078	-0.217089	0.101467	-1.55172	0.920641	1.20484	0.024449	-0.0765113	0.0754022	0.136761	-0.381021	-1.68571	-0.218392	0.0853228	0.658958	0.722103	0.258033	0.490581	-0.723495	-0.120618
224	-0.441351	0.333153	-0.394571	0.848319	-0.443734	-0.0126242	0.233929	-1.93319	8.08677e-06	-0.700128	-0.592219	0.733332	-0.338279	-0.0178284	-1.69602	0.772581	1.34774	0.0765442	-0.31666	-0.0632211	0.0779522	-0.770997	-1.69634	-0.139158	-0.136296	0.645087	0.871148	0.122645	0.674556	-1.01209	-0.124691
226	-0.180704	0.058224	-0.188935	0.712915	-0.161782	0.0917833	0.306316	-2.02944	-0.0379432	-0.991865	-0.445033	0.350421	-0.54572	-0.0940631	-1.56981	0.666918	1.22559	-0.158343	-0.403986	0.147049	0.184107	-1.26927	-1.97721	-0.339472	-0.240147	0.613613	0.948645	0.150236	0.965942	-0.914568	-0.0738488
228	-0.267432	0.133309	0.0456102	0.0397351	0.266961	0.329987	0.166826	-2.04219	-0.0933017	-0.993056	-0.110455	0.254751	-0.561001	-0.0375984	-0.71262	0.606266	1.23031	-0.326816	-0.462489	0.33343	0.141885	-1.39031	-1.2602	-0.412355	-0.275194	0.728097	0.8407	0.302749	0.837007	-0.239026	-0.149713
230	0.378456	0.389143	-0.152694	0.768896	0.187095	0.393554	-2.82203e-05	-1.72771	0.108751	-1.36712	0.101185	0.399031	-0.451587	0.0757655	-0.00204476	1.16242	1.50474	-0.283597	-0.370201	0.123593	0.67471	-0.0884822	-0.0299444	0.169534	0.600006	0.978961	0.517677	0.055379	0.861457	0.288261	0.0965299
232	0.185701	0.10353	-0.00158739	0.314536	-0.024114	0.182981	0.658691	-1.36036	0.195539	-0.744013	0.148646	1.38512	-0.348822	0.0574317	-0.0156109	1.02106	1.43287	-0.295761	-0.469634	0.203358	0.794282	-0.195876	0.00110342	0.111106	0.312145	1.08601	0.955221	0.333867	0.618395	0.307059	0.416347
234	0.51075	0.420295	0.204671	0.405861	-0.254846	0.44681	0.542315	-1.39668	0.738886	-0.481602	-0.258662	1.22444	-0.409927	-0.0926187	-0.200472	0.791633	1.59794	-0.438987	-0.316117	0.429314	0.988457	-0.238574	0.304132	0.64174	0.103045	0.955791	0.812655	0.25691	0.460519	0.53795	0.677194
236	0.443965	0.121903	0.0910372	0.237055	-0.254802	0.375101	0.580119	-0.876733	0.792512	-0.740924	-0.257163	0.513272	-0.446779	0.285712	-0.328418	0.367109	1.67351	-0.4028	-0.330676	0.445557	0.854911	-0.0374764	-0.256805	0.421319	-0.144737	0.694147	0.466846	0.422066	0.0196208	0.836702	0.216629
238	0.633028	0.372616	-0.0861679	0.327981	-0.127629	0.696602	0.386137	-1.00653	0.415712	-1.16156	-0.174886	0.0653662	-0.398275	-1.21226	-0.154699	1.08295	1.4078	-0.295764	-0.47049	0.610019	0.834742	0.160808	-0.06564	0.428811	-0.076523	0.67354	0.358163	0.309395	-1.13997	0.566311	0.249901
240	0.831995	0.270677	0.470791	0.460785	-0.140114	0.474117	0.34001	-0.870053	0.109933	-1.39237	0.0782079	0.379029	-0.265061	0.785973	-0.228707	0.322491	1.13486	0.0545172	-0.423862	0.294784	0.759608	0.223413	0.0769502	0.140796	-0.0469658	0.599281	0.983027	0.647714	-0.111555	0.671188	0.184653
242	0.544735	0.468962	0.517833	0.300638	-0.017282	0.65174	0.401105	-0.795371	0.438327	-1.61688	-0.145612	0.772877	-0.274188	0.195012	-0.270392	0.286957	0.813186	-0.122494	0.111734	-0.0515718	0.488906	0.215217	0.533156	0.316785	-0.287286	0.79226	1.37768	0.750744	-0.743145	0.721163	0.169156
244	0.472617	0.145502	-0.0301596	0.875645	0.175513	0.576135	0.368457	-0.936238	0.406314	-1.44274	-0.106638	0.828344	-0.331343	0.0909379	0.180275	0.0511198	0.53875	-0.044609	0.03371	-0.280373	0.479055	0.205046	0.652363	0.271072	-0.296872	0.520491	1.40452	0.901965	-0.416624	0.605591	0.289004
246	0.0796445	0.318612	-0.264025	0.888143	-0.122128	0.534145	0.384373	-0.681138	0.27208	-1.42419	-0.260042	0.451744	-0.379888	-0.0125828	0.106332	0.10155	0.336149	-0.213726	0.358443	-0.45642	0.367464	0.480524	0.662444	0.401641	-0.142747	0.5998	0.923861	0.717826	-0.302247	0.337675	0.230077
248	0.214523	0.156715	0.397727	0.556304	-0.202859	0.444082	0.1962	-0.795187	0.478363	-1.36314	0.1317	0.592612	-0.434241	0.111834	0.150187	0.0704468	0.0767985	-0.109639	0.0274788	-0.323478	0.560998	0.294493	0.754243	0.126021	0.0215072	0.74042	0.526708	0.854529	-0.346862	0.0879082	0.154647
250	0.0700589	0.445373	0.683374	0.191365	-0.250673	0.792295	0.0545767	-0.702026	0.833925	-1.29029	0.117642	0.463969	-0.355241	0.322514	0.108317	0.209771	-0.00804158	-0.239266	-0.127786	-0.474448	0.623554	0.0731305	0.761817	0.0704652	0.0251009	0.492688	0.424936	0.804705	-0.235084	-0.268795	-0.0570124
252	0.0186568	0.158236	0.0535611	0.412826	-0.267792	0.502877	0.219692	-0.805765	0.387104	-1.45651	0.139383	0.57296	-0.275077	0.318192	-0.110558	0.379451	0.0806555	-0.0118321	-0.28121	-0.325044	0.771152	0.0727372	0.772174	-0.200588	0.30156	0.376088	0.24792	1.0618	-0.445447	-0.202001	-0.225828
254	0.177528	0.506726	-0.619773	0.585133	0.0626492	0.356238	0.374153	-0.893252	0.104605	-1.45174	0.0506992	0.675358	-0.401869	0.357794	0.321961	0.41983	0.0247534	-0.199612	-0.149039	-0.0288223	0.677662	-0.00750642	0.531223	-0.00744417	0.708505	0.499915	0.370916	0.724231	-0.507032	-0.226609	-0.239897
256	0.0844166	0.357734	-0.217348	0.794881	0.349501	0.342886	0.328505	-0.642228	-0.104682	-1.32696	0.30188	0.751724	-0.480024	0.294718	0.485484	0.26865	0.107135	0.171127	-0.580415	0.555035	0.378662	0.102456	0.264328	0.146764	0.485554	0.749872	0.523541	1.17466	-0.351833	0.0925307	0.227496
258	0.308449	0.4567	0.435371	-0.161889	0.456103	0.122815	0.108678	-0.848907	0.248782	-1.31141	0.0521548	0.795105	-0.334657	0.271104	0.641747	0.0819191	0.255047	-0.0252908	-0.519177	0.258902	0.413296	0.204186	0.956505	0.268233	0.324283	0.686416	0.567013	1.1967	-0.444391	0.140481	0.166603
260	0.343506	0.28465	0.165247	0.131277	0.528326	0.198539	0.0849375	-0.87087	0.213325	-1.27872	0.133706	0.782623	-0.218095	0.46686	0.151045	0.315716	0.530031	0.166999	-0.415714	0.550263	0.328045	0.0979815	0.780288	0.298468	0.241154	0.845218	0.460234	0.992253	-0.543885	0.144822	0.167642
262	0.363828	0.47975	-0.416608	-0.0288926	0.447706	0.217285	0.114527	-0.847373	0.34852	-1.31499	0.0831418	0.62666	-0.203999	0.367551	-0.0441567	0.240147	0.677947	-0.147389	-0.0378206	0.55932	0.611151	-0.0338973	0.827058	0.432988	0.0957637	0.644542	0.176816	0.46562	-0.711413	0.112863	0.0759538
264	0.0905055	0.119625	-0.161899	0.442074	0.420441	0.622369	0.239286	-0.841963	0.402191	-1.43138	0.07804	0.50755	-0.337106	0.220673	0.224497	0.401063	0.614809	0.0423808	-0.140328	0.389131	0.940692	-0.183744	0.561715	0.311726	0.0703118	0.632709	0.186528	0.00243929	-0.642517	0.0170042	0.208712
266	0.0513058	0.252714	0.579691	0.465107	0.385171	0.636836	0.253272	-0.516715	0.682274	-1.48767	0.207704	0.480192	-0.438503	0.2303	0.172967	0.481861	0.628723	-0.0890135	0.151249	-0.0435422	1.00715	-0.287093	0.859193	0.639992	0.246688	0.707988	0.453345	-0.161613	-0.550412	0.175914	0.220271
268	0.311324	-0.065088	0.253901	0.3089	0.217532	0.4166	0.30388	-0.738569	0.322957	-1.66798	0.511153	0.517728	-0.560787	0.211804	-0.118241	0.407727	0.543311	0.281183	0.428389	-0.345767	0.963823	-0.452636	0.431181	0.854961	0.118087	0.593372	0.520235	0.353458	-0.561108	0.223371	0.233945
270	0.324549	0.0546857	-0.503428	0.196371	0.150922	0.188314	0.338122	-0.782201	0.296084	-1.66361	0.526991	0.757851	-0.667058	0.0802956	-0.253782	0.407324	0.725061	-0.10133	0.601647	-0.488013	0.810765	-0.650176	0.402097	0.719682	0.160812	0.555894	0.508114	0.583922	-0.542026	0.15563	0.184286
272	0.472705	-0.00993562	-0.47767	0.659967	0.107466	0.166352	0.289482	-0.783408	0.0475872	-1.71526	0.534358	0.706755	-0.606813	0.134544	-0.424094	0.705723	0.89841	0.0258232	0.315924	-0.590647	0.688235	-0.176389	-0.0553814	0.65303	0.254031	0.616058	0.518299	0.792374	-0.609857	0.144844	0.202281
274	0.237939	0.0817421	0.244492	0.453203	0.118424	0.0672391	0.418821	-0.973779	0.0373365	-1.66686	0.286152	0.830447	-0.419461	0.114787	-0.254636	0.850014	1.09184	-0.316289	0.614877	-0.399972	0.516096	-0.149986	-0.288804	0.163682	0.371908	0.609708	0.547342	0.42689	-0.376287	0.0390396	0.0669485
276	0.560492	0.184892	0.113552	0.498293	0.161649	-0.253896	0.554399	-0.664391	0.239361	-1.48881	0.399853	0.910928	-0.436221	0.331772	-0.174467	0.664028	0.886542	0.338858	0.29408	-0.556619	0.597206	0.131733	-0.189593	0.121221	0.702207	0.684377	0.638307	0.0788491	-0.305859	0.206448	0.127307
278	0.539633	0.696952	-0.40581	0.250203	0.19277	0.214664	0.6067	-0.878394	0.0414368	-1.21698	0.303382	1.03142	-0.339871	0.267626	-0.272052	0.787063	0.9526	-0.130804	0.413869	-0.425717	0.600319	0.0375968	-0.110145	-0.161762	0.391686	0.555643	0.633003	-0.181187	-0.255736	0.243162	0.0760333
280	0.532673	0.347064	-0.358959	-0.116529	0.185773	0.729702	0.454104	-0.998772	-0.110094	-1.02436	0.396051	0.966906	-0.233364	0.257508	-0.120544	0.433039	0.797252	0.6363	0.173774	-0.447278	0.485981	0.326456	-0.123012	0.280808	0.238665	0.588299	0.441011	-0.14301	-0.386446	0.361595	0.14814
282	0.370058	0.170653	0.603249	-5.78717	0.11467	0.60097	0.235057	-1.06009	-0.080721	-0.974254	0.278168	0.762351	-0.300428	0.359536	-0.1386	0.259016	0.782818	0.48194	0.155291	-0.381898	0.689588	0.142676	0.333805	0.340577	0.186965	0.457994	0.374009	0.00355746	-0.849223	0.336533	0.0411497
284	0.245515	0.0835433	0.330431	2.05903	0.169749	0.459839	0.0233219	-1.06623	0.134409	-0.861162	0.190587	0.717632	-0.229379	0.179059	0.184616	0.257752	0.714376	0.116192	0.205236	-0.325098	0.437356	0.177938	0.180843	0.64173	0.202884	0.488523	0.638268	0.361677	-0.390189	0.212174	0.386983
286	0.313265	-0.201139	-0.215256	-0.772908	0.237408	-0.00387714	0.0794193	-0.753911	0.213027	-0.873518	0.408222	0.527289	-0.187126	0.174346	0.248642	0.448464	0.833214	0.157592	0.0689752	-0.357219	0.577641	-0.0919524	0.565959	0.379596	0.197026	0.599342	0.667976	0.865015	-0.541273	0.298483	0.337562
288	-0.190699	-0.455927	-0.506314	-0.762541	0.233989	-0.185179	0.158812	-0.41493	0.564194	-0.941791	0.14566	0.667981	-0.270865	0.188868	-0.76022	0.485734	0.925367	0.364739	-0.179006	-0.253744	0.432024	-0.951134	0.514364	0.522204	0.354869	0.557492	0.66756	0.907948	-0.346009	0.188159	0.296841
290	-0.523176	-0.291348	0.196888	0.00621093	0.555869	-0.204622	0.318739	-0.73362	0.442717	-0.740651	0.345947	0.657718	-0.115894	0.388973	-1.01836	0.57909	0.925796	0.732443	-0.0421696	0.129147	0.034293	-1.12454	-0.230839	-0.21315	0.479945	0.616749	0.648653	0.966498	-0.19821	0.433453	0.165747
292	-0.226611	-0.411769	0.236075	0.143109	1.03143	0.0836163	0.414438	-1.08064	0.50623	-0.613016	0.596159	0.652096	0.16386	0.755633	-0.303001	0.781189	1.3822	0.199684	0.128235	0.293355	0.202393	-0.995039	-1.0449	0.0988137	0.444308	0.705956	0.687134	0.776073	0.299527	0.616799	0.327787
294	-0.256805	-0.0474008	-0.311349	0.60739	0.649582	-0.140487	0.315456	-1.60198	0.491844	-0.457425	0.40394	0.933629	-0.0664568	0.820451	-0.283749	0.574318	1.58441	0.857031	-0.0268953	0.315888	0.330234	-1.00845	-0.692463	-0.0453387	0.408559	0.686077	0.562595	0.833051	0.601584	0.348315	0.382011
296	-0.220101	-0.171228	-0.354717	0.901002	0.415546	-0.104171	0.152599	-1.49921	0.197645	-0.540723	0.148267	0.988911	-0.14854	0.366898	-0.103608	0.424116	1.33649	0.435799	-0.392968	0.0481104	0.155994	-1.39427	-0.7575	-0.0151562	0.129813	0.74998	0.600161	0.974967	0.123933	0.272989	0.309681
298	-0.607692	0.323895	0.438017	0.955467	0.349912	-0.288785	0.227108	-1.3161	-0.0336538	-0.780328	-0.0574893	0.893661	-0.205387	0.410423	-0.407625	0.494055	1.19173	0.0868858	-0.419456	-0.0478275	-0.147503	-1.31365	-1.12925	-0.269394	-0.158946	1.04688	0.634028	1.05316	-0.217017	0.146142	0.146776
300	-0.575647	0.254582	0.31501	1.00731	0.26405	-0.0830408	0.34844	-1.37449	0.374016	-0.945862	0.0958486	0.35807	-0.309826	0.316283	-0.848233	0.435139	1.21255	0.062732	-0.245347	-0.263681	-0.12369	-1.52733	-1.54586	-0.235813	-0.461513	0.922444	0.680964	1.06024	-0.279209	0.198968	0.18872
302	-0.310546	0.611447	-0.157014	1.33091	0.232173	-0.150132	0.477714	-1.39364	0.348346	-0.78184	0.227729	-0.203383	-0.297861	0.334296	-0.758304	0.599832	1.60931	0.196506	-0.146566	-0.241486	0.138188	-1.51599	-1.62588	-0.345503	-0.658768	0.841544	0.699564	0.919201	-0.174993	0.1265	0.229117
304	-0.301458	0.580553	-0.157269	-0.26162	0.286331	0.240437	0.508236	-1.21332	0.10781	-0.744716	0.558939	0.00253779	-0.11359	0.0840914	-0.597225	0.442263	1.80521	0.516003	-0.139922	-0.160793	0.463737	-1.21139	-1.36987	-0.195732	-1.01493	0.72361	0.774989	0.702427	-0.274831	0.0912786	-0.0472518
306	0.29347	0.603601	0.557936	1.4891	0.953333	0.1432	0.664624	-1.07491	0.0838868	-0.698173	0.884994	0.67842	-0.125999	0.092142	0.280312	0.669919	2.20718	0.17638	-0.329551	0.0152022	1.1164	-0.367128	-0.803836	0.609074	-0.610478	1.09012	1.08415	0.591817	-0.319127	0.40807	-0.0167103
308	0.0818738	0.609259	0.569861	0.317161	0.989049	0.89238	0.636999	-1.1658	0.194261	-0.849041	0.656666	0.806298	-0.328011	0.153882	0.297833	0.434073	1.83812	0.300495	0.194055	0.33215	0.92289	-0.325734	-0.349661	0.719479	-0.346949	1.05234	0.827441	0.525556	-0.314818	0.258356	-0.133687
310	0.199481	0.430716	0.151013	0.0264116	1.04337	0.621008	0.429957	-0.855855	0.191573	-1.14922	0.833429	0.609644	-0.299595	0.336677	0.174062	0.495967	1.73726	0.114623	0.239211	0.363573	0.990264	-0.14104	-0.35013	0.792203	-0.23582	0.718655	0.680393	0.408475	0.119549	0.341795	0.0874818
312	0.232375	0.456	-0.0389913	-0.238458	1.01143	0.900547	0.397619	-0.863145	0.221253	-1.12012	0.666077	0.456275	-0.230069	0.437255	0.110193	0.526832	1.79239	0.109784	0.552517	0.0293459	0.779895	0.00296764	-0.0384322	0.504474	0.0349335	0.667329	0.723617	0.307233	0.104276	0.264834	0.094209
314	0.710496	0.291641	0.308538	-0.602422	0.753793	0.6444	0.622299	-0.949993	0.464219	-1.13414	0.586867	-0.0442239	-0.129218	0.528508	-0.00115485	0.449328	1.68969	0.138914	0.111561	-0.132427	0.562687	0.0334066	0.170396	0.423915	0.166764	0.757891	0.766541	0.483031	-0.21378	0.296274	0.471397
316	0.591118	0.452644	0.353532	-0.249798	0.776222	0.830871	0.516623	-0.837597	0.491542	-1.29531	0.400244	-0.197382	-0.292171	0.801134	0.231556	0.749756	1.42109	0.433267	0.243691	0.0494414	0.464795	-0.0705898	0.577815	0.222366	-0.0367432	0.811621	0.727409	0.224747	-0.424508	0.465184	0.268315
318	0.434454	0.248685	-0.214173	-0.0103346	0.830982	0.639876	0.38162	-0.968623	0.483898	-1.20647	0.443	0.138849	-0.246863	0.841519	0.133476	0.797222	1.05993	0.237361	0.481772	-0.129129	0.577584	-0.171736	0.615508	0.565578	-0.0212954	0.812955	0.662881	0.324922	0.233458	0.380056	0.223136
320	0.0424762	0.365554	-0.45856	0.0749263	0.918154	0.668043	0.282398	-0.894894	0.279251	-1.12124	0.687575	0.608447	-0.295853	0.829495	-0.0506156	0.262506	0.647408	0.448203	0.55817	0.188232	0.433999	-0.376534	0.620654	0.688711	-0.0789281	0.964944	0.65945	0.278609	-0.141468	0.322117	0.111006
322	0.0353263	0.0805816	0.26309	0.219609	0.885424	0.657622	0.354509	-0.879559	0.240541	-0.799693	0.764727	0.740459	-0.304633	0.686464	0.000645116	0.0578406	0.795146	0.2617	0.355139	0.304017	0.708995	-0.599935	0.350871	0.948714	-0.121653	0.86888	0.397572	0.363779	-0.405541	0.264838	0.0830999
324	0.13625	0.336713	0.68109	0.577492	0.698187	0.830082	0.302364	-1.18322	0.175139	-1.02909	1.0543	0.65669	-0.229606	0.462705	0.0282325	0.75004	0.901657	0.368261	0.619957	0.262308	0.608931	-0.783595	0.161768	1.11335	-0.1462	1.0549	0.34735	0.29243	-0.526233	0.277868	-0.00563799
326	0.27012	0.100032	0.465549	1.00279	1.00991	0.569284	0.208124	-1.14451	0.205157	-0.984157	1.21907	0.5413	-0.281338	0.381695	0.124887	0.502393	0.912059	0.642272	0.522511	0.250694	0.730756	-0.686566	0.500586	0.873015	0.113011	0.935912	0.517342	0.544496	-0.454033	0.382061	0.327432
328	0.286248	0.321622	-0.306185	0.58021	1.16831	0.421742	0.257213	-0.576596	0.208064	-1.05291	0.851678	0.903313	-0.286275	0.326769	0.24058	0.342568	1.00249	0.477339	0.169569	0.17611	0.673925	-0.561866	0.720296	1.27146	0.122301	0.943416	0.778778	0.605689	-0.931537	0.48721	0.0928849
330	0.380281	0.0637654	-0.316811	1.2106	0.951741	0.178709	0.237543	-0.681902	0.11045	-1.03848	0.600722	1.07407	-0.254411	0.274179	0.413006	0.405039	0.956976	0.374115	0.0281531	-0.0646468	0.78337	-0.268871	0.804796	1.07302	0.102262	1.11962	0.649407	0.439721	-1.48556	0.571797	0.196933
332	0.942648	0.20383	0.779089	0.825215	0.911307	0.586259	0.282254	-0.799212	0.319213	-1.11734	0.307688	1.07317	-0.159234	0.523438	0.315152	0.342088	0.99947	0.495009	-0.0971349	-0.0406691	0.671538	0.370207	0.509761	1.14604	0.00254379	1.05165	0.606454	0.281353	-1.61051	0.481864	0.281858
334	0.927806	0.0590499	0.723568	0.61355	0.900808	0.369539	0.234889	-0.704779	0.138988	-1.07817	0.146569	1.08703	-0.263696	0.373261	0.540626	0.370454	1.1019	0.568671	-0.413656	-0.190782	0.856546	0.451271	0.918363	0.494708	-0.0347404	0.764423	0.705951	0.676499	-1.18839	0.462602	0.463297
336	0.809273	0.258816	0.0991715	0.800816	0.774441	0.783744	0.131742	-0.934284	0.168361	-1.07739	0.28048	0.967993	-0.422308	0.505226	0.501933	0.308145	1.30591	0.672389	-0.291595	-0.119193	0.78617	0.535553	0.815474	0.491463	0.0555815	0.909799	0.723649	0.750914	-0.698015	0.406954	0.300621
338	0.740437	0.137317	-0.226348	0.477927	0.775758	0.87109	0.0692226	-1.46255	0.0667065	-1.07467	0.346379	1.17754	-0.367028	0.409051	0.656126	0.322994	1.33129	0.727504	0.060536	0.0591185	0.583685	0.213393	0.893851	0.565278	-0.193838	1.10763	0.841666	0.83153	-0.847357	0.533649	0.181736
340	0.90744	0.63421	0.134913	0.129077	0.813938	0.643662	-0.0337903	-1.64385	0.200214	-0.968586	0.486547	1.3284	-0.263992	0.481509	0.524624	0.162268	1.42398	0.486773	0.0164736	0.0176019	0.417435	-0.21172	0.693885	0.649951	-0.34271	0.988216	0.792585	0.671161	-0.568523	0.677069	0.193374
342	0.837392	0.786045	0.282846	0.299633	0.856742	1.45607	0.0832463	-1.80141	0.357509	-0.819786	0.535067	1.40294	-0.112209	0.485931	0.67086	0.347655	1.4206	0.455321	0.0660737	0.154429	0.506117	-0.659428	0.649973	1.13381	-0.428515	0.945682	0.509348	0.650992	-0.260973	0.378434	0.557848
344	0.79961	0.650462	-0.173219	-0.257607	0.809998	1.42281	0.17553	-1.47844	0.47014	-0.57339	0.756127	1.05223	-0.127647	0.580489	0.327639	0.402603	1.59901	0.483726	0.0118626	0.0912394	0.420028	-0.85645	0.373537	1.02082	-0.206849	0.751992	0.264491	0.596204	-0.737195	0.730002	0.673354
346	0.434286	0.565151	-0.0377138	-0.16829	0.857194	0.935156	0.20617	-1.0425	0.479955	-0.39048	0.758734	0.560917	-0.079282	0.46716	0.311705	0.491119	1.61443	0.506112	0.0967886	-0.0849425	0.617157	-0.790825	0.0441051	0.885137	-0.140348	0.590727	0.360457	0.760225	-0.90224	0.927193	0.444611
348	0.550428	0.243385	0.600655	0.755198	0.789859	0.812408	0.377279	-1.01545	0.218212	-0.716536	0.778875	0.609797	-0.195724	0.341823	0.427466	0.400523	1.59515	0.527043	0.0679974	-0.101039	0.513202	-0.739136	0.105574	0.609673	-0.0868735	0.617071	0.552117	0.762431	-0.375034	0.75027	0.155506
350	0.678583	0.00284862	0.654246	-0.0544008	0.891608	0.352946	0.349102	-0.787211	0.177741	-1.38097	0.600161	0.790627	-0.0856063	0.570063	0.558207	0.252065	1.46233	0.305965	0.116847	-0.154903	0.513957	-0.627503	0.0488739	0.209196	0.0309063	0.565088	0.472362	0.848396	-0.532101	0.521942	0.0485802
352	0.731093	-0.122746	0.0273336	0.354876	0.972827	0.246879	0.335054	-0.654096	-0.027627	-1.81602	0.73962	0.849159	-0.00515585	0.645252	0.329753	0.15813	1.43037	0.137019	-0.0943101	-0.154963	0.499422	-0.39076	0.108795	0.192147	-0.098556	0.642994	0.545293	0.672958	-0.267625	0.368903	0.459202
354	0.61447	-0.142097	-0.0470265	0.135463	0.959909	0.311699	0.205787	-0.696419	0.152055	-1.7948	0.610263	1.16983	-0.21254	0.676591	0.16325	0.285897	1.40026	0.135163	-0.381759	0.22963	0.538854	0.0493718	0.462878	0.369561	-0.280183	0.532544	0.533413	0.91445	-0.167084	0.356564	0.52715
356	0.541437	-0.0083551	0.562229	0.245499	0.857702	0.319453	0.307031	-0.495113	0.0448511	-1.85061	0.858004	1.1874	-0.370938	0.884763	0.250687	0.252818	1.37237	0.0140159	-0.0884113	0.44409	0.541295	0.992646	0.576992	0.587096	-0.279035	0.425158	0.459422	0.77288	-0.480056	0.407385	0.441115
358	0.423236	-0.136373	0.324777	0.422798	0.923541	0.458757	0.222254	-0.059283	0.391025	-1.8333	0.853492	1.091	-0.515085	0.717899	0.150243	0.448831	1.20141	0.167812	-0.368734	0.681046	0.683679	0.961148	0.536516	0.776279	-0.137444	0.726999	0.367529	0.967185	-0.639026	0.452851	0.283473
360	0.702087	0.119146	-0.325631	0.154502	0.875591	0.0396266	0.210532	-0.151306	0.132162	-1.70309	0.412728	0.774406	-0.561704	0.6411	0.284504	0.389196	1.39248	0.213548	-0.496041	0.644128	0.738888	0.243868	0.4821	0.712656	0.154994	0.564834	0.352083	0.749296	-0.516847	0.39623	0.464795
362	0.545475	0.0965151	-0.407891	0.156968	0.40287	-0.270492	0.211334	0.0550211	0.147201	-1.10627	0.391641	0.880816	-0.563555	0.598572	0.522554	0.577206	1.38069	0.469143	-0.65949	0.482301	0.80956	-0.0920311	0.848553	0.314022	-0.00997476	0.827223	0.45446	0.409772	-0.477656	0.327084	0.273639
364	0.469288	0.34261	0.285587	0.398349	1.47902	-0.0663328	0.186361	-0.170636	-0.0132459	-0.552486	0.327004	1.24637	-0.537003	0.57588	0.516828	0.471636	1.32274	0.176923	-0.540395	0.453846	0.807924	-0.618515	0.654791	0.611224	0.146777	0.660726	0.548003	0.217916	-0.112142	0.292916	0.223469
366	0.433101	0.565431	0.486182	0.41331	1.31202	-0.221767	0.133792	0.217687	0.301982	-1.26005	0.0889208	1.18632	-0.581825	0.449039	0.56641	0.443153	1.61623	0.0910115	-0.305738	0.231957	0.902915	-1.21653	0.702935	0.655333	0.290243	0.960494	0.506812	0.260792	-0.474732	0.457581	0.380427
368	0.390925	0.483507	0.146688	-0.0165328	0.88101	0.0260379	0.00145481	-0.554057	0.210616	-0.523558	0.362732	0.708491	-0.680734	0.279735	0.540836	0.355501	1.55512	-0.0785317	-0.283926	-0.0246452	0.728802	-1.66221	0.670585	0.87356	0.292882	1.29825	0.556435	0.187856	-0.703089	0.821946	0.171474
370	0.73978	0.755363	-0.296178	0.537527	0.851399	-0.107531	0.130252	-0.52675	0.182608	-0.479469	0.43804	0.52737	-0.591976	0.287235	0.636419	0.273356	1.53183	0.0473323	-0.279772	-0.23903	0.850382	-1.8311	0.446526	1.02969	0.182342	1.20466	0.74794	0.3007	-0.608291	1.13394	0.112073
372	0.456841	0.565728	-0.0269823	0.470488	0.856542	-0.100838	0.144819	-0.537227	0.438624	-0.486202	0.628735	0.830977	-0.415066	0.183876	0.267205	0.495919	1.23254	0.704807	-0.00869069	-0.501137	0.739838	-1.59783	0.31348	0.978351	0.190958	1.16923	0.799435	0.288794	-0.74077	1.08917	0.225921
374	0.514126	0.700936	0.56231	0.370731	0.758852	-3.20056	0.0723731	-0.425397	0.621232	-0.52003	0.591436	0.931216	-0.421539	0.467595	0.165026	0.479727	1.27581	0.562114	0.369212	-0.353811	0.953766	-1.1317	0.0724608	0.64584	0.0822407	0.573439	0.834455	0.385808	-0.825047	0.570051	0.233603
376	0.415569	0.530629	0.629119	-0.142543	0.528388	0.270385	0.225684	-0.828582	0.362	-0.809893	0.578052	0.878343	-0.433301	0.445457	0.512507	0.587371	1.25599	0.842609	0.118211	-0.477449	0.906269	-0.561195	-0.00807159	0.411466	0.0661254	0.792108	0.789144	0.429042	-0.968131	0.516635	0.233508
378	0.695847	0.68633	0.127984	-0.413214	0.412951	0.0507093	0.320252	-0.682588	0.164883	-0.964586	0.59117	0.950996	-0.356196	0.455114	0.433853	0.671843	1.28538	0.427231	-0.146901	-0.25622	0.900702	-0.244583	-0.16806	0.279217	0.147248	0.896283	0.71079	0.691978	-0.866628	0.322906	0.372562
380	0.729447	0.497568	-0.393044	-0.21055	0.454089	-0.0922687	0.313705	-0.644239	-0.107095	-1.32251	0.428682	1.00694	-0.0973028	0.379581	0.34232	0.765735	1.21158	0.575972	-0.387731	-0.162768	0.818561	-0.164823	-0.114185	0.184618	-0.00723896	0.759489	0.724297	0.468671	-0.765643	0.208437	0.302459
382	0.668528	0.976622	-0.470371	-0.480496	0.459181	0.234624	0.162332	-0.369604	0.330452	-1.42752	0.0261451	1.28581	0.0371218	0.656653	0.136726	0.841446	1.17729	0.484914	-0.450046	-0.382447	0.750066	0.144062	-0.0915528	0.491157	0.0476268	0.728967	0.732848	0.693879	-0.60027	0.428607	0.542366
384	0.420289	0.911726	-0.00909644	0.106715	0.347037	0.11128	0.0782579	-0.602636	0.140577	-1.26561	0.457293	1.01358	-0.0598772	0.707003	0.257617	0.570641	1.1181	0.45441	-0.438948	-0.198241	0.767713	0.259437	-0.192535	0.638351	-0.0273004	0.971206	0.709015	0.427756	-0.681816	0.523784	0.454246
386	0.585593	0.499424	0.340504	-0.124435	0.405955	0.139157	0.230026	-0.463296	0.147963	-1.05823	0.440023	1.13525	-0.179033	0.640398	0.155269	0.372725	1.16335	0.431219	-0.531853	0.0416743	0.655569	0.409002	0.288568	0.754025	0.126725	0.989445	0.665221	0.31943	-0.680607	0.539598	0.741968
388	0.709371	0.381926	-0.0719795	0.877601	0.469632	0.0045697	0.269631	-0.599434	0.0147171	-1.08261	0.415341	1.14683	-0.181716	0.439191	0.114852	0.289335	1.05582	0.478019	-0.483432	0.0997018	0.550058	0.571002	0.374119	0.631488	0.0691388	0.963647	0.509738	0.196197	-0.56039	0.685231	0.585818
390	1.08198	0.274374	-0.4649	-1.60927	0.624093	-0.0212695	0.270042	-0.657462	0.529806	-1.01031	0.20869	0.929439	-0.283901	0.422353	0.254891	0.542993	1.21539	0.426259	-0.1484	0.554943	0.480586	0.531209	0.509474	0.807064	0.0883393	0.946207	0.897556	1.07835	-0.63014	0.703763	0.258857
392	0.909903	0.121671	-0.0685075	1.48646	0.703113	0.055299	0.516126	-0.384823	0.48411	-0.952179	0.475489	0.623943	-0.321803	0.446688	0.375259	0.709729	1.40202	0.338845	-0.288758	0.756231	0.628812	0.619754	0.731691	1.26189	0.124591	0.994474	0.909858	0.927232	-0.778792	0.793527	0.123891
394	0.696828	-0.032438	0.599858	0.779109	0.746765	-0.00500678	0.378938	-0.346185	0.256907	-1.05427	0.338091	0.621972	-0.282924	0.617451	0.772568	0.876093	1.49317	0.156434	-0.267754	0.525903	0.622026	0.354057	0.552608	1.11501	-0.013375	1.15258	0.522745	1.1076	-2.47986	0.587627	0.10444
396	0.672857	-0.0590578	0.480702	1.33112	0.649996	0.0363751	0.163004	-0.22629	0.230522	-1.11892	0.454897	0.983696	-0.437652	0.537628	0.668653	0.806592	1.57447	0.192435	-0.0982309	0.783498	0.785291	0.256551	0.396841	0.864011	0.121172	1.00703	-0.0280898	0.799915	-7.36362	0.722289	-0.092477
398	0.897629	0.11344	0.100605	1.44796	0.802511	0.207088	0.180951	-0.379093	0.0227007	-0.887059	0.467737	1.08893	-0.515851	0.464382	0.546868	1.04494	1.70241	0.316507	-0.0304071	0.648722	0.651573	0.299049	0.111555	0.9397	0.245281	1.12408	-0.098643	0.342041	0.660032	0.738534	0.0680524
400	1.21043	0.179365	-0.163029	0.82869	0.836435	0.201455	0.424157	0.00416488	0.0849786	-0.860094	0.881258	0.898684	-0.423408	0.358645	0.722085	0.778276	1.57698	0.344257	0.332809	0.526188	0.87505	0.197715	0.010033	0.362095	0.380424	0.751328	-0.0881584	0.107933	-0.475975	0.965772	0.036725
402	1.70954	0.516406	0.31183	0.420292	0.851246	0.553446	0.452666	-0.392031	-0.198201	-0.095569	0.608733	1.07228	-0.319732	0.258982	0.651821	0.64072	1.51207	0.483141	0.0638816	0.133154	0.903899	0.151196	0.399442	0.522807	1.04077	1.00974	0.228894	0.531132	-0.502663	0.771589	0.18746
404	1.79402	0.464553	0.681003	-0.205992	0.905238	0.592854	0.496802	-0.224614	-0.0127844	-0.179805	0.529297	1.06495	-0.284768	0.296408	0.398014	0.532703	1.64189	0.63527	0.0246604	-0.385526	1.22963	-0.0517202	0.314911	0.501335	0.205611	1.47055	0.279049	0.72386	-0.822088	0.727248	0.167875
406	1.62244	0.780117	0.304982	-0.0254394	1.01157	0.702726	0.320054	-0.121477	-0.0217263	-0.417117	0.281432	0.898998	-0.0939452	0.60568	0.110922	0.552545	1.36031	0.504223	-0.228491	-0.643288	1.09193	-0.260006	0.678295	0.765305	-0.0845432	1.2978	0.301355	0.788231	-0.868962	0.686723	0.222995
408	1.48291	0.723581	-0.081238	0.0343838	1.15824	0.995241	0.714155	-0.120829	0.279501	-0.981133	0.0684007	1.15698	0.0283794	0.409977	0.411488	0.598289	1.13649	0.47148	-0.189145	-0.795609	1.07679	-0.25594	0.537664	0.857011	-0.114827	1.04047	0.238351	0.534385	-0.945199	0.729639	0.219191
410	1.12243	1.1978	-0.1118	0.399417	1.16144	0.843933	0.716092	-0.639218	0.127474	-1.39022	0.108	1.47646	-0.0069119	0.468912	0.381819	0.741668	1.14925	0.287079	-0.373907	-0.799991	0.791811	-0.183024	0.629493	0.592052	-0.618829	0.944917	0.757745	0.374924	-0.994666	0.687304	0.33026
412	1.02567	0.959742	0.372209	0.608301	1.10505	1.15709	0.412808	-0.467555	0.30029	-1.23497	0.119283	1.32738	-0.152601	0.429761	0.215014	0.771791	1.07438	0.306809	-0.135209	-0.402602	0.960747	0.12066	0.528421	0.505649	-0.754396	1.31048	0.953407	0.50399	-0.961135	0.679265	0.531492
414	0.535334	1.23822	0.671936	0.938666	1.02473	0.784678	0.29791	-0.0759185	0.174168	-1.07197	0.295835	1.05797	-0.0968551	0.344957	-0.012313	0.673468	1.49076	-0.885844	-0.339182	0.0277497	0.910691	0.273626	0.337418	0.205651	-0.671187	1.01616	0.668501	0.43247	-0.984426	0.690204	0.440513
416	0.473794	1.06854	0.44359	0.837059	0.966461	0.398098	0.0734233	-0.526731	0.161852	-1.52759	0.268755	0.743207	0.0340353	0.608453	0.26282	0.616576	1.58548	-0.334458	-0.259471	0.252233	1.06023	0.560005	0.400122	0.363913	-0.409192	0.882954	0.562457	0.65247	-0.985248	0.927112	0.44517
418	0.313724	0.888255	0.103028	0.516924	1.00831	0.0752254	0.169113	-0.526461	0.132442	-0.968913	0.53733	0.599142	-0.156791	0.603058	0.345119	0.598689	1.64349	-0.503581	-0.245069	0.26046	0.970937	0.458181	0.184879	0.362478	-0.266472	0.944927	0.697506	0.600189	-1.00193	0.837886	0.325197
420	0.22139	0.78441	-0.1043	0.935599	1.09609	-0.0079479	0.0610694	-0.265243	0.170186	-0.796029	0.502324	0.573477	-0.283359	0.784245	0.131672	0.614714	1.52784	-0.56117	-0.142092	-0.0800702	0.675489	0.397996	0.24144	0.307788	0.00515481	0.985168	0.79582	1.15511	-0.793544	0.94771	0.366924
422	0.107345	0.446813	-0.112083	0.722749	1.28019	0.115213	-0.0697497	-0.261547	0.384776	-0.728083	0.740216	0.71684	-0.379176	0.966273	0.40422	0.648506	1.39833	-0.676174	0.0897937	-0.106158	1.73502	0.201448	0.214775	0.456484	0.37008	1.10838	0.731785	1.09752	-0.808411	0.873857	0.193729

## Sheet: OSAFEMALE
Global BOLD Brain	Series raw
	OSA120	OSA127	OSA152	OSA154	OSA205	OSA269
X	Y	Y	Y	Y	Y	Y
0	-0.16192	0.109693	0.0822171	0.0354688	0.173973	0.397723
2	0.0878685	-0.0546713	-0.198474	-0.15634	0.0898577	0.338192
4	0.157549	-0.251039	-0.0938893	-0.0481501	-0.0787166	0.466428
6	0.132475	-0.117547	-0.207368	0.076991	-0.0700892	0.435458
8	0.0606576	0.0460691	-0.0352136	0.0219125	-0.0291587	0.288117
10	0.17143	0.0301899	-0.0403947	0.0539858	-0.0427724	0.272393
12	0.14563	0.100117	0.0197351	-0.0534199	0.0776489	0.08837
14	0.226204	-0.122821	0.00894578	0.0563231	-0.086934	-0.0554504
16	0.144267	-0.101987	0.0289251	-0.0741107	0.0165085	-0.0865393
18	0.154746	0.136467	0.0185	-0.0797509	0.119247	0.0276214
20	0.00629209	0.0793362	-0.346723	-0.0439788	-0.0303289	0.164551
22	0.0293222	0.0609198	-0.064802	-0.0578646	-0.130414	0.171548
24	-0.128921	-0.0987312	-0.177955	0.152551	0.0711197	0.0268623
26	-0.139962	0.144064	0.0754724	0.0466802	-0.239528	-0.0334198
28	-0.0904721	0.0305209	0.0978506	-0.034931	-0.0048419	-0.157661
30	-0.0209669	0.255132	0.0234867	-0.0574048	0.109203	-0.175892
32	-0.0376734	0.124446	0.10812	-0.0951694	0.334997	-0.127615
34	-0.143889	0.0767573	0.100458	0.0349426	0.197761	-0.182999
36	-0.391532	-0.0245854	0.344257	0.0667426	-0.0634221	-0.182673
38	-0.351233	-0.0699154	-0.106532	0.0657771	0.0409259	-0.0532241
40	-0.147446	0.135883	0.168822	0.224608	0.110101	-0.146584
42	0.0799895	0.0114604	-0.0641694	0.192469	0.00166122	-0.147971
44	0.162207	-0.243886	-0.127347	-0.0162275	0.0078252	-0.245554
46	0.0744451	-0.228344	0.0463386	-0.0587842	-0.0689191	-0.225305
48	-0.0274654	-0.0516302	-0.206103	-0.248894	-0.144217	-0.177406
50	-0.0247977	0.133515	0.23879	-0.137746	-0.173088	-0.234367
52	-0.0558959	0.0982566	0.0809109	-0.0331352	-0.112115	-0.172609
54	0.0278712	-0.156226	0.345073	0.108737	0.0766986	-0.17347
56	0.0612222	-0.0514423	-0.118929	0.0587192	-0.152983	-0.0985236
58	0.0497015	0.102305	0.192648	0.112891	-0.206629	0.0726538
60	-0.197631	-0.154282	-0.0664122	0.0763626	0.0719247	0.112682
62	-0.126674	-0.109417	0.18778	0.32899	0.0119768	0.233891
64	0.0520022	0.109109	-0.10102	0.411717	0.516324	0.264526
66	0.110453	0.00258461	-0.0183314	0.130026	0.37715	0.181806
68	0.0745242	0.177399	0.132891	-0.0546843	0.397196	-0.150532
70	-0.0597352	0.059271	-0.0277323	-0.403289	0.0314898	-0.384048
72	0.00464063	0.0253361	0.279924	-0.141673	-0.0532147	-0.448851
74	0.439762	0.121121	0.00863634	-0.207853	0.0800191	-0.347811
76	0.462854	0.297937	0.0955449	-0.203605	0.077716	-0.137564
78	0.527747	0.235296	0.240784	0.138346	0.1483	0.541243
80	0.0657418	0.0747508	0.454921	0.189393	0.0941471	-0.0201463
82	0.148778	-0.0266694	-0.160301	0.270407	0.371955	0.157893
84	0.0410772	-0.157564	-0.121525	0.28113	0.284392	-0.175035
86	0.34769	-0.225944	0.230022	0.207596	0.140712	-0.264697
88	0.407794	0.156723	0.0145294	0.269318	0.163378	-0.292372
90	0.476955	0.760304	-0.0529009	0.23126	-0.111746	-0.0785285
92	0.348031	0.313869	-0.135669	0.168695	-0.0954384	-0.0364943
94	0.198914	0.0581053	-0.103263	-0.0831432	0.101921	-0.0346369
96	0.170501	0.00131451	0.271487	-0.225095	-0.0970073	-0.0844825
98	-0.367567	-0.0828222	-0.00447785	0.000590776	-0.20187	0.0680484
100	-0.336568	-0.184412	0.0410644	-0.0634869	-0.229965	0.0574168
102	-0.393875	-0.573761	0.193024	0.00110166	-0.415694	0.0515307
104	-0.296913	-0.811469	-0.060971	0.00500993	-0.323457	-0.0350058
106	-0.339072	-0.59376	0.172089	0.0473929	-0.225702	0.0158618
108	-0.398705	-0.703293	0.0389422	0.0948004	-0.372419	-0.0452812
110	-0.282787	-0.611339	-0.00241857	-0.128931	-0.382019	-0.000800037
112	-0.214752	-0.284106	-0.0575316	0.0506319	-0.206122	-0.0463456
114	-0.181009	-0.161872	-0.0627975	0.299088	-0.256801	-0.0360533
116	-0.0886908	-0.0707741	-0.0978216	0.150219	0.249234	-0.130172
118	-0.14558	0.0608333	0.122409	0.066293	0.224254	0.0483968
120	-0.162851	0.0984354	0.102911	0.113016	0.00229848	0.141129
122	-0.176046	0.137609	0.323385	-0.122964	-0.148086	0.109595
124	-0.388582	0.11489	0.0325946	-0.0502013	-0.387136	0.0192926
126	-0.493538	0.331949	0.370806	0.0482103	-0.273314	0.102967
128	-0.488479	0.540657	0.0721316	-0.0884512	-0.330713	0.113484
130	-0.332169	0.295724	0.308869	-0.0512716	-0.384505	0.143835
132	-0.0951442	0.498949	0.0379262	0.179689	-0.215677	0.101644
134	-0.283075	0.487354	0.0292318	0.000626538	0.00979664	0.0345041
136	-0.124007	0.338988	-0.0130134	-0.110894	-0.0100854	-0.0590381
138	0.0696912	0.521629	0.348556	0.374635	0.400591	0.332467
140	0.171404	0.491385	0.19094	0.439928	0.380769	0.406137
142	0.195493	0.457602	0.435254	0.507689	0.0896862	0.278682
144	0.212239	0.42192	0.234809	0.1875	-0.0647824	0.275183
146	0.0488376	0.191212	0.474142	0.00897183	-0.127473	0.243857
148	0.0775194	0.290754	0.0931323	0.181117	-0.26645	0.0294152
150	0.096106	0.145551	0.28602	0.187191	-0.0369811	0.0705419
152	-0.0124075	-0.350113	0.00206145	0.263022	0.0676986	-0.00458278
154	-0.214738	0.984274	0.0239741	0.520799	0.616722	-0.14655
156	-0.137227	0.112893	0.757281	0.234576	0.41441	-0.184657
158	0.0478411	0.87015	0.424607	0.0704082	0.18471	-0.259349
160	0.547403	0.991203	0.225693	0.0650567	0.296821	-0.000541352
162	0.673623	0.515061	-0.217369	0.0818955	0.0842676	0.175144
164	0.857183	0.494737	0.0556245	0.159905	-0.353894	0.125303
166	0.517369	0.91406	0.0583711	0.182476	-0.0417513	-0.0315327
168	0.288898	0.657882	0.421874	0.279784	0.0549421	-0.0497721
170	-0.503599	0.540955	0.400928	0.255864	0.38141	-0.183436
172	-0.516221	0.394527	0.754538	0.135768	0.231063	-0.17917
174	-0.737979	0.37733	0.324946	0.0365008	0.458899	-0.0960513
176	-0.619777	0.412782	0.26518	0.0900747	0.382442	0.0669373
178	-0.441826	0.355046	0.130101	-0.0571162	0.294577	0.131676
180	-0.314514	0.45316	0.61006	0.0910454	0.306939	-0.0109142
182	-0.121926	0.0565281	0.217571	0.182555	0.376163	-0.00041413
184	-0.153532	0.205833	0.367911	0.145896	0.28731	-0.0261215
186	-0.283134	0.296822	0.10841	0.21578	0.235617	0.067972
188	-0.49561	0.0459231	0.492558	0.220215	0.329791	0.0827637
190	-0.352453	0.113215	0.561209	0.142599	0.180137	0.034555
192	-0.501739	0.0864917	0.517844	0.119428	0.154151	0.0355643
194	-0.447309	0.207035	0.331329	0.00928858	0.32839	0.0772465
196	-0.701083	0.0723984	0.0700367	0.160314	0.164724	0.0984842
198	-0.64812	-0.0141235	0.211825	0.120337	0.161552	-0.0126063
200	-0.524216	-0.0421044	-0.0707909	0.0256931	0.400092	0.0109765
202	-0.365015	0.361752	0.192555	0.0444195	0.468965	-0.125486
204	-0.29918	0.0149964	0.00570352	0.306863	-0.114344	0.0709278
206	-0.273313	0.0115707	0.149601	0.283912	0.387324	0.137669
208	-0.442786	0.117553	-0.0750162	0.291228	0.447615	0.182417
210	-0.375297	0.193177	0.0802728	0.137217	0.478521	0.209477
212	-0.0761002	0.309606	0.309447	0.115742	0.147011	0.263674
214	-0.00689417	0.345798	0.254013	0.424351	0.166706	0.493649
216	0.136133	0.895939	0.396111	0.4399	0.0525234	0.421561
218	-0.00970871	0.630315	0.264299	0.204375	-0.0603849	0.333642
220	-0.167924	0.254872	0.430451	0.255793	-0.128558	0.322739
222	-0.319198	0.317915	-0.0097876	-0.0300648	0.0776489	0.132427
224	-0.281084	0.335342	0.116097	0.0514697	0.0760427	-0.0545217
226	-0.205179	0.458342	-0.0754352	0.101833	0.14849	0.118204
228	-0.201735	0.448795	-0.218256	0.011751	-0.0563116	0.204617
230	-0.132876	-0.0109303	0.150707	0.333733	0.0719359	0.42972
232	-0.206286	0.0777799	0.338159	0.307441	-0.265328	0.1996
234	0.167929	0.207625	0.272596	0.250091	0.420272	0.23764
236	0.0411675	0.417484	0.372167	0.39917	0.53428	0.127381
238	0.508635	0.518761	0.191668	0.363549	0.411458	0.288796
240	0.515393	0.542586	0.428846	0.267329	0.816053	0.325784
242	0.683128	0.671835	0.183568	0.370675	0.57944	0.582963
244	0.344093	0.773312	0.355663	0.311027	0.48606	0.560114
246	0.248026	0.857535	0.462608	0.368445	0.244859	0.487046
248	-0.226888	0.78544	0.996278	0.264756	0.217822	0.505773
250	-0.227583	0.284624	0.629103	0.26366	0.241822	0.553575
252	-0.461314	0.389062	0.213644	0.247879	0.2136	0.451882
254	-0.241054	0.10162	-0.0903595	0.251869	0.123059	0.406493
256	-0.574406	-0.0647516	0.351347	0.329544	0.151673	0.40587
258	-0.519676	0.154654	0.0207236	0.253604	0.115993	0.256414
260	-0.721177	0.381805	0.155434	0.00786321	0.155977	0.28838
262	-0.71559	0.160793	0.114508	0.64924	0.291466	0.333994
264	-0.683696	0.258763	0.336828	-0.409386	0.0153457	0.312705
266	-0.808693	0.252908	0.333336	-1.19478	0.22655	0.396608
268	-0.578248	0.328994	0.17529	-0.904579	0.428508	0.356792
270	-0.82228	0.392899	0.519829	-1.18898	0.270976	0.374145
272	-0.559712	0.288968	0.367846	-1.45697	0.300153	0.31229
274	-0.704758	0.363317	0.565038	-1.3667	0.292748	0.304215
276	-0.510552	0.205678	0.419464	-1.78622	0.539259	0.452225
278	-0.498168	0.313285	0.415688	-1.49982	0.643797	0.524377
280	-0.523939	0.793177	0.239798	-1.72235	0.735854	0.485545
282	-0.653634	0.553495	0.163194	-2.08987	0.591157	0.424398
284	-0.603935	0.141055	0.282835	-1.15497	0.761978	0.401761
286	-0.836294	-0.0549068	0.217669	-0.944382	1.06477	0.368501
288	-0.51783	0.035798	0.234376	-0.909951	0.853149	0.672349
290	-0.337542	-0.0708695	0.654559	-0.741384	0.685726	0.699584
292	-0.111207	-0.0427037	0.435848	-0.677427	0.680721	0.704329
294	-0.0556616	-0.351654	0.414026	-0.740373	0.737632	0.765841
296	-0.0482653	-0.267553	0.185756	-0.783504	0.665322	0.380973
298	-0.0808993	-0.339845	0.245176	-0.89489	0.310025	0.134077
300	-0.23068	-0.332406	0.195395	-0.995368	0.353038	0.150548
302	0.199126	0.180366	0.355567	-1.17248	0.404758	-0.0832909
304	0.183981	0.472534	0.15755	-1.20696	0.108529	-0.0856996
306	0.129491	0.427877	0.423602	-1.14406	0.505155	0.964833
308	-0.357639	0.295522	0.35945	-1.17179	0.849888	0.784585
310	0.00715311	0.681051	0.500466	-1.6666	0.77052	0.576717
312	0.0614452	0.718808	0.675088	-0.0148762	0.76291	0.468777
314	0.251617	0.891547	0.523439	0.613154	0.304822	0.378945
316	0.573454	0.635282	0.316372	0.29158	-0.236342	0.170098
318	0.546122	0.608688	0.212118	-0.04615	-0.205619	0.193761
320	0.47256	0.554813	0.487826	0.089832	-0.0028183	0.359103
322	0.160225	0.764102	0.358494	0.0423939	-0.0210717	0.595414
324	0.0416361	0.606795	0.319017	0.1011	0.171678	0.675793
326	-0.151187	0.337509	0.435922	0.14782	0.579582	0.730655
328	-0.126561	0.409297	0.69282	0.205363	0.797397	0.61004
330	-0.266679	0.765629	0.594226	0.296564	0.671382	0.617669
332	-0.264646	0.745495	0.377419	0.331501	0.483328	0.58167
334	-0.278323	0.516588	0.485129	0.176575	0.64231	0.541417
336	-0.214961	0.423274	0.302086	0.462645	0.840318	0.529551
338	-0.203963	0.2754	0.65538	0.65684	0.492239	0.589087
340	-0.10201	0.226256	0.526125	0.365605	0.147037	0.526002
342	-0.103848	0.318968	0.732025	0.31128	0.0465719	0.5495
344	-0.0986024	0.774913	0.366222	0.337611	0.0078103	0.500256
346	-0.217711	0.544804	0.68857	0.398838	0.164403	0.51386
348	-0.346299	1.00825	0.623075	0.473322	0.129014	0.538262
350	-0.267554	0.994184	0.993622	0.371265	0.124013	0.534882
352	-0.37515	0.784781	0.626961	0.588118	0.25188	0.414474
354	-0.356693	0.65253	0.779873	0.339422	0.495063	0.524869
356	-0.241435	0.568253	1.03803	0.202502	0.836185	0.489056
358	-0.212034	0.186555	1.22459	0.246612	0.905483	0.490536
360	-0.100149	0.100618	1.01282	0.370443	-0.932779	0.617258
362	0.0559516	-0.00754041	1.12066	0.2092	-0.440622	0.715783
364	-0.0777432	0.0674671	0.931266	0.169446	-4.14103	0.724922
366	0.0259515	0.116956	1.09507	0.330267	1.64357	0.59421
368	0.0514743	0.364164	0.939368	0.361806	0.295796	0.693969
370	0.112926	0.126112	1.17527	0.165558	0.645634	0.539394
372	-0.0130173	0.281822	0.926473	0.404131	0.62425	0.559788
374	0.0526684	0.327056	1.06771	0.389353	0.560464	0.374985
376	-0.0821301	0.569064	0.712966	0.248623	0.634662	0.178248
378	-0.134621	0.381155	0.698225	0.490503	0.683863	0.298244
380	-0.252868	0.580113	0.376368	0.353252	0.552485	0.540479
382	-0.177322	0.431282	0.435824	0.184185	0.550849	0.520264
384	-0.220014	0.333747	0.447215	0.471161	0.503329	0.669945
386	-0.0291592	0.290865	0.677159	0.478704	0.268013	0.844642
388	0.0259007	0.455641	0.608669	0.256357	0.208971	0.641456
390	0.182055	0.323058	0.815215	0.463099	0.272075	0.488276
392	0.111184	0.510801	0.398694	0.431649	0.206601	0.438358
394	0.0353013	0.351209	0.348148	0.383992	0.246525	0.658147
396	-0.206436	0.184331	0.354441	0.792359	0.480395	0.688579
398	-0.246514	0.307137	0.641253	0.343665	0.853044	0.720961
400	-0.147246	0.0943658	0.702601	0.26505	0.760633	0.796629
402	-0.205772	0.0544381	0.539439	0.293402	1.05835	0.894183
404	-0.104449	0.116306	0.751492	0.197882	0.625033	0.638708
406	-0.0999828	-0.0491377	0.324267	0.0386057	0.987459	0.571895
408	-0.0603309	-0.0881202	0.494171	0.153608	0.660656	0.527677
410	-0.0697174	-0.00102593	0.247646	0.0756346	0.485609	0.417074
412	-0.432431	0.113462	0.39133	0.333864	0.278057	0.40006
414	-0.251262	0.183982	0.585149	0.291281	0.0690626	0.586826
416	-0.0982721	0.082261	0.816308	0.262567	0.347679	0.607805
418	-0.245574	0.292278	1.06755	0.361002	0.572698	0.67874
420	-0.368383	-0.330095	1.35959	0.433818	0.22071	0.593205
422	0.0190323	0.0966823	1.34423	0.253361	0.104996	0.488183

## Sheet: Group Means
Global BOLD Brain
		OSA		CONTROL		CONFEMALE	20	CONMALE	37	OSAFEMALE	6	OSAMALE	31
	X	Y	STDEV(Y)	Y	STDEV(Y)	Y	STDEV(Y)	Y	STDEV(Y)	Y	STDEV(Y)	Y	STDEV(Y)
	0	0.112241	0.31856	0.00351363	0.297576	-0.0293655	0.203414	0.0212861	0.348475	0.106193	0.182788	0.113412	0.344839
	2	0.00622196	0.328905	-0.0927135	0.879511	0.00943928	0.237186	-0.147931	1.22671	0.0177388	0.197537	0.0039929	0.354331
	4	0.00085723	0.292322	-0.0725952	0.697553	-0.0121732	0.183352	-0.105256	0.975499	0.0253636	0.252534	-0.00388594	0.300023
	6	0.033618	0.244841	0.0850589	0.462173	-0.035339	0.203534	0.150139	0.601978	0.0416531	0.229966	0.0320629	0.24772
	8	0.0235328	0.339768	0.0254248	0.21857	-0.0354778	0.214427	0.0583452	0.220809	0.0587307	0.118902	0.0167204	0.382516
	10	0.0771071	0.224796	0.0574596	0.202278	-0.00735103	0.182541	0.0924923	0.212946	0.0741385	0.124815	0.0776817	0.244147
	12	0.0722752	0.209001	0.0697568	0.229371	0.0218269	0.122402	0.0956648	0.287192	0.0630135	0.0699844	0.0740677	0.235907
	14	0.0785356	0.292479	0.0424851	0.293625	-0.0150019	0.259425	0.0735592	0.312111	0.0043779	0.126509	0.0928886	0.324602
	16	0.0470962	0.254559	0.0432033	0.262601	-0.0454305	0.188357	0.0911135	0.302732	-0.0121561	0.0942531	0.0585644	0.285586
	18	0.0766706	0.194151	0.0117033	0.239374	-0.0260525	0.214797	0.0321119	0.252658	0.0628049	0.0900975	0.0793543	0.21429
	20	0.0735197	0.263249	0.0153786	0.227634	-0.00254976	0.241119	0.0250696	0.220345	-0.0284753	0.174136	0.0932606	0.280497
	22	-0.0144992	0.195281	0.0106159	0.240296	0.0282782	0.186916	0.00106868	0.26915	0.0014516	0.108206	-0.0175865	0.212134
	24	-0.00792865	0.238873	0.000763001	0.278764	-0.0165527	0.213159	0.0101228	0.314226	-0.0258459	0.128903	-0.0044608	0.260158
	26	-0.0269448	0.192812	0.0275424	0.249718	0.00787179	0.170676	0.0381751	0.292444	-0.024449	0.143613	-0.0274278	0.202334
	28	-0.0390969	0.166969	0.0419983	0.242416	0.0348422	0.16542	0.0458664	0.284035	-0.0265891	0.0900557	-0.0415178	0.181855
	30	-0.0225603	0.197302	-0.0297798	0.252717	0.0270306	0.131097	-0.0604882	0.318457	0.0222597	0.14783	-0.0312352	0.206877
	32	-0.0285958	0.264989	-0.0100092	0.239941	-0.0163505	0.186243	-0.00658151	0.268968	0.0511841	0.173461	-0.044037	0.282704
	34	-0.0153915	0.279624	-0.00746109	0.206914	-0.0311119	0.11409	0.00532311	0.25709	0.0138384	0.14789	-0.0210489	0.305121
	36	0.028067	0.251121	-0.0499965	0.392306	0.00602775	0.147549	-0.0802798	0.524606	-0.0418687	0.246472	0.0416029	0.252021
	38	0.0330921	0.271	0.0142935	0.226932	0.0345215	0.182818	0.00335941	0.250777	-0.0790337	0.148969	0.0547939	0.294619
	40	0.0165832	0.226952	-0.0705859	0.634366	0.0555476	0.210418	-0.138766	0.863527	0.057564	0.163022	0.00865139	0.239325
	42	0.00340582	0.203258	0.0892751	0.394734	0.117699	0.226835	0.073911	0.48549	0.01224	0.11721	0.00169598	0.219913
	44	-0.0455656	0.181265	0.0124408	0.273849	0.0427824	0.173212	-0.00396005	0.328248	-0.0771639	0.159314	-0.0394498	0.185513
	46	-0.0388725	0.195861	-0.0801227	0.532379	-0.0258464	0.153917	-0.109461	0.736954	-0.0767614	0.129185	-0.0315392	0.208766
	48	-0.0789143	0.187141	-0.0526848	0.301166	-0.0445063	0.246859	-0.0571056	0.33052	-0.142619	0.0872659	-0.0665842	0.206471
	50	-0.0477214	0.187548	-0.0417098	0.274213	-0.0426468	0.279094	-0.0412033	0.271575	-0.032949	0.185909	-0.0505806	0.187865
	52	-0.0806185	0.196224	-0.000486138	0.280115	0.00165637	0.335919	-0.00164425	0.24995	-0.0324314	0.106279	-0.0899451	0.213633
	54	-0.158182	0.30018	-0.00508861	0.312481	0.0207077	0.28186	-0.0190326	0.329032	0.0381141	0.191489	-0.196174	0.321217
	56	-0.0779326	0.314106	-0.0504377	0.310643	-0.0588352	0.248229	-0.0458985	0.34438	-0.0503227	0.0915455	-0.0832765	0.357183
	58	-0.0731809	0.299862	-0.0718603	0.327655	-0.0927724	0.291365	-0.0605565	0.347272	0.0539285	0.136615	-0.0977828	0.331459
	60	-0.157809	0.343467	-0.0851742	0.349589	-0.114719	0.238526	-0.0692039	0.409623	-0.0262258	0.131792	-0.183277	0.384436
	62	-0.11035	0.464704	0.102406	0.376546	0.120138	0.265457	0.0928217	0.436595	0.0877577	0.189818	-0.148693	0.517908
	64	0.0740795	0.607872	0.302588	0.35988	0.384643	0.324049	0.258234	0.379248	0.208776	0.232105	0.0480091	0.680601
	66	0.0306857	0.617864	0.265495	0.395676	0.372032	0.270372	0.207908	0.463408	0.130615	0.143097	0.0113446	0.709754
	68	-0.10248	0.630093	0.0746682	0.513582	0.224764	0.220789	-0.00646462	0.671849	0.0961324	0.191129	-0.140921	0.715054
	70	-0.270385	0.600546	-0.0161716	0.479433	0.116828	0.250371	-0.0880633	0.60325	-0.130674	0.208098	-0.297426	0.676504
	72	-0.332306	0.636067	-0.0244798	0.396348	0.0904435	0.281829	-0.0866005	0.458249	-0.0556396	0.23867	-0.385854	0.712982
	74	-0.306529	0.626003	-0.00846592	0.426639	0.0916701	0.319637	-0.0625935	0.484478	0.0156458	0.27468	-0.368886	0.694
	76	-0.172355	0.544919	-0.0590487	0.520445	0.0323898	0.419326	-0.108475	0.575104	0.0988139	0.252967	-0.224839	0.601426
	78	0.0385112	0.414299	0.0994789	0.42073	0.189436	0.32754	0.0508533	0.471102	0.305286	0.182613	-0.0131226	0.459141
	80	0.0300084	0.451448	0.154615	0.463136	0.292409	0.33162	0.080132	0.534225	0.143135	0.16678	0.00811294	0.506545
	82	0.0177139	0.419872	0.16877	0.408863	0.193491	0.303276	0.155407	0.465937	0.12701	0.193986	-0.00344023	0.463592
	84	-0.0511199	0.47209	0.173072	0.428217	0.200556	0.24573	0.158216	0.526859	0.0254125	0.213522	-0.0659326	0.522136
	86	0.0550057	0.463478	0.223623	0.397595	0.203346	0.258616	0.234583	0.472719	0.0725632	0.255428	0.0516075	0.503746
	88	0.0625229	0.473611	0.210941	0.336418	0.196694	0.186899	0.218643	0.41724	0.119895	0.240635	0.0514186	0.518703
	90	0.0304705	0.499986	0.159765	0.332292	0.0968511	0.265929	0.193773	0.368165	0.204224	0.355032	-0.00315913	0.528042
	92	0.0238872	0.440817	0.103344	0.352179	0.0722564	0.270103	0.120148	0.396544	0.0938323	0.211715	0.0103494	0.485159
	94	-0.0607305	0.406092	0.0573182	0.367805	0.0355291	0.327832	0.069096	0.389412	0.022983	0.11742	-0.0769331	0.461964
	96	-0.0504151	0.365836	0.0242259	0.333807	0.0309291	0.318807	0.0206025	0.341915	0.00611957	0.184265	-0.0613573	0.400978
	98	-0.0450645	0.378571	-0.0805393	0.689536	-0.041764	0.307895	-0.101499	0.895829	-0.0980163	0.161074	-0.0348157	0.420667
	100	-0.0494813	0.348781	-0.0255979	0.373864	-0.0907317	0.248888	0.00960963	0.441418	-0.119325	0.157323	-0.0359631	0.385838
	102	-0.0155577	0.395322	-0.0512137	0.339242	-0.101953	0.311639	-0.023787	0.354162	-0.189612	0.31027	0.0181303	0.411783
	104	-0.0162163	0.445426	-0.0329528	0.321065	-0.117683	0.289507	0.0128473	0.338124	-0.253801	0.30651	0.0297678	0.472313
	106	-0.0350183	0.410464	-0.00424214	0.339563	-0.0332817	0.280403	0.0114549	0.371541	-0.153865	0.285842	-0.0120157	0.434585
	108	-0.0235906	0.417023	-0.00699581	0.325316	0.0184532	0.253037	-0.020752	0.364386	-0.230993	0.311349	0.0165517	0.437476
	110	-0.0807725	0.425868	-0.0020366	0.367212	0.0537854	0.283601	-0.0322106	0.412408	-0.234716	0.239049	-0.0509771	0.462026
	112	-0.0623309	0.416257	-0.0165949	0.374338	0.0314864	0.283444	-0.0425848	0.42347	-0.126371	0.127691	-0.0499361	0.472108
	114	-0.0474171	0.404483	-0.0139121	0.435406	0.0155575	0.313711	-0.0298416	0.501187	-0.0665743	0.196478	-0.0437092	0.444742
	116	-0.0535303	0.412162	0.0260784	0.374257	0.0306043	0.3145	0.0236319	0.406557	0.00199903	0.157511	-0.0642779	0.461449
	118	-0.0518783	0.360276	0.0505815	0.400613	0.0444816	0.298826	0.0538787	0.455633	0.0627676	0.121051	-0.0740678	0.406578
	120	-0.0765328	0.388993	0.0613798	0.354748	0.0768798	0.255241	0.0530014	0.408535	0.0491565	0.114016	-0.10086	0.442214
	122	-0.0858191	0.480494	0.0314395	0.351471	0.059038	0.221003	0.0165215	0.421994	0.0205822	0.200512	-0.106413	0.534684
	124	-0.0931604	0.525971	0.018643	0.338385	0.0953117	0.183435	-0.0227996	0.422141	-0.109857	0.221636	-0.0899289	0.584875
	126	-0.0905671	0.560851	-0.0454126	0.334607	0.0439104	0.114986	-0.0936953	0.453322	0.0145132	0.339891	-0.110905	0.603618
	128	-0.122336	0.504042	-0.0236981	0.303737	0.0356693	0.183518	-0.0557887	0.36872	-0.0302286	0.363515	-0.140164	0.53124
	130	-0.296692	1.13289	-0.045295	0.308808	0.0384385	0.252118	-0.0905563	0.339451	-0.00325302	0.304725	-0.353486	1.29318
	132	0.0447799	0.577576	-0.0104186	0.299304	0.0723148	0.303678	-0.0551394	0.296939	0.0845644	0.247253	0.0370796	0.641509
	134	0.0101763	0.383689	0.0145781	0.395919	0.0606956	0.337152	-0.0103504	0.427686	0.0464065	0.247736	0.00316397	0.410003
	136	-0.0899589	0.41164	0.0638072	0.375119	0.0984276	0.357631	0.0450935	0.384572	0.00365839	0.171035	-0.108078	0.458209
	138	-0.0492128	0.609804	0.205305	0.384735	0.247704	0.244913	0.182387	0.460314	0.341262	0.149028	-0.124789	0.698987
	140	0.0390362	0.687232	0.33958	0.383533	0.396157	0.237365	0.308998	0.462542	0.346761	0.133648	-0.0205233	0.794378
	142	0.00842326	0.70645	0.273676	0.370915	0.301164	0.241002	0.258818	0.441139	0.327401	0.165753	-0.0533144	0.811101
	144	-0.115721	0.673574	0.123318	0.358214	0.210829	0.284142	0.076015	0.398253	0.211145	0.158609	-0.178986	0.773245
	146	-0.235507	0.62518	0.0343505	0.384214	0.115007	0.318436	-0.00924769	0.41977	0.139925	0.210751	-0.308171	0.705392
	148	-0.227852	0.601928	-0.00549257	0.392298	0.0926647	0.370623	-0.0585505	0.404015	0.0675814	0.187873	-0.285032	0.682067
	150	-0.194163	0.607859	0.00411663	0.410039	0.0601041	0.34391	-0.0261469	0.445784	0.124738	0.109777	-0.255885	0.704262
	152	-0.161883	0.530087	-0.00115645	0.4396	0.0528534	0.471395	-0.030351	0.422414	-0.00572018	0.198154	-0.192108	0.594332
	154	0.107233	0.497237	0.146688	0.465864	0.194255	0.388208	0.120976	0.50784	0.297413	0.481208	0.0704245	0.500339
	156	0.138748	0.494776	0.185106	0.451274	0.315688	0.386967	0.114522	0.486034	0.199546	0.354118	0.126981	0.522
	158	0.154215	0.486174	0.180082	0.369028	0.267589	0.277277	0.132781	0.418623	0.223061	0.386663	0.14089	0.505434
	160	0.149145	0.497477	0.243799	0.413878	0.249524	0.267036	0.240704	0.493252	0.354272	0.366702	0.109443	0.522789
	162	0.149678	0.465789	0.267928	0.414516	0.302616	0.265481	0.249177	0.495075	0.21877	0.323613	0.136305	0.493307
	164	0.203148	0.518106	0.25466	0.444396	0.232631	0.293996	0.266568	0.525693	0.223143	0.412402	0.199278	0.538565
	166	0.192783	0.554556	0.158467	0.416413	0.151539	0.282481	0.162212	0.488808	0.266499	0.378547	0.178516	0.588622
	168	0.106479	0.55987	0.126401	0.401993	0.0812851	0.312005	0.150788	0.450635	0.275601	0.253885	0.073746	0.619092
	170	0.0251447	0.515095	0.0541513	0.383572	0.0501232	0.330055	0.0563287	0.4125	0.148687	0.404705	0.00123331	0.536461
	172	-0.0163281	0.564821	0.0211673	0.365239	0.0833845	0.302963	-0.0124636	0.398901	0.136751	0.443437	-0.0459562	0.588314
	174	-0.0100558	0.579202	0.0407995	0.373501	0.0998911	0.314197	0.00885806	0.405557	0.0606075	0.445351	-0.0237326	0.605109
	176	0.00347601	0.522344	0.0794891	0.339273	0.133035	0.295065	0.0505455	0.363169	0.0996066	0.380568	-0.0151299	0.549784
	178	-0.0367361	0.676468	0.139562	0.393176	0.105265	0.279127	0.158101	0.454824	0.0687431	0.288866	-0.0571515	0.751488
	180	0.000392765	0.480727	0.137752	0.405222	0.060068	0.320077	0.179743	0.451246	0.189296	0.335877	-0.0361691	0.508762
	182	0.0169436	0.434595	0.135842	0.429228	0.111247	0.288843	0.149137	0.505112	0.118413	0.176688	-0.00269563	0.484512
	184	0.0375899	0.464551	0.12459	0.419751	0.125573	0.246637	0.12406	0.513327	0.137883	0.195828	0.0181784	0.516562
	186	0.00583224	0.45819	0.0716147	0.417073	0.102228	0.236054	0.0550672	0.514921	0.106911	0.208872	-0.0137314	0.506445
	188	0.00675184	0.459608	0.0812933	0.392852	0.112819	0.223798	0.0642525	0.484233	0.112607	0.340111	-0.0137362	0.482736
	190	0.0422358	0.471351	0.13744	0.407451	0.116474	0.221047	0.148774	0.508209	0.11321	0.292942	0.0284987	0.505881
	192	0.0192846	0.463966	0.16003	0.404664	0.134702	0.236829	0.173721	0.495385	0.0686233	0.328153	0.00973518	0.490252
	194	0.0359639	0.39159	0.179479	0.379665	0.1815	0.202864	0.178386	0.475233	0.0843301	0.291188	0.0266026	0.411023
	196	-0.00158299	0.314663	0.169985	0.337432	0.124953	0.186675	0.194327	0.418923	-0.022521	0.335009	0.00246954	0.310725
	198	0.00839775	0.346078	0.128121	0.319016	0.128261	0.191849	0.128046	0.387755	-0.0301892	0.316354	0.0158662	0.35183
	200	0.0805456	0.40305	0.121894	0.371708	0.129961	0.185097	0.117534	0.47258	-0.0333916	0.295212	0.102598	0.423922
	202	0.112363	0.417305	0.136425	0.358084	0.160952	0.21129	0.123167	0.437432	0.0961984	0.310902	0.115492	0.437899
	204	0.0824979	0.418678	0.167082	0.401286	0.213544	0.270986	0.141968	0.471718	-0.00250545	0.200997	0.0989501	0.460809
	206	0.0306269	0.412573	0.15449	0.424353	0.222324	0.244638	0.117824	0.521497	0.116127	0.230599	0.0140784	0.447794
	208	0.000252986	0.473099	0.12898	0.450804	0.202706	0.23687	0.0891275	0.566443	0.0868349	0.312638	-0.0165048	0.504156
	210	0.0344824	0.513657	0.123323	0.457705	0.17487	0.258347	0.0954594	0.565466	0.120561	0.278959	0.017822	0.559083
	212	0.00619727	0.610168	0.10127	0.49571	0.219645	0.286978	0.037283	0.608539	0.17823	0.149226	-0.0270993	0.699383
	214	0.0961651	0.577872	0.173186	0.705209	0.394285	0.253479	0.0536734	0.949388	0.279604	0.182554	0.0606609	0.654385
	216	0.133527	0.698722	0.439052	0.53253	0.468826	0.262611	0.422958	0.678432	0.390361	0.295917	0.0838169	0.776685
	218	0.109112	0.650743	0.360411	0.444384	0.361252	0.300955	0.359956	0.521913	0.227089	0.250823	0.0862776	0.728147
	220	0.0898633	0.67279	0.232084	0.438664	0.240517	0.321128	0.227525	0.502197	0.161229	0.248433	0.0760506	0.754923
	222	-0.0718204	0.648564	0.122763	0.499541	0.14823	0.391211	0.108997	0.558098	0.0281569	0.211077	-0.0911708	0.733239
	224	-0.104029	0.676949	0.083005	0.516233	0.137671	0.401872	0.0534557	0.57805	0.0405575	0.203212	-0.132013	0.768639
	226	-0.125787	0.703175	0.0912945	0.545052	0.113006	0.419782	0.0795586	0.612766	0.0910423	0.225622	-0.167754	0.795605
	228	-0.0780348	0.619459	0.0981443	0.593632	0.0981031	0.439387	0.0981666	0.677008	0.0314767	0.256508	-0.0992305	0.689708
	230	0.167676	0.56817	0.265776	0.430301	0.215709	0.375911	0.29284	0.459702	0.140382	0.211404	0.172959	0.637222
	232	0.211368	0.536293	0.268768	0.474016	0.31956	0.35862	0.241313	0.536393	0.0752276	0.258364	0.237717	0.590085
	234	0.284297	0.51977	0.290185	0.437911	0.331437	0.32864	0.267887	0.496976	0.259359	0.086789	0.289123	0.603573
	236	0.20739	0.474883	0.306474	0.47418	0.334928	0.300214	0.291094	0.568215	0.315275	0.189274	0.186509	0.530162
	238	0.148442	0.557267	0.361203	0.480492	0.357771	0.314659	0.363059	0.570132	0.380478	0.127159	0.103532	0.640514
	240	0.262489	0.470072	0.383829	0.500229	0.381702	0.293105	0.384979	0.612189	0.482665	0.194775	0.219875	0.523355
	242	0.25988	0.516495	0.308939	0.557272	0.357715	0.34455	0.282573	0.672257	0.511935	0.19609	0.211095	0.578508
	244	0.243705	0.491512	0.287845	0.395977	0.266256	0.363319	0.299515	0.413629	0.471711	0.175816	0.199575	0.552614
	246	0.18816	0.449849	0.194348	0.688816	0.214739	0.367738	0.183325	0.862371	0.444753	0.226706	0.138497	0.493037
	248	0.180925	0.457704	0.279274	0.404431	0.202727	0.347244	0.32065	0.435343	0.423864	0.437345	0.133905	0.461645
	250	0.143409	0.449004	0.233085	0.377276	0.195266	0.402816	0.253527	0.363471	0.290867	0.301792	0.114868	0.477496
	252	0.0890305	0.462118	0.224587	0.398347	0.198838	0.369538	0.238505	0.41392	0.175792	0.327314	0.072238	0.488209
	254	0.090511	0.458329	0.192499	0.389447	0.196226	0.365281	0.190485	0.40251	0.0919379	0.23225	0.0902348	0.502086
	256	0.168522	0.470011	0.199311	0.378158	0.202147	0.303702	0.197778	0.418404	0.0998793	0.372574	0.181808	0.48887
	258	0.163583	0.468906	0.206283	0.381823	0.258443	0.305525	0.178088	0.423065	0.0469519	0.291445	0.186157	0.503253
	260	0.171464	0.461679	0.2125	0.372483	0.21498	0.247678	0.211159	0.439945	0.0447137	0.396381	0.195996	0.474317
	262	0.135595	0.469687	0.210029	0.388618	0.224994	0.276233	0.20194	0.449367	0.139068	0.458914	0.134923	0.471772
	264	0.103732	0.464582	0.244262	0.393008	0.293686	0.297484	0.217547	0.444642	-0.02824	0.426306	0.129275	0.47199
	266	0.151386	0.530137	0.249254	0.38032	0.345327	0.235938	0.197322	0.458364	-0.132345	0.687035	0.206301	0.49977
	268	0.125011	0.530598	0.248837	0.380936	0.348022	0.249599	0.195224	0.45193	-0.0322071	0.56503	0.15544	0.523934
	270	0.0709295	0.589257	0.288668	0.375222	0.378157	0.27767	0.240295	0.427952	-0.0755676	0.733968	0.0992838	0.561249
	272	0.073983	0.603759	0.257919	0.407329	0.28805	0.252048	0.241633	0.491265	-0.124571	0.741534	0.112413	0.577092
	274	0.0755867	0.583515	0.24532	0.395499	0.297006	0.262384	0.217381	0.467453	-0.0910242	0.767381	0.107834	0.547928
	276	0.126388	0.574053	0.257782	0.425246	0.244806	0.280359	0.264797	0.503563	-0.113358	0.904182	0.17279	0.510158
	278	0.117742	0.562277	0.255554	0.396363	0.215343	0.291507	0.27729	0.453043	-0.0168072	0.831425	0.143784	0.510184
	280	0.127752	0.553328	0.252135	0.373109	0.198203	0.310251	0.281288	0.407086	0.00134693	0.970038	0.152217	0.472674
	282	-0.0676489	1.14194	0.245149	0.393324	0.243206	0.36059	0.2462	0.411018	-0.168543	1.04756	-0.0481209	1.1602
	284	0.182604	0.554739	0.266721	0.373151	0.280225	0.258975	0.259422	0.434867	-0.0285452	0.712139	0.223471	0.524274
	286	0.108531	0.503646	0.280628	0.416741	0.216365	0.314501	0.315364	0.472006	-0.0307737	0.762297	0.135493	0.453585
	288	0.062874	0.556312	0.281138	0.450318	0.262429	0.330828	0.291252	0.514907	0.0613153	0.679666	0.0631757	0.532437
	290	0.110226	0.556722	0.368056	0.474184	0.447287	0.288964	0.325229	0.574304	0.148345	0.620428	0.102848	0.544391
	292	0.21191	0.581843	0.568685	0.460379	0.515411	0.37181	0.597483	0.508254	0.164927	0.540244	0.221004	0.589895
	294	0.203713	0.628583	0.45318	0.475896	0.409592	0.309699	0.476742	0.565732	0.128302	0.61289	0.218309	0.63162
	296	0.0854982	0.603976	0.321337	0.462834	0.255025	0.317321	0.357181	0.541489	0.0221213	0.511303	0.0977647	0.621913
	298	0.0100452	0.625041	0.19925	0.488012	0.194063	0.331244	0.202054	0.572752	-0.104393	0.454243	0.0321944	0.658098
	300	-0.0428012	0.67361	0.153365	0.502315	0.197153	0.322484	0.129696	0.59952	-0.143245	0.493321	-0.0233604	0.708505
	302	0.00120299	0.723394	0.198552	0.469245	0.257878	0.335593	0.166484	0.54149	-0.0193264	0.590229	0.00517642	0.749167
	304	-0.00771657	0.662612	0.173772	0.690895	0.0851901	0.901046	0.221654	0.5773	-0.0616775	0.589068	0.00272748	0.676846
	306	0.314982	0.711245	0.337232	0.608156	0.311951	0.378415	0.350897	0.73234	0.217817	0.719662	0.333788	0.709616
	308	0.285319	0.633976	0.318645	0.724905	0.384075	0.367088	0.283277	0.91832	0.12667	0.769303	0.316025	0.607784
	310	0.269579	0.613745	0.431578	0.533294	0.512377	0.302667	0.387903	0.657958	0.144885	0.926526	0.293714	0.553207
	312	0.31153	0.503347	0.516014	0.505652	0.502238	0.28838	0.52346	0.623097	0.445359	0.34297	0.285627	0.534388
	314	0.302398	0.489481	0.468094	0.477397	0.527145	0.284907	0.436174	0.581445	0.493921	0.237016	0.265329	0.538345
	316	0.282468	0.499547	0.491159	0.473684	0.461884	0.350999	0.506983	0.540001	0.291741	0.313579	0.280674	0.535541
	318	0.267271	0.467319	0.455557	0.490446	0.362478	0.393379	0.50587	0.542914	0.218153	0.319422	0.276777	0.495944
	320	0.256312	0.455238	0.446224	0.540747	0.362742	0.48417	0.49135	0.571329	0.326886	0.230222	0.242653	0.498789
	322	0.256166	0.452543	0.41334	0.566405	0.343097	0.511115	0.45131	0.596292	0.316593	0.314138	0.24447	0.479331
	324	0.289473	0.524873	0.33776	0.519849	0.251326	0.466676	0.384481	0.548591	0.319336	0.266924	0.283693	0.574798
	326	0.334653	0.519428	0.307969	0.513387	0.281755	0.428197	0.322138	0.559436	0.346717	0.315324	0.332318	0.558932
	328	0.332507	0.533931	0.317866	0.501682	0.301485	0.37061	0.326721	0.572532	0.431393	0.345574	0.313368	0.570387
	330	0.312659	0.585426	0.268052	0.474793	0.217121	0.337926	0.295582	0.548775	0.446465	0.383312	0.286761	0.624545
	332	0.344318	0.5762	0.329987	0.481253	0.287251	0.413073	0.353088	0.518106	0.375794	0.347205	0.338225	0.620522
	334	0.328645	0.54355	0.343043	0.511772	0.294693	0.439325	0.369177	0.550932	0.347282	0.34436	0.325037	0.582104
	336	0.349858	0.529411	0.361384	0.497763	0.339064	0.419549	0.37345	0.540041	0.390485	0.347088	0.341995	0.564699
	338	0.331746	0.589709	0.372	0.460205	0.36539	0.354896	0.375573	0.517128	0.41083	0.333179	0.31644	0.63936
	340	0.300842	0.572084	0.418651	0.462892	0.415786	0.332051	0.4202	0.533616	0.281502	0.242861	0.304585	0.635805
	342	0.367641	0.621437	0.451326	0.461686	0.425189	0.315197	0.465455	0.540869	0.309083	0.308612	0.378975	0.681983
	344	0.322738	0.605694	0.462548	0.500598	0.417949	0.322406	0.486655	0.596918	0.314702	0.320751	0.324293	0.660845
	346	0.307314	0.535842	0.465543	0.45436	0.410038	0.270654	0.495545	0.553661	0.348794	0.328191	0.299286	0.576032
	348	0.333994	0.524758	0.427026	0.40179	0.400075	0.269039	0.441593	0.473547	0.40427	0.463574	0.320392	0.536599
	350	0.274334	0.544578	0.39993	0.415504	0.42896	0.321686	0.384238	0.466217	0.458402	0.495135	0.238708	0.554147
	352	0.246116	0.550405	0.407205	0.470269	0.448019	0.305344	0.385143	0.559417	0.381844	0.41376	0.219846	0.576853
	354	0.271573	0.559192	0.430405	0.447483	0.419852	0.237672	0.43611	0.560894	0.405844	0.402182	0.245585	0.589581
	356	0.342335	0.583441	0.45425	0.446145	0.47042	0.274729	0.44551	0.538803	0.482098	0.456854	0.315285	0.607941
	358	0.361791	0.594362	0.471038	0.486705	0.478254	0.310446	0.467137	0.581981	0.473623	0.520538	0.340146	0.60865
	360	0.247542	0.584259	0.459187	0.465474	0.437829	0.340304	0.470732	0.533133	0.178035	0.669939	0.260995	0.567676
	362	0.249964	0.526346	0.42049	0.492199	0.357814	0.324753	0.454369	0.58271	0.275572	0.557437	0.245008	0.520329
	364	0.202155	0.734276	0.436348	0.451607	0.389434	0.293956	0.461707	0.536823	-0.387613	1.88036	0.316304	0.512453
	366	0.362148	0.627744	0.463613	0.49609	0.40319	0.321671	0.496275	0.59037	0.634337	0.626531	0.309466	0.627979
	368	0.262804	0.584189	0.466237	0.468675	0.39454	0.290442	0.504993	0.565017	0.451096	0.315196	0.22636	0.636253
	370	0.290582	0.634617	0.474833	0.511795	0.383963	0.328052	0.523953	0.611115	0.460816	0.417375	0.257634	0.676664
	372	0.309216	0.576505	0.448697	0.534963	0.395339	0.386734	0.477539	0.615087	0.463908	0.32033	0.279275	0.626087
	374	0.234825	0.750487	0.449229	0.51597	0.41772	0.332642	0.466261	0.615066	0.462039	0.339172	0.190848	0.830096
	376	0.279916	0.516006	0.468059	0.484131	0.419864	0.297305	0.49411	0.585118	0.376906	0.310785	0.261143	0.555726
	378	0.267963	0.507777	0.488887	0.544914	0.391818	0.359297	0.541358	0.645248	0.402895	0.307956	0.241847	0.546452
	380	0.212232	0.515849	0.487534	0.520042	0.394172	0.319124	0.538	0.628646	0.358305	0.314317	0.18396	0.554855
	382	0.262438	0.540432	0.455386	0.536292	0.36177	0.340206	0.505989	0.642284	0.32418	0.27744	0.250488	0.591333
	384	0.27501	0.498246	0.448246	0.534436	0.39684	0.389055	0.476032	0.613021	0.367564	0.30768	0.257096	0.53513
	386	0.316509	0.472632	0.424361	0.530603	0.366778	0.38988	0.455487	0.606669	0.421704	0.313497	0.296149	0.503433
	388	0.300551	0.461211	0.446027	0.502607	0.365625	0.362569	0.489488	0.578303	0.366166	0.242959	0.287852	0.503453
	390	0.306886	0.577425	0.468808	0.512786	0.375196	0.370692	0.519409	0.589594	0.423963	0.223838	0.284226	0.645862
	392	0.42765	0.513267	0.481512	0.520469	0.36308	0.350923	0.54553	0.612116	0.349548	0.155111	0.442766	0.582588
	394	0.338386	0.648931	0.486369	0.481438	0.369762	0.323278	0.5494	0.566929	0.33722	0.202424	0.338612	0.735352
	396	0.199699	1.31401	0.485057	0.453406	0.419933	0.34477	0.520259	0.512129	0.382278	0.36281	0.164362	1.49811
	398	0.430859	0.533222	0.454379	0.481793	0.415819	0.36572	0.475222	0.544535	0.436591	0.397042	0.429749	0.559579
	400	0.387495	0.501758	0.43	0.48063	0.363324	0.372034	0.46604	0.539331	0.412005	0.397284	0.382751	0.521979
	402	0.462513	0.506137	0.447481	0.507558	0.400239	0.422125	0.473017	0.553738	0.439006	0.486968	0.467063	0.509847
	404	0.425281	0.557375	0.442647	0.480238	0.398892	0.416267	0.466298	0.514818	0.370829	0.346948	0.435821	0.598103
	406	0.375587	0.565283	0.467536	0.473435	0.429133	0.351022	0.488295	0.539604	0.295518	0.423605	0.391085	0.592704
	408	0.354236	0.577817	0.437669	0.46751	0.39662	0.348514	0.459857	0.531831	0.281277	0.322309	0.368357	0.627271
	410	0.306133	0.623803	0.445803	0.475236	0.372809	0.307316	0.48526	0.566003	0.192537	0.227708	0.32812	0.700466
	412	0.358258	0.601239	0.482869	0.489863	0.425243	0.356277	0.514019	0.562071	0.180724	0.318079	0.39262	0.656044
	414	0.320513	0.589336	0.424594	0.487799	0.39895	0.321241	0.438456	0.57783	0.244173	0.321135	0.335288	0.641246
	416	0.341202	0.584747	0.432655	0.477367	0.40372	0.304576	0.448296	0.570767	0.336391	0.335582	0.342133	0.632972
	418	0.330648	0.556678	0.457878	0.532245	0.43791	0.360851	0.468672	0.62489	0.45445	0.439374	0.306686	0.579382
	420	0.32856	0.583737	0.454198	0.503165	0.442036	0.291932	0.460772	0.617345	0.318142	0.644156	0.330576	0.572043
	422	0.382958	0.602549	0.469536	0.587141	0.435241	0.382679	0.488074	0.697661	0.384413	0.498709	0.382676	0.622647
	All	0.101834	0.499544	0.208613	0.427789	0.211832	0.29974	0.206873	0.497005	0.147824	0.323006	0.0929325	0.533712
		Y	STDEV(Y)	Y	STDEV(Y)	Y	STDEV(Y)	Y	STDEV(Y)	Y	STDEV(Y)	Y	STDEV(Y)
		OSA		CONTROL		CONFEMALE	20	CONMALE	37	OSAFEMALE	6	OSAMALE	31

## Sheet: CONFEMALE
Global BOLD Brain	Series raw
	CON107	CON109	CON110	CON112	CON113	CON123	CON125	CON128	CON132	CON133	CON134	CON135	CON156	CON173	CON174	CON232	CON270	CON279	CON285	CON307
X	Y	Y	Y	Y	Y	Y	Y	Y	Y	Y	Y	Y	Y	Y	Y	Y	Y	Y	Y	Y
0	-0.122925	-0.441953	-0.0974558	-0.116884	0.231895	0.100061	-0.244336	-0.0100084	0.0823593	-0.00812151	0.511609	-0.00669149	-0.0368993	0.248444	0.153197	0.0997258	-0.226364	0.0893463	0.00917735	-0.0742876
2	-0.134265	-0.433826	-0.192827	0.0423718	0.200766	0.220727	-0.279446	-0.0859232	0.178639	-0.21426	0.560115	0.110776	-0.188901	0.277806	0.188783	0.103093	-0.219282	0.0263101	0.153421	-0.125293
4	0.0233374	-0.166528	-0.108295	-0.216813	0.228993	0.326197	-0.240775	-0.0753707	-0.0168532	-0.27489	0.194225	-0.0197352	-0.138762	0.377997	0.0970695	-0.124887	-0.0282379	0.0671207	0.0127919	-0.160049
6	-0.00317554	-0.0132282	-0.164283	-0.377721	0.227838	0.0902443	0.121491	-0.204917	0.0376185	-0.303856	-0.43542	-0.0141396	-0.0894712	0.266148	0.0502651	-0.078308	0.0755664	0.0545135	0.295585	-0.24153
8	0.0928608	-0.00632729	-0.086072	-0.367971	0.0499704	0.00941403	0.295902	-0.252596	-0.0121539	-0.385132	-0.401029	0.208201	-0.0688534	0.24132	-0.0927298	-0.113651	0.151379	0.0153434	0.264141	-0.251571
10	-0.0233706	0.0149404	0.0504349	-0.224542	-0.0549919	-0.0679986	0.402694	-0.184593	0.0240644	-0.195034	-0.209062	-0.0793229	-0.0385453	-0.0144666	-0.049093	-0.109004	0.251786	0.127242	0.403585	-0.171743
12	-0.0186291	-0.159385	0.224433	-0.0168437	-0.126991	-0.0399554	0.109557	-0.160731	0.0705932	0.144528	0.155123	0.0326631	0.113679	0.0728575	-0.122591	0.045781	0.178151	-0.0459303	0.134725	-0.154495
14	-0.16553	-0.263948	0.123077	-0.191739	-0.176963	-0.245595	-0.0746367	-0.049408	-0.0678451	0.0449203	0.811959	-0.107422	0.0192072	-0.0908288	-0.076823	0.506343	0.061628	-0.273211	0.00502267	-0.088248
16	-0.163563	-0.0504529	0.056067	-0.265504	0.0194949	-0.130663	-0.0909685	-0.128145	-0.0540988	-0.00362657	0.491232	-0.211457	0.0744677	-0.470664	-0.0385041	0.145779	0.042986	0.0819367	-0.118463	-0.094463
18	-0.00973154	0.023189	-0.137613	-0.012228	-0.095508	-0.187307	0.253552	-0.089413	0.0209911	-0.214441	0.383547	-0.127731	-0.0684796	-0.580937	-0.143385	0.064826	0.0255855	0.415038	0.0210055	-0.0620092
20	-0.0527776	0.00221892	-0.102391	0.159648	-0.135888	-0.16679	0.365037	-0.036075	0.178633	-0.374174	0.265528	-0.107757	-0.0762572	-0.462452	-0.19541	0.188403	0.0653449	0.568675	-0.0442069	-0.0903052
22	0.154891	-0.174399	-0.00728613	0.0648189	-0.0566812	-0.145842	0.153431	0.0838925	0.0558279	-0.160776	0.220895	-0.0889293	0.000255076	-0.356788	-0.070998	0.107686	0.393986	0.335982	0.21059	-0.154993
24	0.0542952	-0.156199	0.125821	-0.0262461	-0.181472	-0.0209605	-0.0973791	-0.0253949	-0.222837	-0.0952917	0.0691432	-0.0868092	0.184313	-0.583702	-0.112733	0.193023	0.470258	0.235436	0.0347413	-0.0890601
26	0.0202887	0.0329699	-0.00835747	0.135709	-0.0151326	0.113171	-0.190247	0.0214442	0.0242979	0.0268423	0.0837176	-8.73002e-05	0.250141	-0.554098	-0.10591	0.0256341	0.268569	-0.113602	0.0788562	0.0632296
28	0.0702582	0.160312	0.0339876	0.158186	0.0320173	0.185996	0.0232034	0.0983828	0.306069	-0.116065	0.161447	0.152074	-0.0509484	-0.43734	0.125055	-0.0814025	-0.00275774	-0.245142	0.0358278	0.0876855
30	0.00433586	0.112421	0.0720893	0.0855152	0.0421968	0.0789254	-0.0447512	0.0758713	0.0210954	0.0224534	0.065933	0.243368	-0.0454354	-0.334284	0.123713	-0.134965	-0.0836148	-0.112357	0.237935	0.110167
32	0.0807701	0.0595014	0.0994565	0.0619348	-0.0826289	0.0517749	0.0240455	0.157718	-0.131427	-0.0643548	0.194529	0.348871	-0.113497	-0.186578	0.0554289	-0.329615	-0.30429	-0.384445	-0.0205505	0.156347
34	0.0217104	0.10772	0.031411	-0.0451749	-0.000892572	-0.0633214	-0.0446356	-0.0186883	-0.226586	0.139167	0.0680235	0.214073	-0.059338	-0.110071	-0.104339	-0.176051	-0.0809204	-0.230464	-0.0763207	0.0324613
36	0.0620525	0.1786	-0.00630755	0.191458	0.216054	0.0415884	-0.214913	0.042748	-0.12854	0.150086	0.0486757	0.196436	-0.0879213	0.0749783	-0.0221344	0.047504	-0.0724605	-0.234066	-0.289753	-0.0735297
38	0.0921183	0.186419	0.0751058	0.257088	0.333858	0.112244	-0.270207	-0.0426391	0.033073	0.0249	0.0265302	0.109723	-0.176712	0.445293	-0.0968797	-0.136917	-0.0100767	-0.269743	-0.00507696	0.00233178
40	0.0122983	0.288943	-0.0162729	-0.00814446	0.1937	0.0260285	-0.158914	0.100083	-0.23318	0.231481	0.472228	-0.0509625	-0.152262	0.52276	0.00984305	-0.303579	0.116083	0.0230933	-0.0464046	0.0841304
42	-0.0303144	0.225719	-0.0746493	0.174581	0.0741058	-0.0883947	0.336109	0.0444098	0.204417	0.076659	0.803476	-0.0963539	-0.135632	0.503048	0.0323778	0.214961	-0.0824236	0.0636631	0.0369699	0.0712456
44	-0.00820594	0.169274	-0.0345007	0.0182014	-0.116382	-0.141468	0.162078	0.202418	0.42872	0.0404357	0.357692	-0.149864	-0.0172674	0.205721	0.0252021	0.0466101	-0.144617	0.00465918	-0.262013	0.0689538
46	-0.0145161	0.0838172	-0.0337137	0.000359018	-0.287312	-0.142777	-0.0447987	0.089421	-0.051311	0.110363	-0.0862225	-0.0968567	0.000950205	0.0857919	0.0824063	-0.172495	-0.301082	0.32752	-0.215592	0.149121
48	-0.160788	-0.105944	0.0347148	0.140264	-0.326303	-0.165813	-0.168222	0.194747	-0.17229	0.156939	-0.694869	-0.0588958	0.471793	0.14492	0.103902	-0.116947	-0.185869	0.139445	-0.246638	0.12573
50	-0.107952	-0.0845358	-0.0355212	0.0641958	-0.200846	-0.0569454	-0.172933	0.0589951	-0.139683	0.405436	-1.04984	0.00580237	0.261359	0.000163157	0.0977055	0.0839119	0.0110551	-0.0908791	-0.0758577	0.173433
52	0.0227266	0.1113	-0.0354763	0.127831	-0.196805	0.0321617	0.00722436	0.0868244	-0.171817	0.628414	-1.1719	-0.0476722	0.242588	0.297512	0.128288	-0.0235716	0.0260483	-0.11393	-0.163998	0.247381
54	0.148852	0.127888	0.0934773	0.100457	0.04561	0.194363	0.0415842	0.149688	0.0173519	0.288733	-1.00901	-0.144042	0.0844924	0.31414	-0.00423132	0.0274628	-0.127407	-0.237062	-0.00661721	0.30842
56	0.154949	0.171495	0.120946	0.0871916	0.158299	0.0809332	0.041255	-0.04274	-0.0551287	-0.0813336	-0.888276	-0.127258	-0.158064	0.10331	-0.0374745	0.000649075	-0.269022	-0.224493	-0.362882	0.15094
58	0.152253	0.130418	0.0285471	-0.03738	0.34363	0.211558	-0.0544976	0.010046	-0.0286028	-0.112441	-0.860111	-0.0669555	-0.431409	-0.330101	-0.0640805	0.167062	-0.554377	-0.409775	-0.0624584	0.113228
60	0.170212	-0.109232	-0.0181402	0.0773398	0.191764	0.0992492	-0.096961	0.11447	-0.0973784	0.0184628	-0.545664	-0.124694	-0.430384	-0.0630649	-0.0768419	0.00803914	-0.596017	-0.30449	-0.511485	0.000426133
62	0.220281	0.207317	0.371136	0.185536	-0.0036269	0.367189	0.00302279	0.305574	0.271479	0.462249	0.265487	0.428853	-0.382599	0.253894	-0.0103428	0.0900873	-0.56071	-0.213568	0.0217865	0.119706
64	0.370172	0.631081	0.598192	0.532124	0.0246952	0.307925	0.526191	0.915148	0.495774	0.752694	0.732025	0.775391	0.0571135	0.618481	0.0316158	0.210539	-0.251912	-0.106764	0.212661	0.25971
66	0.333859	0.702976	0.624117	0.521581	-0.0876208	0.199623	0.483337	0.818571	0.338659	0.536632	0.516724	0.730264	0.0670268	0.618542	0.161427	0.00529601	-0.0771927	0.423398	0.274746	0.248673
68	0.170925	0.614468	0.369394	0.178237	-0.170456	0.0707265	0.348003	0.38492	0.250619	0.203588	0.494104	0.491934	-0.027585	0.466343	0.234063	-0.216368	-0.00743616	0.126211	0.265258	0.24833
70	0.0708918	0.229519	0.39733	0.142048	-0.27562	0.055675	0.110099	-0.0970632	0.172684	-0.0694575	0.63394	0.443737	0.0978988	0.12318	0.164516	-0.510091	0.0570213	0.275723	-0.00623138	0.320763
72	0.0481422	0.13871	0.235799	0.194842	-0.335968	0.0730059	0.0854116	-0.25933	0.238016	-0.0614116	0.630115	0.598071	-0.0925096	0.0403039	0.231522	-0.506963	0.221806	-0.0741016	-0.0137536	0.417161
74	0.152298	0.129555	0.206513	0.232288	-0.371934	0.105666	0.0936754	-0.208879	0.452505	-0.0442414	0.678618	0.59272	-0.086883	-0.007943	0.231683	-0.55595	0.331147	0.0843381	-0.443408	0.261634
76	0.146082	0.27491	-0.68286	0.0972502	-0.433242	0.522346	0.0841158	0.0256967	0.41488	-0.0304617	0.73142	0.139206	-0.283034	0.0848733	0.506634	-0.605159	0.417651	0.0742831	-0.838636	0.00184093
78	0.211601	0.327394	0.501238	0.253056	-0.0921454	0.504637	0.107997	0.167526	0.324119	0.187134	0.793933	0.571017	-0.125362	0.0254808	0.443497	-0.508549	0.567314	-0.232676	-0.20114	-0.0373476
80	0.206051	0.311647	1.11868	0.352652	0.136058	0.51528	0.100629	0.261287	0.299771	0.324592	1.04953	0.392909	-0.284881	0.184729	0.359013	-0.108868	0.342035	0.311259	-0.0265634	0.00237148
82	0.298317	0.256525	0.797953	0.219417	0.277368	0.536601	0.0212286	0.106057	0.0799616	0.197391	0.792413	0.385696	-0.332495	0.276694	0.291513	0.00878292	-0.00847302	-0.143889	-0.366562	0.175324
84	0.301548	0.166419	0.713949	0.26301	0.321146	0.316181	-0.0267292	0.0428578	-0.141603	0.240605	0.742933	0.313435	0.0816573	0.332428	0.0696575	0.0716053	-0.0177904	0.131682	-0.248959	0.33708
86	0.299548	0.144501	0.480862	0.231277	0.29003	0.287009	0.1973	0.0159811	0.344729	0.342142	0.79402	0.209509	0.149257	0.206988	-0.18757	0.388628	-0.0390263	-0.219356	-0.30656	0.437657
88	0.215121	0.0915945	-0.179109	0.343953	0.147282	0.187573	0.285462	0.192803	0.429635	0.304463	0.702131	-0.0166831	0.142741	0.159775	0.0648937	0.173531	0.24621	0.188284	-0.0700208	0.324228
90	0.243337	0.202946	-0.7367	0.384747	0.141621	0.172132	0.225825	0.194578	0.173865	0.273365	0.584239	0.0283143	0.012175	0.110375	-0.114015	-0.0562299	0.18359	-0.0861053	-0.20648	0.205442
92	0.356548	0.151005	-0.828752	0.229255	0.174016	0.0413862	0.115084	0.121936	0.132074	0.0394969	0.607021	-0.185587	-0.0802727	0.161519	0.0524755	-0.0788436	0.129422	0.148938	-0.0353604	0.193767
94	0.282622	0.178363	-0.891689	0.238815	0.00803032	0.0678924	0.130315	-0.102657	0.13295	0.0681502	0.751701	-0.282612	-0.246669	-0.0463143	-0.0691498	0.440307	0.122038	-0.0788722	-0.242483	0.249843
96	0.31373	0.318002	-0.799092	0.206897	0.104884	0.161119	0.0250032	-0.188753	0.397448	0.0517687	0.657022	-0.11337	-0.387598	-0.281615	0.00164717	0.184845	0.176551	-0.152875	-0.217036	0.160006
98	0.102217	0.289819	-0.687199	0.321048	0.160117	0.152886	-0.0345927	-0.19102	-0.0051036	0.0592793	0.455917	-0.0968567	-0.327559	-0.757084	-0.046086	-0.190844	0.0644982	0.176923	-0.320669	0.03903
100	0.0314519	0.262422	-0.577021	0.294289	0.041619	0.00487836	-0.0347499	-0.180747	-0.130293	0.105227	0.23136	-0.0244517	-0.391867	-0.603528	-0.258644	-0.356882	-0.0370279	0.0126627	-0.109185	-0.094149
102	0.142379	0.0956265	-0.804945	0.272964	0.0549086	0.0951296	-0.0984288	-0.166996	0.0660587	-0.0367696	0.241856	0.199071	-0.267278	-0.93726	-0.144182	-0.327823	-0.00329949	-0.135597	-0.215697	-0.06878
104	-0.0152181	0.0295966	-0.901492	0.131658	-0.0569685	0.272301	0.0872974	-0.246498	0.073727	-0.00403003	-0.0252108	0.0041969	-0.131286	-0.772136	-0.292325	-0.399196	0.0290727	-0.0104008	-0.161418	0.0346665
106	0.0595233	0.133102	-0.524507	0.398683	-0.138888	0.347059	0.198015	-0.0465147	0.108839	0.303247	0.132084	-0.0263835	-0.0180784	-0.51115	-0.294069	-0.567148	0.0909004	-0.0466462	-0.278008	0.0143071
108	0.193778	0.224484	-0.351108	0.465235	-0.197594	0.233239	0.316821	0.0777616	-0.057282	0.338149	-0.058581	0.0215895	0.0963315	-0.357188	-0.205637	-0.46746	0.201417	0.0609086	-0.179323	0.0135203
110	0.0876353	0.281943	-0.455426	0.29264	-0.124105	0.334159	0.117583	0.279211	-0.0705477	0.553471	-0.0301579	0.176794	0.324543	-0.454062	-0.0502611	-0.334221	0.300493	0.213653	-0.268133	-0.099505
112	0.146804	0.255403	-0.581172	0.0979781	-0.24756	0.507205	0.0860936	0.235488	0.082774	0.397775	0.174976	0.269744	0.0306833	-0.583125	-0.150995	-0.0607369	0.225308	0.0340376	-0.162495	-0.128458
114	0.0463632	0.28735	-0.49746	-0.257092	-0.304451	0.557202	-0.0609941	0.207661	-0.0654034	0.367532	0.434205	0.268359	-0.180067	-0.550723	-0.104754	0.168034	0.261107	0.229609	-0.310995	-0.184332
116	0.203999	0.25599	-0.465032	-0.219364	-0.161492	0.430249	0.0262041	0.118894	-0.218376	0.383647	0.646926	0.129359	-0.252756	-0.587112	-0.0888066	0.349838	0.284294	0.0455982	-0.212984	-0.0569888
118	0.0585679	0.396309	-0.366917	-0.0932069	-0.0868251	0.204621	0.0135015	0.158419	0.00816483	0.30617	0.676205	0.170596	-0.244338	-0.581037	-0.196383	0.420607	0.32983	-0.0593209	-0.229022	0.00369245
120	0.135441	0.293909	-0.340044	0.098411	-0.0749279	0.199083	0.191139	0.185402	-0.127156	0.224213	0.56139	0.26982	-0.304207	-0.394092	-0.14443	0.469673	0.199401	-0.0675459	0.015289	0.146829
122	-0.138327	0.201587	-0.221322	0.441936	-0.0569053	0.190266	0.123582	0.220069	-0.071465	0.205954	0.452576	0.247244	-0.141868	-0.30018	-0.115532	0.30227	-0.0036188	-0.234349	-0.00554305	0.0843867
124	0.0399668	0.199945	-0.0990389	0.287884	-0.242748	0.277683	0.0923678	0.219567	0.0881764	0.215415	0.520166	0.229986	-0.110126	-0.12366	-0.0685421	0.25604	-0.0717501	0.0849866	0.065923	0.0439926
126	-0.0298354	0.0839302	0.0125338	0.066181	-0.0456238	0.174076	0.0395115	0.160051	-0.151993	0.20551	0.199097	0.184248	-0.0489001	0.0460185	-0.00830565	0.157847	0.104753	-0.148955	-0.127041	0.00510725
128	0.15595	-0.125837	0.0383927	0.261656	0.0024543	0.140905	-0.133023	0.263418	-0.353434	0.361932	-0.258942	0.147199	0.00324544	0.0475753	0.0358759	0.116686	0.183593	-0.225867	0.0108102	0.0407949
130	0.0890697	-0.0229374	0.167652	0.256233	-0.0721052	0.0624727	-0.25083	0.2856	-0.159664	0.307176	-0.638901	0.195004	0.251137	0.135012	-0.150268	0.142712	0.445976	-0.218245	-0.17482	0.118497
132	0.28078	0.204845	0.153595	0.278683	-0.0920443	0.152293	0.100157	0.318649	-0.135994	0.311906	-1.05771	0.333092	0.00714078	0.185586	-0.133864	0.0987432	0.244327	0.0218605	0.0220087	0.152243
134	0.377171	0.207072	0.0946594	0.300129	-0.186091	0.246335	0.215334	0.221187	-0.212123	0.289372	-1.13337	0.274222	-0.125001	0.292568	0.0259892	0.204609	0.253802	-0.042004	-0.212616	0.122669
136	0.384373	0.25454	0.128506	0.18419	-0.276094	0.488482	0.451705	0.244918	-0.0637253	0.278261	-0.753301	0.295534	-0.129312	0.33198	0.133823	0.632097	0.00554072	-0.0504602	-0.695448	0.12294
138	0.447318	0.16711	0.22519	0.447531	-0.244355	0.378222	0.372625	0.324011	0.399497	0.669336	-0.224517	0.569105	0.0166387	0.283353	0.0177241	0.292154	-0.0959172	0.337122	0.228218	0.343707
140	0.484363	0.313297	0.185814	0.477966	0.0243195	0.4992	0.5517	0.841112	0.466254	0.796669	0.153166	0.72683	0.225573	0.435572	0.0028279	0.477865	0.268727	0.443672	0.101161	0.447045
142	0.324424	0.394248	0.282094	0.256729	-0.0120067	0.447262	0.373446	0.7785	0.134005	0.492544	0.0226004	0.774909	0.175406	0.361282	0.142567	0.174899	0.363637	0.177998	-0.18371	0.542439
144	0.20561	0.596571	0.208928	-0.0458476	-0.180083	0.49502	0.126529	0.625128	-0.001632	0.28931	-0.0564254	0.491825	0.196019	0.291943	0.313128	-0.0870901	0.435008	0.17882	-0.436358	0.570176
146	0.159181	0.5631	0.127829	-0.053546	-0.427511	0.50856	-0.0821859	0.182702	0.104408	0.115031	0.00661787	0.400016	-0.212043	0.139492	0.498318	-0.298164	0.532548	-0.124714	-0.394157	0.55466
148	0.249462	0.396778	0.409106	0.197729	-0.667305	0.658778	-0.0369144	-0.0819171	0.152343	0.183573	-0.195132	0.273537	-0.22519	0.0627627	0.545195	-0.459654	0.349577	0.130639	-0.589007	0.498934
150	0.1663	0.169847	0.375188	0.15547	-0.600005	0.429539	0.0435708	-0.290954	0.14189	0.227821	-0.111705	0.421305	-0.246953	-0.000126924	0.536527	-0.308649	0.335359	-0.146663	-0.605641	0.509964
152	0.117919	0.267356	0.236182	0.310055	-0.531318	0.58352	0.182481	-0.163345	0.240402	0.327933	0.216631	0.583343	-0.304406	-0.0703394	0.451917	-0.674525	0.533772	-0.958124	-0.779758	0.487374
154	0.366591	0.375414	0.361547	0.247727	0.0206316	0.61993	0.11114	0.176372	0.242004	0.491383	0.118698	0.413627	-0.405766	-0.282192	0.29639	-0.390212	0.279691	0.261915	-0.557757	1.13798
156	0.419607	0.364098	0.474173	0.303846	0.214504	0.84838	0.172384	0.192153	0.604118	0.535753	0.691918	0.142182	-0.0664838	0.0240014	0.769034	0.028657	0.321725	0.0342013	-0.74586	0.985359
158	0.32226	0.27131	0.620083	0.226597	0.420725	0.527226	0.327543	0.191758	0.221317	0.280739	0.531307	0.249258	0.101245	0.109885	0.626833	0.28458	0.528405	-0.298903	-0.498542	0.308156
160	0.281424	0.134224	0.531607	0.144888	0.479235	0.648429	0.339991	0.0724468	-0.0464991	0.0970078	0.592719	0.110158	0.431954	0.315862	0.216743	0.353803	0.3107	-0.14648	-0.423283	0.545554
162	0.315998	0.158327	0.659819	0.455298	0.498874	0.589281	0.131736	0.233814	-0.133242	0.0589741	0.698983	0.432279	0.40863	0.308158	0.110309	0.495749	0.358998	-0.0556354	-0.245221	0.571194
164	0.252255	0.137952	0.642668	0.350642	0.413848	0.725833	0.0925931	0.30693	-0.207626	-0.0192114	0.609651	0.523558	0.123341	0.270145	-0.0308372	0.17712	0.306348	0.275331	-0.523961	0.226047
166	0.248892	0.081957	0.526427	0.169921	0.319817	0.649045	0.315893	0.439142	-0.442569	0.164714	0.577171	0.201843	-0.0200195	-0.0509814	-0.0977865	0.104042	0.275953	-0.0675171	-0.274569	-0.0905903
168	0.160177	0.148566	0.1917	0.0633493	0.314834	0.538455	0.416793	0.339021	-0.57346	0.178672	0.709647	-0.0784555	-0.15866	-0.001587	-0.158886	-0.0267105	0.264415	-0.074657	-0.417452	-0.210058
170	0.283405	0.25077	0.0982265	0.206946	0.225293	0.415322	0.291627	0.318949	-0.687858	0.207395	0.719504	-0.106069	-0.128836	-0.193991	-0.233533	-0.0038068	0.267633	-0.304689	-0.338504	-0.28532
172	0.378187	0.38972	0.200441	0.305081	0.3021	0.419855	0.0620969	0.152169	-0.575333	0.270508	0.659004	0.00409692	-0.139899	-0.0927756	-0.0793104	0.064959	0.174079	-0.234516	-0.191198	-0.401576
174	0.481971	0.343511	0.25722	0.322733	0.225877	0.351996	0.200559	-0.0740561	-0.583674	0.543703	0.500512	0.0384087	-0.093325	-0.128955	-0.115699	0.264682	0.29354	-0.169938	-0.29016	-0.371082
176	0.433056	0.218346	0.314935	0.328824	0.149445	0.358762	0.333482	-0.0313893	-0.308133	0.656167	0.462297	0.0977318	0.0255967	-0.1415	-0.150447	-0.00556049	0.520468	0.069856	-0.403596	-0.26765
178	0.178707	0.240427	0.327213	0.249499	0.141419	0.393701	0.255639	0.0168624	-0.203314	0.43231	0.513687	0.142932	0.0111957	-0.360575	-0.0481673	-0.0175907	0.4435	0.182881	-0.470876	-0.324155
180	0.195142	0.208469	0.21146	0.318887	0.0858641	0.487124	-0.761014	0.0622356	-0.355027	0.278724	0.58878	0.152915	-0.00531907	-0.323032	0.136153	0.0486436	0.373984	-0.00581636	-0.267269	-0.229544
182	0.30245	0.198892	0.143145	0.189244	0.104506	0.523346	-0.26551	-0.207466	-0.0903336	0.2508	0.820737	0.311759	0.0537581	-0.368727	0.274337	-0.0746197	0.368043	-0.0442481	-0.212854	-0.0523294
184	0.224604	0.154648	0.285236	0.176304	0.0457174	0.585239	-0.213072	-0.0685395	0.0584948	0.14025	0.72669	0.201552	0.0480965	-0.367908	0.204435	-0.16138	0.207233	0.218571	0.0398621	0.00542125
186	0.269645	0.178763	0.307313	0.107863	0.185544	0.495439	-0.0298278	0.0754262	-0.13107	0.270267	0.594965	0.185274	-0.0104407	-0.447841	0.102917	-0.214069	0.136185	0.0323457	-0.11345	0.0493054
188	0.225876	0.235367	0.319331	0.151668	0.29241	0.458015	-0.0165915	0.305364	-0.207267	0.313996	0.337237	0.162892	0.0694794	-0.400887	0.0827905	-0.195908	0.235501	0.0661961	-0.183154	0.00405698
190	0.258373	0.11577	0.225157	0.130216	0.262566	0.515523	0.0163036	0.203815	-0.253815	0.611678	0.194212	0.11915	0.175782	-0.0293478	0.02842	-0.0216883	0.00327326	0.0580738	-0.374525	0.0905439
192	0.250433	-0.0791837	0.392449	0.198396	0.167828	0.492752	0.0495841	0.261649	-0.268591	0.696218	0.261359	0.135072	0.222644	-0.0914735	-0.0479563	0.0377529	0.25688	-0.0858003	-0.207844	0.0518823
194	0.174239	-0.00416938	0.301675	0.343176	0.169665	0.657888	0.268659	0.201608	-0.0906137	0.480611	0.277159	0.279556	-0.0275763	0.10672	0.154844	0.132285	0.25476	0.0590209	-0.283894	0.174396
196	0.113439	0.20089	0.280768	0.100531	0.245554	0.532302	0.125921	0.199465	-0.147868	0.259762	0.338803	0.203719	-0.157745	0.00441768	-0.0670843	0.103189	0.2032	-0.0930173	-0.192568	0.245382
198	0.0850859	0.298316	0.138612	-0.0806639	0.275483	0.493289	0.251197	0.103807	0.146004	0.313535	0.403468	-0.0150511	-0.168609	0.150628	-0.0450564	0.0660065	0.201439	0.0915808	-0.310492	0.166636
200	0.121401	0.0958001	0.143672	0.133801	0.267385	0.373345	0.314601	0.205456	0.245264	0.466958	0.368898	0.0498146	-0.111761	0.0321398	-0.120359	0.0763717	0.04182	0.0895004	-0.31523	0.120341
202	0.150071	0.131432	0.0777692	0.404068	0.293705	0.642351	0.297507	0.286063	-0.0945935	0.402343	0.439357	0.04486	0.046868	-0.00304063	0.00184868	0.143606	0.135977	-0.0359556	-0.258302	0.113105
204	0.13374	0.224633	0.188013	0.589788	0.376082	0.699619	0.223829	0.309821	-0.19296	0.452328	0.645068	0.129856	0.164541	-0.13808	0.252949	0.256882	0.185208	0.0915519	-0.419137	0.097156
206	0.0561604	0.277938	0.461266	0.349975	0.19801	0.671613	0.126375	0.335748	0.156872	0.597472	0.640788	0.204987	0.111539	0.0774472	0.143439	0.223289	0.188892	-0.198659	-0.284817	0.108146
208	0.218857	0.343095	0.546812	0.143953	0.115285	0.673448	0.022809	0.29377	0.214379	0.424484	0.393227	0.235376	0.14499	0.0260996	-0.102944	0.187656	0.47889	-0.0516159	-0.328216	0.073772
210	0.0992749	0.306474	0.605455	0.0875114	0.19309	0.684897	-0.102684	0.191482	-0.156058	0.536725	0.121824	0.246029	0.179749	-0.114509	0.122882	0.256545	0.474531	-0.160237	-0.238128	0.162554
212	0.228408	0.208905	0.564963	0.293269	0.296985	0.582044	0.0585328	0.110719	-0.229695	0.539772	-0.089014	0.198083	0.130952	0.095545	0.301271	0.674401	0.561322	-0.0979677	-0.403506	0.367914
214	0.302285	0.101433	0.571774	0.448689	0.224428	0.686671	0.198614	0.428705	0.314363	1.04668	0.300321	0.243506	0.346731	0.465411	0.502534	0.397655	0.69131	0.416204	-0.211292	0.40969
216	0.499249	0.420297	0.293313	0.591572	0.246615	0.493278	0.383818	0.814665	0.394553	1.00656	0.532126	0.41855	0.165005	0.740041	0.635784	0.396509	0.718308	0.471612	-0.250851	0.405507
218	0.414264	0.600843	0.281457	0.404258	0.00250166	0.405878	0.379145	0.840186	0.307706	0.710784	0.0363158	0.393712	0.114368	0.593495	0.767705	0.145625	0.775887	0.113537	-0.341408	0.278785
220	0.348198	0.487515	0.346363	0.0190948	-0.366292	0.403798	0.307105	0.412965	0.21013	0.383274	-0.0628643	0.187676	-0.0836281	0.553206	0.907763	-0.15895	0.635972	0.275338	-0.316088	0.31976
222	0.363476	0.298186	0.510842	-0.133086	-0.81405	0.527243	0.199124	0.0640814	0.373955	0.29957	-0.251653	0.129109	-0.163111	0.191236	0.851377	-0.303845	0.682179	0.00377953	-0.247039	0.38322
224	0.244946	0.238413	0.344642	0.247272	-0.951951	0.672448	0.13637	-0.171117	0.53127	0.325725	-0.209108	0.215496	-0.190486	0.235715	0.571795	-0.39098	0.58456	0.163796	-0.318857	0.473479
226	0.25095	0.2312	0.272302	0.206287	-0.872734	0.720209	0.239453	-0.233138	0.479786	0.350796	-0.123622	0.303564	-0.363216	0.060442	0.51056	-0.416528	0.620229	-0.0849431	-0.4702	0.578719
228	0.224531	0.388642	0.287765	0.193888	-0.510817	0.789951	0.201603	-0.125717	0.169998	0.317523	0.270403	0.22684	-0.419463	-0.020236	0.720677	-0.809109	0.519711	-0.452974	-0.514179	0.503023
230	0.486946	0.355474	0.28073	-0.00371626	1.04522e-05	0.759233	0.234293	0.353945	0.0806208	0.621472	0.404597	0.149398	-0.285707	-0.09674	1.00972	-0.311583	0.321628	0.18972	-0.599057	0.363182
232	0.456766	0.476808	0.611345	-0.0729959	0.469697	0.681641	0.391625	0.452629	0.192272	1.01488	0.235293	0.162733	-0.319403	-0.0907515	0.565264	0.66003	0.180067	0.374006	-0.494168	0.443468
234	0.496601	0.502918	0.577816	-0.047127	0.554647	0.575061	0.594297	0.507668	-0.0193223	0.661192	0.359156	0.361335	-0.191603	-0.0957892	0.280943	0.721095	0.457744	0.490364	-0.50328	0.345017
236	0.363867	0.517299	0.399951	-0.0744132	0.507797	0.526368	0.987837	0.195174	-0.048603	0.709455	0.537123	0.412754	-0.00228061	0.0944717	0.172193	0.778353	0.236039	0.294212	-0.162202	0.253174
238	0.442865	0.537031	0.409958	0.159965	0.588861	0.667005	0.631361	0.134764	0.216211	0.895578	0.881745	0.363367	-0.0213005	0.0792715	0.0573118	0.824914	0.221164	0.20668	-0.116111	-0.0252244
240	0.538605	0.229828	0.599778	0.290575	0.519802	0.787987	0.412488	0.0977775	0.259979	0.830911	1.08238	0.417424	0.23889	0.332387	0.101689	0.589234	0.239422	0.0129356	0.0086094	0.0433394
242	0.552916	0.150456	0.638377	0.180363	0.442799	0.801394	0.439574	0.266287	0.186895	0.743236	1.29197	0.277439	0.254493	-0.050601	0.013231	0.39237	0.230439	0.403895	-0.322922	0.261699
244	0.397151	0.0310379	0.453839	0.108299	0.365012	0.735124	0.169173	0.423518	0.235503	0.579572	1.28758	0.164665	0.100684	-0.403156	-0.0801857	0.320162	0.233223	0.205065	-0.327256	0.326108
246	0.193735	0.143933	0.28105	0.177658	0.156556	0.422209	0.370208	0.331964	0.301408	0.467786	1.27306	0.283334	-0.104727	-0.599228	-0.0708406	0.277722	0.174721	0.286783	-0.420072	0.347529
248	0.278968	0.19914	0.184404	0.212491	0.0859872	0.355266	0.455123	0.341208	0.228416	0.745908	1.01788	0.20786	-0.0225377	-0.702004	0.0135175	0.364434	-0.10366	0.124873	-0.207613	0.274883
250	0.280924	0.0415629	0.111397	0.245303	0.140042	0.318883	0.522328	0.112164	-0.0237058	1.06326	1.13717	0.183669	-0.0739947	-0.794021	0.140889	0.262696	-0.0981739	0.190198	-0.0801883	0.224914
252	0.203712	0.0167731	0.290434	0.0623898	0.223493	0.400958	0.382101	0.115375	0.210317	0.890168	0.881435	0.23834	-0.157082	-0.84737	0.346397	0.430068	0.212694	-0.0359684	-0.182892	0.295419
254	0.1506	0.107086	0.455356	0.0664926	0.326987	0.366562	0.429677	-0.0468559	0.0592583	0.842283	0.838205	0.0839383	-0.31478	-0.773915	0.326009	0.351653	0.375409	0.159445	-0.170739	0.29185
256	0.113738	0.290621	0.584307	0.0970572	0.234358	0.303279	0.321441	-0.0271428	7.63343e-05	0.619564	0.841778	0.0159998	-0.122291	-0.553295	0.30589	0.467281	0.141513	0.0263454	0.0315496	0.350871
258	0.206089	0.391735	0.383624	0.108505	0.275224	0.360842	0.433677	0.0683635	0.192728	0.710036	0.963277	0.0198047	-0.0771359	-0.517016	0.253188	0.412115	0.424887	0.329263	-0.0636962	0.293351
260	0.0706561	0.310941	0.225403	0.30392	0.167622	0.420944	0.303902	0.144955	0.066273	0.528152	0.596708	0.0327308	0.0954418	-0.403688	0.305279	0.354499	0.452893	0.263543	-0.300914	0.360338
262	0.140506	0.315701	0.238244	0.178883	0.0818699	0.777505	0.264419	0.31526	0.137199	0.559691	0.414243	0.108456	0.264026	-0.516552	0.299029	0.216664	0.516669	0.120799	-0.283703	0.350965
264	0.198809	0.47389	0.292745	0.273212	0.0107047	0.883273	0.19379	0.29144	0.359703	0.72042	0.482752	0.125131	0.260373	-0.422878	0.478372	0.354581	0.583624	0.136876	-0.232454	0.409351
266	0.314092	0.294835	0.505003	0.301041	-0.0127519	0.73433	0.429751	0.361479	0.18551	0.761009	0.593761	0.13232	0.321181	0.0144674	0.324432	0.577003	0.613653	0.11344	-0.0334775	0.375453
268	0.346094	0.290371	0.493757	0.364644	0.0705095	0.649709	0.319789	0.20486	0.0490495	0.560568	0.770925	0.383279	0.372164	0.335146	0.221982	0.682691	0.709686	-0.079036	-0.113102	0.32735
270	0.297967	0.291859	0.33816	0.452243	0.089593	0.593409	0.330001	0.229562	0.230671	0.633959	0.74985	0.290991	0.316436	0.235145	0.168147	0.701678	1.15426	0.142572	-0.0961125	0.412747
272	0.0934767	0.358988	0.265982	0.37631	0.00106819	0.561668	0.351792	0.256287	0.0983029	0.524521	0.781849	0.300424	0.0162671	0.16998	0.254296	0.552355	0.579645	-0.134797	-0.147784	0.500367
274	-0.0140042	0.363786	0.500125	0.255949	0.0361756	0.636016	0.18348	0.370916	0.177603	0.595043	0.552919	0.236249	0.0618133	0.0149218	0.454996	0.599876	0.571805	-0.0981956	-0.163939	0.604593
276	0.115985	0.4449	0.547049	0.213153	-0.00977757	0.503877	0.103217	0.301426	0.227988	0.494649	0.65972	0.214102	-0.131824	0.0720517	0.433201	0.318842	0.432432	-0.10549	-0.465098	0.525707
278	0.00713616	0.478316	0.417108	0.3182	-0.101728	0.56712	-0.0453561	0.299304	0.0878606	0.383391	0.653049	0.218616	-0.203385	-0.0282422	0.220433	0.225313	0.675204	0.112596	-0.422057	0.443981
280	0.0465608	0.402593	0.495463	0.345969	-0.0932157	0.432679	0.336637	0.158775	-0.0416048	0.545304	0.620997	0.499132	-0.243534	-0.250921	0.208377	0.276958	0.492204	-0.129773	-0.460246	0.321705
282	0.0305979	0.291671	0.544463	0.294217	-0.0892721	0.477368	0.50717	0.143323	0.162698	0.427197	0.775339	0.42503	0.0165687	-0.814343	0.267247	0.364659	0.745933	0.237949	-0.286194	0.342501
284	0.0578837	0.143823	0.537087	0.222277	0.118152	0.42684	0.487986	0.228458	0.227779	0.372942	0.670244	0.24857	-0.0444364	0.502932	0.154938	0.514419	0.713421	-0.0528744	-0.306769	0.380838
286	0.204447	-0.17263	0.586485	0.25245	0.191316	0.527896	0.176826	0.373174	0.301532	0.173005	0.556595	-0.0342727	-0.0541223	-0.656116	0.116449	0.631899	0.665499	0.129907	0.0221013	0.334864
288	0.219759	-0.159696	0.460183	0.420242	0.431435	0.551958	-0.0547763	0.54867	0.397012	0.323004	0.645009	0.0561542	0.25168	-0.454023	0.0370283	0.898887	0.591613	-0.0264881	-0.148278	0.259201
290	0.508099	0.299694	0.484513	0.529472	0.201208	0.671111	0.0310046	0.644413	0.71535	0.898883	0.803092	0.293779	0.328968	-0.0556356	0.17099	0.960624	0.585561	0.450497	0.0282932	0.395827
292	0.624553	0.802314	0.58082	0.698439	0.131729	0.71558	0.292955	1.05305	0.828086	1.03368	0.937698	0.406935	0.346785	-0.0140959	0.350547	0.744241	0.708689	-0.119692	-0.24344	0.429346
294	0.601157	0.743667	0.477582	0.584973	-0.00761789	0.624882	0.441223	0.843708	0.461104	0.713127	0.477944	0.364064	0.168391	-0.161012	0.583511	0.491809	0.616645	0.107678	-0.34702	0.406023
296	0.369072	0.344635	0.526741	0.180496	-0.357887	0.498744	0.171255	0.550646	0.362312	0.490643	0.265537	0.316423	-0.0200567	-0.168893	0.668697	0.367416	0.451261	0.0745143	-0.532455	0.541411
298	0.321989	-0.00295952	0.603229	0.038451	-0.534671	0.428065	-0.0509958	0.160469	0.471799	0.385198	0.088246	0.261416	-0.175337	-0.173196	0.665425	0.275088	0.532444	0.34587	-0.334071	0.574796
300	0.214657	0.0341604	0.528447	0.19075	-0.575222	0.577904	0.0215103	0.132824	0.30302	0.291661	0.206417	0.303512	-0.114994	-0.0755673	0.650668	0.349695	0.621571	-0.0396155	-0.281665	0.603334
302	0.234097	0.0232221	0.358902	0.279678	-0.502118	0.636382	0.21671	0.152887	0.455378	0.355342	0.291262	0.603197	-0.283482	0.0900528	0.663149	0.457349	0.813745	-0.0506111	-0.157834	0.520247
304	0.376538	0.42961	0.278605	0.366968	-0.3844	0.594432	0.28462	-3.47217	0.431634	0.342543	0.547033	0.337021	-0.248957	0.27419	0.547937	0.0939666	0.914299	-0.36306	-0.140857	0.493856
306	0.506558	0.491376	0.740852	0.265379	0.0257245	0.505845	0.450468	-0.885106	0.183997	0.497137	0.116697	0.667654	-0.105603	0.206839	0.525667	0.726472	0.717536	0.0368306	0.154363	0.41034
308	0.525103	0.502033	0.764239	0.334835	0.483103	0.767059	0.522494	-0.227355	0.263072	0.562172	0.285471	0.74796	0.0645304	0.323542	0.440365	0.859139	0.677091	-0.610197	-0.0875717	0.484422
310	0.544013	0.573526	0.496549	0.0831908	0.711294	0.948783	0.838057	0.181455	0.140822	0.465285	0.72232	0.657703	0.30322	0.174196	0.475475	1.19153	0.654729	0.484412	0.0100478	0.590929
312	0.556535	0.549626	0.261861	0.222186	0.661731	0.901361	0.92403	0.160181	0.279219	0.564812	0.593845	0.77819	0.624931	0.332061	0.394023	0.933432	0.621507	-0.0815369	0.0703894	0.696368
314	0.605387	0.469568	0.0264553	0.411223	0.665647	0.766548	1.19931	0.292553	0.416127	0.362364	0.573188	0.717844	0.720257	0.367731	0.281173	0.970658	0.571953	0.0773651	0.319855	0.727685
316	0.807447	0.45236	-0.485927	0.169516	0.616808	0.508783	0.690818	-0.143615	0.199204	0.487941	0.71692	0.680694	0.585862	0.574591	0.350629	1.06065	0.524731	0.338124	0.254865	0.847289
318	0.571276	0.580247	-0.735377	0.0355145	0.582679	0.396275	0.368474	-0.353616	0.0290301	0.515394	0.610035	0.640699	0.384779	0.4789	0.417285	0.967346	0.623598	0.215473	0.13733	0.784215
320	0.590731	0.693743	-1.0561	0.179015	0.443278	0.380516	0.620201	-0.606377	0.290257	0.528206	0.709036	0.520441	0.235659	0.372199	0.538076	0.847368	0.566636	0.890508	-0.208502	0.719946
322	1.00274	0.427793	-1.01228	0.376517	0.369303	0.536523	0.530351	-0.866423	0.236354	0.792269	0.678717	0.308346	0.310612	0.0683129	0.580718	0.668235	0.660398	0.800415	-0.141444	0.534478
324	0.679393	0.272589	-0.955781	0.258844	0.334736	0.588989	0.413075	-0.886468	0.163349	0.633729	0.61975	0.54405	0.00496796	0.151624	0.35288	0.366949	0.677257	0.590702	-0.244156	0.460045
326	0.608514	0.294097	-0.530917	0.312735	0.275256	0.655184	0.400524	-0.929096	0.223898	0.541652	0.853394	0.4538	0.323313	0.0988036	0.312949	0.0620419	0.87864	0.346464	-0.102804	0.55666
328	0.371745	0.474295	-0.216241	0.247528	0.303487	0.730043	0.266859	-0.760726	0.274261	0.366619	0.947152	0.485177	0.197357	0.0940044	0.290427	0.189822	0.809763	0.513598	-0.0541305	0.498653
330	-0.118066	0.220223	-0.217417	0.275889	0.259718	0.768347	0.224253	-0.592563	0.427896	0.25378	0.637671	0.312642	-0.0692447	-0.0396199	0.303752	0.340155	0.790102	0.264284	-0.134267	0.434882
332	-0.440387	0.291263	-0.0953191	0.473231	0.322728	1.2206	0.385668	-0.456473	0.384916	0.384935	0.588222	0.222938	-0.0029976	0.00997757	0.221091	0.812676	0.897218	0.209993	-0.0967885	0.411534
334	-0.473041	0.272396	0.0857085	0.533787	0.223162	1.12953	0.314936	-0.158473	0.432851	0.319055	0.746894	0.423278	-0.149355	0.0540022	0.101301	1.15107	0.889465	-0.027111	-0.29195	0.316356
336	-0.32114	0.25241	0.205032	0.50285	0.324019	1.14545	0.301468	0.0198507	0.312095	0.153924	0.889524	0.473453	-0.080699	0.169322	0.174085	1.23514	0.862793	0.0980176	-0.2764	0.34008
338	-0.259731	0.311974	0.167331	0.447864	0.347179	1.07237	0.356477	0.282365	0.53278	0.313652	0.748972	0.661114	0.160281	0.113398	0.156352	1.09085	0.597096	-0.117041	-0.0989832	0.423499
340	-0.15577	0.446134	0.196027	0.518771	0.371542	1.08126	0.507621	0.32592	0.447751	0.503125	0.413102	0.459998	0.167195	0.152282	0.226129	1.22827	0.821165	0.230338	-0.0429197	0.417789
342	-0.0583858	0.595102	0.250331	0.529078	0.535816	0.948604	0.544753	0.465016	0.274646	0.515409	0.520678	0.47799	0.0998115	0.0712491	0.18111	1.18242	0.779525	0.0511522	0.0953175	0.444147
344	0.0928532	0.616954	0.483025	0.251689	0.661217	1.11991	0.504175	0.35909	0.179844	0.523124	0.0532722	0.67177	0.165755	0.221705	0.133764	1.09398	0.709927	0.152453	0.00470166	0.359764
346	0.317184	0.370514	0.663003	0.250183	0.762842	0.541405	0.383839	0.329222	0.11047	0.687774	0.336638	0.653387	0.117375	0.146806	0.187926	1.04879	0.74166	0.27337	0.0296174	0.248753
348	0.420874	0.254926	0.408702	0.403709	0.564811	0.665408	0.354896	0.373201	0.28266	0.735066	0.532582	0.586971	0.232968	0.0742757	0.0870254	1.15478	0.396117	0.315978	-0.0935228	0.250077
350	0.28821	0.0842747	0.489855	0.311814	0.615709	0.595452	0.346997	0.447813	0.180473	0.707859	1.1667	0.75639	0.382307	0.0989744	0.245354	0.994767	0.535444	0.254306	-0.22383	0.300328
352	0.405159	0.0936147	0.595705	0.373682	0.481824	0.616411	0.378674	0.630039	0.120522	0.792642	0.960523	0.585572	0.2606	0.117059	0.566508	0.995855	0.670443	0.0615154	-0.171212	0.425242
354	0.424992	0.252956	0.666615	0.201266	0.598633	0.648698	0.416888	0.612183	0.232671	0.646962	0.343564	0.59634	0.104986	0.0162498	0.255672	0.922817	0.554807	0.296812	0.0913819	0.512545
356	0.54802	0.474377	0.743713	0.266523	0.595934	0.728751	0.706459	0.642876	0.292279	0.542943	0.52025	0.599012	0.0925432	0.160043	0.140842	0.874495	0.864648	0.0911827	-0.0468274	0.570338
358	0.47153	0.371489	1.09873	0.294697	0.375258	0.941099	0.602899	0.450602	0.219828	0.667417	0.604654	0.51848	0.239097	0.095097	0.0104413	1.00416	0.681673	0.457159	-0.0659371	0.526714
360	0.411228	0.124286	1.11467	-0.0274455	0.232435	0.863805	0.604213	0.535838	0.246387	0.465437	0.392337	0.415477	0.938016	0.183543	-0.088772	0.909982	0.658453	0.27833	-0.0384224	0.536769
362	0.441264	-0.0581475	1.08174	0.0836953	0.0860882	0.765961	0.428307	0.378691	0.204332	0.349073	0.28129	0.482063	0.37327	0.204142	0.140584	0.880981	0.721364	-0.046688	-0.159606	0.517872
364	0.523849	-0.00958483	0.986056	0.277048	0.164481	0.729887	0.674379	0.407461	0.15484	0.329017	0.115565	0.329514	0.143563	0.420101	0.153994	0.799251	0.800596	0.272506	-0.0648784	0.581043
366	0.427275	0.153507	0.903753	0.456594	0.340223	0.67768	0.706548	0.439225	0.235187	0.291987	0.430887	0.210668	0.0818059	0.295969	0.165814	0.778179	1.06887	0.13653	-0.329432	0.592535
368	0.246236	0.437178	0.827005	0.418086	0.303326	0.555535	0.629478	0.432664	0.257722	0.397377	0.392135	0.396117	0.0519941	0.0967634	0.192032	1.01397	0.835846	0.224491	-0.257592	0.440437
370	0.308783	0.38162	0.787072	0.490936	0.231863	0.679281	0.42042	0.516407	0.261578	0.422288	0.60631	0.397041	-0.103992	0.208493	0.15615	0.835682	0.919648	0.302854	-0.538728	0.395553
372	0.278177	0.373917	0.969776	0.587356	0.0765118	0.562786	0.383946	0.464455	0.359184	0.633366	0.713027	0.453941	-0.392088	-0.0685764	0.263131	1.06513	0.918138	0.186846	-0.342881	0.420644
374	0.251036	0.419911	0.947951	0.526196	0.186962	0.66728	0.650709	0.365491	0.362752	0.652319	0.594822	0.48323	-0.28172	0.0878289	0.455553	0.8957	0.769519	0.184525	-0.29584	0.430176
376	0.241632	0.691883	0.913306	0.413853	0.244882	0.725562	0.443509	0.349936	0.372422	0.485478	0.528941	0.520241	-0.0167319	-0.0757897	0.195398	0.886747	0.79341	0.324255	-0.139329	0.497671
378	0.196358	0.489023	0.832928	0.614493	0.176353	0.834661	0.245813	0.307841	0.488671	0.463986	0.620432	0.697158	-0.0495865	-0.454117	0.229306	0.775351	0.784968	0.174024	-0.227942	0.636636
380	0.222544	0.373377	0.890218	0.307813	0.198524	0.852696	0.0747431	0.229476	0.556994	0.360272	0.457765	0.608472	-0.0649602	-0.112595	0.352061	0.809298	0.887315	0.202234	-0.0276838	0.704867
382	0.0587859	0.182673	0.844354	-0.19564	0.0993305	0.792733	0.18522	0.297704	0.529081	0.545925	0.591851	0.446287	0.0964561	-0.113365	0.506876	0.721327	0.891764	0.0735159	-0.0523866	0.732907
384	0.607323	0.0810806	0.751131	-0.643918	0.0666385	0.822235	0.234044	0.32962	0.417704	0.943535	0.197485	0.405688	0.452226	0.304932	0.680029	0.729649	0.94769	0.0967527	-0.0809322	0.593888
386	0.531251	0.153595	0.707969	-0.645657	0.206816	0.914679	0.31619	0.362776	0.119588	0.992804	0.0585698	0.452241	0.378844	0.33696	0.573832	0.676595	0.877413	0.0967335	-0.193859	0.418215
388	0.511733	0.246939	0.764302	-0.348245	0.276724	0.952553	0.114102	0.497465	0.129097	0.723775	0.0398051	0.52621	0.416891	0.357082	0.550198	0.514736	0.981817	0.0299796	-0.336605	0.363933
390	0.550498	0.155968	0.774782	-0.329915	0.352083	0.926743	0.22028	0.480322	0.384301	0.580658	0.0867231	0.310936	0.478941	0.0581633	0.449628	0.797203	0.997061	0.0331322	-0.378072	0.574489
392	0.517886	0.132102	0.72772	-0.28523	0.17635	0.8001	0.294304	0.565148	0.200116	0.66443	0.3019	0.0886135	0.58373	0.0652767	0.356346	0.820807	0.860465	0.0373764	-0.308588	0.662748
394	0.592108	0.15723	0.747756	-0.138253	0.205786	0.682886	0.300656	0.390964	0.168199	0.555385	0.599335	0.0623026	0.351223	-0.146579	0.609339	0.557323	0.972977	0.195164	-0.159778	0.69121
396	0.108641	0.166297	0.936759	0.0033038	0.599581	0.898053	0.392207	0.460368	0.329049	0.739098	0.891187	-0.0631418	0.410753	-0.159114	0.709695	0.577491	0.680744	0.0136258	0.0863259	0.617738
398	0.125628	0.341579	1.01136	0.141171	0.629712	0.942379	0.326755	0.410514	0.244588	0.790529	0.755448	-0.0463078	0.344584	-0.232259	0.570497	0.738257	0.750131	-0.0805288	-0.071487	0.623819
400	-0.105819	0.521333	1.13123	0.0993374	0.51547	0.945614	0.270506	0.449899	0.0636198	0.703679	0.400466	0.0264706	0.0581169	-0.0226566	0.548564	0.566914	0.734574	0.0331001	-0.273723	0.599786
402	0.0131726	0.528196	1.15656	-0.0306743	0.256608	1.0515	0.417078	0.400585	0.068179	0.53207	0.944479	-0.0450905	-0.0810225	0.0295806	0.354533	1.07329	0.721989	0.2153	-0.220216	0.618669
404	0.168395	0.460788	1.10444	-0.0417889	0.404395	0.995709	0.598285	0.352274	0.104741	0.436916	1.00513	-0.105407	-0.075691	0.0592204	0.304558	1.00859	0.729282	0.0936033	-0.27222	0.646615
406	0.224941	0.476329	1.01848	-0.230101	0.552923	0.740154	0.710067	0.112603	0.273935	0.33242	0.842594	0.0753081	0.0511437	0.0674781	0.219696	0.859432	0.949107	0.553371	0.152276	0.6005
408	0.178692	0.560898	0.939374	-0.10396	0.484622	0.665711	0.646208	0.122524	0.0968197	0.314353	0.944863	-0.134432	0.117583	-0.00578673	0.237341	0.821755	0.867048	0.314357	0.192613	0.671825
410	0.143809	0.279454	0.885873	0.0456447	0.404692	0.667291	0.427168	0.11571	0.306332	0.55604	0.401756	-0.1821	0.169982	0.19241	0.0990154	0.928986	0.822707	0.233802	0.198388	0.759214
412	0.131905	0.229693	0.867139	0.151864	0.299903	0.71524	0.431539	0.300622	0.371186	1.04	0.295849	-0.0321115	0.42476	0.333244	0.15263	0.832649	1.19392	0.0832466	-0.0619707	0.743547
414	0.198915	0.265931	0.749815	0.171294	0.217488	0.828868	0.510322	0.411324	0.224643	0.948074	0.503371	-0.0692373	0.189564	0.119677	0.258856	0.745183	0.913334	0.221987	-0.134983	0.704579
416	0.153079	0.154213	0.604228	0.185114	0.258023	0.792846	0.514512	0.484269	0.294426	0.639493	0.636898	0.0644815	0.454626	0.0783916	0.17809	0.572137	1.12846	0.269543	-0.124896	0.736458
418	0.116693	0.160857	0.752963	0.106666	0.23222	0.905642	0.404212	0.43299	0.160264	0.775914	0.914737	-0.0766177	0.343614	0.0450194	0.178997	0.820268	1.19221	0.437745	0.115646	0.738158
420	0.0787884	0.439426	0.790017	0.31327	0.158952	0.610032	0.325542	0.445712	0.437119	0.987975	0.72017	-0.0568169	0.226471	0.0581665	0.440758	0.759775	0.828631	0.335472	0.200286	0.740981
422	-0.0237533	0.795193	0.836585	0.0522457	-0.0363663	0.667141	0.313518	0.374403	0.580696	1.18447	0.707522	0.0180169	0.0970244	-0.0957409	0.352867	0.711013	1.06427	0.136555	0.343052	0.626115

## Sheet: CONMALE
Global BOLD Brain	Series raw
	CON105	CON106	CON108	CON111	CON114	CON115	CON124	CON126	CON137	CON139	CON141	CON145	CON149	CON151	CON159	CON160	CON161	CON162	CON163	CON178	CON188	CON198	CON226	CON271	CON273	CON274	CON276	CON284	CON287	CON292	CON299	CON302	CON303	CON305	CON308	CON309	CON310
X	Y	Y	Y	Y	Y	Y	Y	Y	Y	Y	Y	Y	Y	Y	Y	Y	Y	Y	Y	Y	Y	Y	Y	Y	Y	Y	Y	Y	Y	Y	Y	Y	Y	Y	Y	Y	Y
0	-0.259823	-0.0343996	-0.27789	0.00716512	-0.251931	-0.419645	-0.427584	-0.366906	0.222732	-0.489551	0.0364564	0.439707	0.754569	0.662343	0.163677	0.0764557	-0.303834	-0.523963	0.875936	0.340643	0.000167399	0.315783	-0.161018	0.0959217	0.357562	0.0204752	0.344696	-0.268816	-0.125166	-0.194865	-0.0526289	0.462347	0.16035	-0.0373017	-0.173404	-0.327791	0.147119
2	-0.0395622	-0.0906325	-0.21406	-0.10779	-0.325057	-0.649254	-0.112088	-0.647749	0.214623	-0.221593	-0.0665072	0.393454	0.835618	0.546288	0.0393841	-0.0238663	-0.604743	-0.677877	0.620514	0.594723	-0.0032602	0.863535	-0.167898	0.415573	0.162796	0.124881	0.01498	-0.164462	-0.154999	0.1376	0.0447731	0.386026	0.571676	0.0235738	-7.03329	-0.327011	0.16823
4	0.00475545	-0.0618873	0.0835769	-0.18312	-0.0991862	-0.808875	-0.0596347	-0.245988	-0.0434006	0.111753	-0.0528985	0.124725	0.977724	0.387977	-0.156068	-0.0628789	-0.273362	-0.507676	0.643866	0.501404	-0.0374439	0.204488	-0.0379436	0.0863622	0.351185	0.433812	0.0716254	0.139816	-0.154493	-0.00671758	-0.13657	0.789139	-0.126085	-0.0741351	-5.53269	-0.200702	0.0550854
6	0.128395	-0.0357228	0.0318897	-0.171849	-0.016329	-0.691224	0.0111365	0.23296	-0.15344	0.303267	-0.0599618	0.223044	0.894729	0.250542	-0.180168	0.050793	0.219592	-0.41887	0.355249	0.520164	-0.0379397	0.440943	0.0947862	-0.127886	0.262361	0.221938	-0.0602689	0.255419	-0.135305	-0.0822892	-0.195472	0.267496	0.2981	-0.161185	3.30349	-0.150706	-0.132547
8	0.0688905	0.116646	0.0507403	-0.0122273	0.0400132	-0.497296	0.0424857	0.510948	0.0130976	0.156803	-0.0427916	0.135695	0.487632	0.110569	-0.254045	-0.0669559	0.179992	-0.243424	0.394249	0.215022	-0.0162095	0.177667	-0.0174148	-0.131105	0.422029	0.105907	-0.280561	0.054232	0.0235208	0.00567499	-0.0834064	0.0813149	0.318094	-0.267097	0.403091	-0.123006	0.0799963
10	0.189398	0.255633	0.0600519	-0.0097287	0.0907126	0.0811687	0.202892	0.797857	-0.0108684	-0.0506455	0.00948003	-0.0444719	0.32281	0.118251	-0.00704469	0.179551	-0.116099	0.251257	0.414202	0.231919	-0.176179	0.174973	0.00760261	-0.0119271	0.198406	-0.08523	-0.156043	-0.0313553	0.0482955	0.140256	-0.194522	0.134019	0.374011	-0.373458	0.329909	-0.175357	0.252492
12	0.273593	0.214871	-0.0696976	0.0218036	0.118422	0.240504	0.179709	0.893775	0.185105	0.0883185	-0.230268	0.0672516	0.723678	0.464324	0.0874184	-0.025585	-0.537306	0.22295	0.299353	0.0702682	-0.175234	0.134	-0.0433555	0.0108653	0.551141	-0.196985	0.10996	-0.0238801	0.0385711	-0.0913913	-0.2226	-0.0806441	0.0863375	-0.418676	0.120076	-0.110311	0.56324
14	-0.226791	-0.0513351	0.00745492	0.0180204	-0.0920403	0.0894505	0.167173	0.38736	0.146479	0.458099	-0.282049	-0.0726122	1.06212	0.755572	0.484873	0.0143857	-0.418292	-0.0536075	0.2289	0.294066	-0.169572	0.229384	-0.119811	-0.183142	0.411553	0.00216272	-0.146014	-0.116654	-0.0042111	0.0531993	-0.156642	-0.131924	-0.251453	-0.332192	0.238408	-0.047745	0.529111
16	0.0270925	-0.122491	0.175024	0.204376	0.0412103	-0.109777	0.246595	-0.0621255	0.217223	0.471912	-0.245522	-0.134441	0.797511	0.818304	0.464887	0.166176	0.246412	-0.538482	0.144153	0.131036	-0.120816	0.0108781	0.10376	-0.0867594	0.474418	-0.0990303	-0.123975	0.190634	0.0275483	0.172579	0.00225938	0.00948773	-0.492671	-0.458709	0.430047	-0.0138836	0.406357
18	0.328837	-0.0505877	0.293582	0.0786754	0.120701	-0.0478988	-0.013534	-0.00313119	0.115955	0.160436	-0.163119	-0.119196	0.468994	0.0640472	0.546711	-0.126233	0.095906	-0.555875	-0.0502809	0.194537	-0.129317	-0.112411	0.0730631	-0.01199	0.219264	-0.17691	0.206505	0.271545	-0.0573455	0.126686	0.0291819	0.0775167	-0.733884	-0.383115	0.383878	-0.119688	0.186633
20	0.316638	-0.0555595	0.370793	-0.0794337	0.170277	-0.0786819	0.0738296	-0.0566209	-0.205154	0.0157847	-0.0211913	-0.231857	0.188878	0.0218637	0.422128	-0.053322	-0.218482	-0.315232	0.108598	0.0647298	-0.0874453	-0.161122	0.0888239	-0.0352855	0.269772	-0.152416	0.206407	0.246178	0.196854	0.106159	0.10365	0.233803	-0.58817	-0.310745	0.432619	-0.114875	0.0553825
22	-0.0294012	0.0115512	0.207777	-0.0228366	0.0968205	0.486462	0.0510053	-0.537003	-0.379819	0.259744	0.0109102	-0.201032	0.11692	-0.30734	0.239045	-0.0567892	-0.483285	-0.137324	0.333355	0.231621	-0.0863873	-0.156993	0.237673	-0.193938	0.14974	-0.194235	0.000875192	0.255915	0.171652	0.176437	0.116299	0.130501	-0.731698	-0.215682	0.504652	0.0577958	-0.0734475
24	-0.752565	-0.0586881	-0.0305782	-0.0326297	0.0286444	0.508863	-0.0281436	-0.562758	-0.295689	0.130355	0.0418266	-0.279753	0.536213	-0.198866	-0.00584124	0.140605	-0.35133	-0.00832929	0.547546	0.130057	0.0435096	0.115142	0.0202496	-0.093801	0.163032	-0.200717	-0.0215893	-0.0984951	0.150476	0.201513	0.0933651	0.13475	-0.577651	-0.166816	0.920129	0.190669	0.0418409
26	-0.0564829	-0.223359	-0.162572	-0.044419	-0.0766567	0.392477	-0.0854959	-0.307735	-0.215824	0.282781	0.0782127	-0.262189	0.703719	0.131909	0.0405979	0.0112668	-0.153777	0.0744085	0.726221	-0.0190056	0.0695726	0.0359817	-0.11853	0.0145239	0.0277868	-0.120345	0.741185	-0.592516	-0.117864	-0.0269428	0.0511566	0.166241	-0.337148	-0.0869114	0.613926	0.174863	0.0834235
28	0.517781	-0.383723	-0.16341	-0.0978293	0.174282	-0.00667519	-0.136335	-0.0700436	0.0263431	0.521585	0.0569193	-0.13499	0.449875	0.471153	-0.197389	0.189508	-0.0603687	-0.00610797	0.460813	-0.0997582	-0.0284382	0.0811965	-0.0423389	0.0592137	-0.219189	0.107315	0.317588	-0.823604	0.00686883	-0.0345947	-0.0664794	-0.0736663	-0.24932	0.13188	0.665343	0.106499	0.247155
30	0.212763	-0.39175	-0.0841222	-0.224409	-0.0512947	0.288706	-0.120894	0.141089	0.0501511	-0.734076	-0.013636	-0.130546	-1.34938	0.215223	-0.186076	0.102123	0.0864023	-0.169937	0.280525	0.0955007	-0.124708	-0.145238	-0.0908124	0.0602256	-0.395869	0.298205	0.050445	-0.448676	0.246486	-0.118212	-0.0409487	-0.0753479	-0.126765	0.171927	0.432639	0.0120162	0.0402109
32	0.0628687	-0.255054	-0.00987782	-0.192112	-0.0757142	0.591583	-0.100981	0.327887	0.111622	0.37128	-0.159085	0.0786981	-0.907996	-0.110861	-0.218948	-0.148498	0.128349	-0.0397229	-0.00888988	0.0743985	-0.0338232	-0.326326	-0.0583035	0.0407863	-0.512223	0.348914	0.0341372	0.107712	0.324801	-0.18243	-0.134206	0.00961981	-0.163641	0.255275	0.37659	0.11255	0.0381021
34	-0.27266	-0.103109	0.0404284	-0.110343	-0.0638974	0.971913	-0.0059723	0.262197	-0.0772568	-0.138248	-0.248904	0.0529341	-0.622275	-0.417146	-0.0181922	-0.11597	0.0751088	-0.0132276	0.392495	0.0724624	-0.0209055	-0.15814	0.218629	0.101466	-0.299827	0.00541497	0.0171772	0.243007	0.134905	-0.035552	-0.125615	-0.112779	0.0425516	0.174315	0.338462	0.0642595	-0.0507522
36	-0.14523	-0.113398	0.150074	0.055607	-0.0570256	0.254685	-0.0831145	-0.0960955	-0.175433	-0.316493	-0.257415	0.073078	-0.621806	-0.455127	-0.00359774	-0.0731568	0.163236	0.379007	0.619474	-0.0456673	0.106913	-0.495586	0.0428815	-0.00936138	-2.81791	-0.0314345	0.0737878	0.0858827	-0.128744	0.0665103	0.00714505	0.112354	0.0975021	0.110005	0.592014	0.0941678	-0.128078
38	-0.0993158	-0.0809363	0.227656	0.0829165	0.130124	-0.114779	-0.0794326	-0.236686	-0.178116	-0.264662	-0.347424	0.213208	-0.593504	-0.10044	-0.163418	0.108186	0.12317	0.247931	0.737321	-0.25067	0.083603	-0.149668	-0.0561394	0.0143622	-0.0284291	0.0738358	0.139822	-0.173209	-0.198121	-0.0918061	0.117784	-0.231898	0.21947	0.284286	0.535703	0.335664	-0.112088
40	0.103161	-0.672	0.0389454	0.0222955	-0.0866693	-0.122548	-0.186693	-0.215778	-0.425181	-0.389337	-0.108371	0.0466081	-0.796733	-4.84337	-0.136893	-0.115091	0.473589	0.546548	0.62246	-0.337151	0.0327627	-0.227681	-0.026319	0.224506	0.707766	-0.0125636	-0.198517	-0.218458	-0.200429	0.00318939	0.101318	-0.117685	0.201131	0.357218	0.657897	0.329339	-0.165611
42	-0.145948	0.811224	-0.0575266	0.0241086	0.00779422	-0.71183	-0.121239	0.119636	-0.0629931	-0.313963	0.0585148	0.059275	-0.706015	2.04922	-0.187365	-0.0678598	0.809949	0.356102	0.405671	-0.487342	0.106169	-0.111143	-0.180877	0.134729	0.380525	0.120841	-0.403344	-0.36918	0.206811	-0.0481254	0.145214	-0.367199	0.250298	0.447601	0.645284	0.0719438	-0.134252
44	-0.0918389	0.592851	-0.0462863	0.023881	0.136722	-0.685384	-0.0696286	0.325563	0.0289511	-0.279379	0.0868098	-0.190699	-0.752714	0.188908	-0.0555406	0.0417647	0.588484	0.403151	-0.803475	-0.206337	0.0209867	-0.0217647	-0.0553005	-0.190087	0.113974	0.00233389	-0.323214	-0.125541	0.382481	0.0378957	0.0303839	-0.305999	0.260026	0.515457	0.406192	0.119728	-0.249875
46	-0.666249	0.467146	0.0416748	0.135461	0.0223749	-0.210428	-0.166925	-0.0811797	-0.0491607	-0.0994882	0.0319029	-0.220564	-0.81082	0.124122	-0.0446551	0.138748	-0.0130031	0.331797	-4.14448	-0.219552	0.111352	-0.0351452	-0.0193575	-0.04533	-0.0888805	-0.0579857	-0.419342	0.274437	0.362015	0.146149	-0.00482779	-0.0308748	0.302235	0.43032	0.287325	0.495841	-0.324715
48	-0.116145	0.0713899	0.0834028	-0.0586363	0.0302136	0.199095	0.0662946	-0.667973	0.0856975	0.100168	-0.0993776	-0.0122526	-0.734308	-0.0238549	0.0410648	0.0500423	-0.399536	0.30241	-1.32674	0.0950783	0.0584999	-0.145726	0.023474	-0.165211	-0.167155	-0.0153978	-0.378561	0.448947	0.198774	0.14667	-0.0344906	-0.247068	0.339479	0.321776	0.0325869	0.16583	-0.381368
50	0.413077	-0.0977228	-0.0673604	0.0568367	0.108143	0.270641	0.0631319	-0.586768	0.1837	0.136202	0.0882738	-0.0302216	-0.494734	-0.381191	-0.0983124	-0.144667	-0.330465	0.513436	-0.655703	0.08973	0.0799938	-0.32826	0.233106	-0.0621945	-0.323894	0.0162942	-0.264598	0.403079	-0.206736	-0.220473	0.0208959	-0.28669	0.196978	0.25757	0.0163333	0.0269166	-0.118867
52	0.447699	-0.102672	-0.164696	0.0720691	-0.0600196	0.311037	0.198097	0.18729	0.124216	-0.0338091	0.371015	0.169617	-0.194624	-0.3554	-0.163076	-0.219117	0.320115	0.36718	-0.505791	-0.368525	0.0197211	-0.163565	0.0740971	-0.0406685	-0.132832	-0.262356	0.37454	0.285484	-0.38314	-0.327488	0.161727	-0.130935	0.276751	0.0180524	0.0877357	-0.107905	-0.210661
54	-0.0738696	0.0963323	-0.274181	0.264473	0.0327547	0.271779	0.269412	0.357465	0.25631	-0.156834	0.885514	0.0410402	-0.207703	-0.190191	-0.191406	-0.0176432	0.468183	0.216312	-0.75813	-0.747269	0.269714	-0.165289	-0.0464721	0.00464404	-0.161936	-0.091597	0.280415	0.157302	-0.417108	-0.142263	0.298299	-0.581636	0.167068	-0.096756	-0.1715	-0.225794	-0.323644
56	-0.119067	0.347383	-0.240813	0.279674	-0.0933892	0.195932	0.22593	0.200514	0.290129	-0.0804101	0.642685	-0.0535073	-0.528378	0.00317372	-0.261751	0.0480272	0.285394	-0.00283294	-0.957411	-1.16608	0.244714	0.120091	0.0237449	0.125507	-0.0751665	-0.185124	-0.208117	0.0352571	-0.236397	0.0826295	0.124955	-0.220268	0.21643	-0.116475	0.156552	-0.313307	-0.488472
58	-0.477643	0.365073	-0.245474	0.227264	0.0526746	0.124942	0.0531754	-0.330418	0.487261	0.0376385	0.441044	-0.0633407	-0.0733146	-0.276591	-0.176892	0.354475	-0.106616	-0.0707308	-1.0058	-1.02091	0.120485	-0.122381	0.0320928	0.313589	-0.0525957	0.0659647	-0.0766463	-0.00981108	-0.250913	0.330201	0.0777428	-0.570348	0.242037	-0.00454476	0.224076	-0.368029	-0.487324
60	-0.387845	0.30118	-0.325056	0.374797	0.0681953	0.264018	0.0409231	-0.678287	0.311299	0.0409179	0.324685	-0.263748	-0.253618	-0.84774	-0.356336	0.214837	-0.542637	0.32156	-1.29761	-0.618041	-0.0201214	0.220629	0.198182	0.428713	0.269556	-0.300861	0.116436	0.242662	-0.0937424	0.0715276	0.280048	-0.70475	0.324724	-0.025682	0.336184	-0.235469	-0.36008
62	-0.0851432	0.229084	-0.0491341	0.396934	0.234013	1.31731	0.432373	-0.555098	-0.0631962	0.00144667	0.312881	-0.00433827	-1.23131	-0.101311	-0.282391	0.244629	0.112268	0.84389	-0.892984	-0.0833518	0.23382	0.240974	0.361088	0.427285	0.345194	-0.0528422	0.277085	0.363599	0.148957	0.00586646	0.107916	-0.282995	0.381994	0.301706	0.224565	0.0419557	-0.468341
64	0.317648	0.241045	0.222274	0.436923	0.392314	0.720146	0.751155	-0.185728	0.317851	-0.0732295	0.231185	0.406916	-0.888617	-0.0500491	-0.322896	0.267318	1.00556	0.788421	-0.56913	0.232684	0.525472	0.0821147	0.615211	0.599497	0.393298	-0.138658	0.333898	0.538497	0.0810394	0.225561	0.468391	-0.106622	0.493368	0.345527	0.458834	0.457461	-0.0600213
66	0.0879791	0.230185	0.271654	0.416057	0.162389	0.50918	0.728409	-0.19799	0.374483	0.183829	0.257158	0.231972	-1.13573	-0.902254	-0.326387	0.254865	1.25969	1.00994	-0.328666	0.211633	0.535097	0.342093	0.599762	0.410301	0.314338	-0.323761	0.131059	0.32784	-0.272395	0.204665	0.778717	-0.107038	0.512348	0.205362	0.60384	0.354542	-0.222581
68	-0.308619	0.205902	0.261166	0.220398	-0.141587	0.970336	0.569862	-0.364281	0.176378	0.0409757	-0.0275455	0.429697	-1.32142	-2.93299	-0.38582	0.0502152	0.72911	0.663761	-0.624454	-0.206109	0.221133	0.463786	0.583666	0.00724872	0.187262	-0.399447	-0.00309886	0.0285949	-0.657053	0.305384	0.767809	-0.352493	0.314349	-0.106021	0.455934	0.188886	-0.250109
70	-0.633826	0.226324	0.207793	0.0563003	-0.240369	0.525458	0.277757	-0.469704	0.233084	-0.142641	-0.218876	0.263888	-1.61408	-2.31475	-0.281042	0.0422462	0.268231	0.460779	-0.772143	-0.230518	0.116608	0.426881	0.50901	-0.0663381	-0.0207725	-0.609373	0.0876028	-0.00614642	-0.778365	-0.0739708	0.818518	0.447332	0.332347	-0.0199524	0.526185	0.0233241	-0.615147
72	-0.506116	0.155045	0.0746552	-0.0801924	-0.0481783	0.245107	0.233744	-0.610734	0.283281	-0.0344516	-0.33105	0.0713604	-1.78233	-0.163691	-0.179182	-0.0331934	0.400521	0.275498	-0.832898	-0.434092	0.0634496	0.13542	0.404776	0.0851677	-0.0111045	-0.347577	0.24113	0.355801	-0.963927	-0.288892	0.673343	-0.184242	-0.0265102	-0.0125192	0.460334	0.046266	-0.53823
74	-0.766277	0.0626204	0.198057	0.0430066	0.0416485	0.17682	0.202223	-0.544139	-0.023319	-0.0873665	-0.529687	-0.152648	-1.62859	0.0427616	-0.292249	0.110939	0.661178	0.263211	-0.703027	-0.0793271	0.364992	0.073077	0.554023	0.153892	0.104728	-0.35361	0.322782	0.231433	-1.20705	-0.382615	0.664873	0.0485906	-0.0982944	0.14947	0.579951	0.0639127	-0.581948
76	-1.35629	-0.181095	0.233131	0.0634089	0.0842399	0.274582	0.363844	0.0663521	-0.228739	-0.296713	-0.786408	0.0315946	-1.50795	-0.971389	-0.321163	0.243735	0.645361	0.691768	-1.51833	0.0682851	0.628622	-0.0643086	0.566598	0.162611	0.145388	-0.214689	0.408843	0.0650739	-0.779763	-0.542101	0.788728	-0.349822	-0.236842	0.0748099	0.00721495	0.10559	-0.377753
78	-1.0401	-0.159728	0.445339	0.200111	0.0213173	0.381733	0.268978	0.00394525	0.0107805	-0.0726402	-0.629109	-0.0143058	-0.367034	-0.520917	-0.0608939	0.317127	0.0793471	0.719358	-1.0998	0.247814	0.391501	0.457757	0.70351	0.194454	0.526578	0.069809	0.219471	-0.0180837	-0.754126	-0.250247	0.728754	-0.00106921	-0.334476	0.291282	0.988705	0.321665	-0.385242
80	-1.16408	-0.0772775	0.521458	0.382052	0.17273	0.512593	0.322611	-0.36958	-0.464368	0.138853	-0.48171	0.599543	0.0712326	-0.231989	-0.153347	0.398116	0.104248	0.650686	-1.90989	0.0646852	0.166217	0.56802	0.329225	0.286743	0.736474	0.272835	0.289453	0.0210577	-0.0922941	-0.163254	0.915126	-0.107331	-0.140612	0.200218	0.64026	0.452111	-0.495941
82	-1.20504	-0.124716	0.472264	0.362788	0.29837	0.886761	0.241466	0.025039	-0.646361	0.185778	0.276624	0.465426	0.196827	-0.201587	-0.0621025	0.398716	0.417412	0.310177	-0.976719	-0.182433	0.123477	0.667655	0.357135	0.744659	0.760289	0.213851	0.476776	0.279734	-0.211312	-0.2038	0.708492	0.189358	-0.112763	0.130708	0.798727	0.227831	-0.539462
84	-1.45017	-0.0599481	0.568559	0.446064	0.163636	1.02827	0.248985	0.490365	-0.703737	0.275864	0.29046	1.15857	0.266739	-0.4894	-0.222607	0.0958459	0.507394	0.109554	-0.618249	-0.395008	0.12438	0.468628	0.370423	0.739788	0.922553	0.345311	0.645283	0.45489	-0.296813	-0.187667	0.531397	0.0300797	0.00321511	0.0784968	0.560393	0.0496469	-0.697176
86	-0.66388	0.0115992	0.47675	0.526059	0.158201	0.531952	0.359106	0.43549	-0.855156	0.717524	0.400338	0.900364	0.395896	-0.0686929	-0.00500349	0.216059	0.410323	0.0300545	-0.590402	-0.613425	0.389074	0.744138	0.66683	0.962497	0.900551	0.222435	0.840142	0.411395	-0.145771	-0.276911	0.30169	0.249553	0.248216	0.146722	0.775412	0.124031	-0.653574
88	-0.745303	0.110601	0.423118	0.395524	0.309626	0.526514	0.477345	0.02343	-0.634286	0.473146	0.331446	0.590759	0.73161	0.0961976	-0.228762	0.254114	0.504735	0.328869	-0.818468	-0.246645	0.475116	0.603397	0.592506	0.539613	0.720786	0.577943	0.594881	0.261079	-0.121549	-0.3763	0.261128	0.212389	0.368304	-0.0443455	0.732188	0.224634	-0.435549
90	-0.406248	0.0960142	0.449943	0.428276	0.17826	0.240264	0.374451	-0.256044	-0.570549	0.0899317	0.313676	0.321914	0.515664	0.154247	0.133051	0.116703	0.498204	0.261582	-0.980777	0.00313626	0.382752	0.51958	0.726529	0.349612	0.510899	0.326588	0.342539	0.154292	0.367823	-0.18516	0.45591	-0.00727387	0.727223	-0.169067	0.746636	0.303297	-0.344297
92	-0.230837	0.0780913	0.239277	0.332357	0.214506	-0.00265922	0.474434	-0.576401	-0.736698	-0.174479	0.356271	0.164819	0.406778	0.0909372	0.0470872	-0.268383	0.475005	0.0911772	-1.26665	0.0921518	0.318801	0.384692	0.541178	0.00365007	0.713398	0.301378	0.0984206	0.33381	0.507513	-0.160754	0.52553	-0.0825158	0.596581	-0.043736	0.548734	0.187881	-0.135865
94	-0.0216913	0.0213964	0.110593	0.238129	0.0578229	0.191202	0.565161	-0.710637	-1.07154	-0.202459	0.0983389	0.231773	0.327927	-0.0298573	-0.115449	-0.148231	0.127615	0.0467326	-1.05271	0.135537	0.134507	0.217156	0.49772	-0.0194837	0.746029	0.0726825	0.0616367	0.370829	0.394652	-0.235954	0.607656	0.139657	0.640329	-0.0149276	0.2387	0.142434	-0.236726
96	-0.371778	-0.15157	-0.025746	0.175881	0.0659333	0.330447	0.530737	-0.672037	-0.969639	-0.0370169	0.0547839	0.243272	0.236831	0.197832	-0.260703	0.109292	0.000731187	-0.0549382	-0.977355	-0.0531394	0.235311	0.244067	0.447467	0.111391	0.573818	0.210004	0.0755966	0.101392	0.111172	-0.108769	0.208002	-0.155818	0.37645	-0.0157452	0.0540546	0.170959	-0.248877
98	-0.583158	-0.34915	-0.0639208	0.299276	0.168306	0.344559	0.68477	-0.599298	-1.0244	0.0355446	-0.221388	0.328714	0.216213	0.0571103	-0.28457	0.251163	0.871148	0.167401	-0.562297	-0.142744	0.158125	0.176922	0.371241	0.204486	0.635416	0.0369975	0.155933	-0.0421041	-0.169757	-0.139912	-0.00993766	-0.243743	0.438194	-0.10729	-4.87733	0.504496	-0.440473
100	-0.993288	-0.405764	0.069526	0.178178	0.149185	0.360519	0.637519	-0.374564	-0.72364	-0.113829	-0.669686	0.314996	0.254986	-0.205189	-0.364008	0.157664	0.686816	0.193493	-0.403706	-0.373667	-0.0300958	0.103491	0.456931	0.132765	0.782474	-0.0616196	0.0831679	-0.0874267	-0.409132	-0.281953	0.0358456	-0.0885143	0.361282	-0.185274	1.17274	0.388708	-0.393369
102	-0.751992	-0.242229	0.134468	0.285527	0.184821	0.178521	0.825582	-0.319695	-0.54722	-0.17719	0.222222	0.169114	0.321715	-0.599913	-0.183555	0.135192	0.26516	-0.0121092	-0.0748915	-0.38507	-0.0171781	-0.063734	0.316188	-0.0521081	0.866693	0.00561701	-0.0987862	-0.14019	-0.460675	-0.0581636	0.0654555	-0.356374	0.393391	-0.0410689	-0.29011	0.177228	-0.554761
104	0.252777	0.0320572	0.110906	0.445371	0.0163306	0.169904	0.749491	-0.486681	-0.777528	-0.143369	-0.0315014	0.0906666	0.169869	-0.809382	-0.11017	0.0138943	0.160515	0.0307639	-0.102624	-0.489419	0.0997839	0.0964163	0.347313	0.103329	0.816009	0.117762	-0.103975	0.000906721	-0.397135	0.202495	0.0790351	-0.069285	0.29742	-0.00323947	0.0824565	0.028269	-0.514081
106	-0.230912	0.179298	0.0729795	0.428951	0.150372	0.248034	1.04124	-0.185265	-0.886003	-0.11714	-0.0482135	0.11699	0.12627	-0.726301	-0.156319	0.226295	0.125763	-0.0183278	-0.303158	-0.514652	0.056753	-0.116875	0.175169	0.0605968	0.524118	0.423945	-0.13624	0.0389683	-0.218033	0.350298	0.457144	-0.405284	0.201296	-0.209801	0.25402	0.115102	-0.677247
108	-0.709765	0.00744298	-0.0470661	0.360347	0.122621	0.195105	0.639269	0.13049	-1.11002	-0.12516	-0.116956	0.204481	0.181301	-0.488905	-0.241873	0.267632	0.232644	0.283513	-0.74696	-0.618264	0.0240424	-0.021629	0.200932	-0.00847219	0.314079	0.0847851	0.0802199	0.307065	-0.0836078	0.03997	0.337898	0.0640829	0.0137392	-0.392416	0.222161	0.171163	-0.541715
110	-0.880475	-0.257705	-0.0360301	0.195213	0.0592207	0.220818	0.408168	-0.160739	-1.12443	-0.143639	-0.0145603	0.265387	0.0415714	-0.165142	-0.35285	0.457143	0.424913	0.134754	-0.787294	-0.434592	-0.283282	-0.205936	0.0439213	0.070297	0.218397	0.0513674	-0.0392276	0.154121	-0.0531683	0.0388601	0.572298	-0.362241	0.391095	-0.473326	0.888646	0.459972	-0.51332
112	-0.884235	-0.530862	0.124841	0.0549869	-0.0387239	0.37021	-0.0315686	-0.216729	-1.06388	-0.182024	-0.260873	0.220101	0.0523205	-0.164122	-0.276812	0.356061	0.603749	0.44474	-0.916823	-0.473994	-0.460713	-0.249846	0.0237333	0.242209	0.18162	0.0108728	0.0272007	-0.0673099	0.154989	0.0694036	0.454606	-0.2765	0.243929	-0.25276	0.954438	0.525115	-0.342988
114	-1.36523	-0.528754	-0.0292066	0.026186	0.0458078	0.209515	0.0640871	-0.192035	-0.824113	-0.300526	-0.841723	0.357088	0.243771	-0.275102	-0.246057	-0.110549	1.00166	0.426511	-0.696427	-0.184026	-0.380218	-0.37405	0.097897	0.53599	0.307968	-0.0190709	0.180029	-0.20244	0.315373	-0.0322332	0.586612	-0.210014	0.068711	-0.118729	1.23056	0.586922	-0.458322
116	-0.435463	-0.471824	-0.00608541	0.068189	0.0943431	0.16807	0.171184	-0.196792	-0.723256	-0.102858	-1.10899	0.0432996	0.153305	-0.358522	-0.0831862	0.0494546	0.804196	0.483202	-0.398355	-0.301858	-0.283058	-0.0114651	0.00889294	0.478337	0.3047	0.0503516	0.12843	0.0550543	0.475479	0.134845	0.604377	-0.071205	0.197533	-0.0173211	0.945334	0.471359	-0.44532
118	0.29796	-0.202427	-0.0998372	0.0878667	0.178669	0.45392	0.502872	-0.253648	-0.758888	0.168098	-1.32327	0.545686	0.0158357	-0.270974	-0.270678	0.231061	0.268934	0.394043	-1.0607	-0.261646	-0.188869	0.100049	0.193085	0.184819	0.208217	0.0331447	-0.0456423	0.157541	0.261614	0.119719	0.690152	0.220945	0.00112791	0.139399	1.11936	0.589363	-0.433385
120	0.314598	-0.0747019	-0.0262636	0.153399	0.2835	0.745439	0.372645	-0.168161	-0.681988	-0.028942	-1.22582	0.381155	-0.0197354	-0.0108746	-0.274651	-0.0806466	0.0214817	0.399149	-0.578238	-0.416517	-0.245296	0.354876	0.189054	0.0881526	0.346318	-0.0520424	-0.156904	0.270779	0.225806	-0.0158338	0.762138	-0.21771	0.0378621	0.0991018	0.917359	0.521536	-0.248975
122	-0.143117	-0.174494	0.0205612	0.154194	0.00708672	0.774334	0.265435	0.0549166	-0.710781	-0.260056	-1.10541	0.123833	-0.046977	-0.0391432	-0.281099	-0.150713	0.0845399	0.334448	-0.885217	-0.586569	-0.0493583	0.0628351	0.336146	0.266421	0.431538	-0.0153809	-0.166255	0.437904	0.0790418	0.18233	0.795522	0.0603331	-0.310644	0.0737871	0.892893	0.457985	-0.359573
124	-0.314396	-0.359379	0.160718	0.0124711	-0.207885	0.440725	0.173841	-0.0137513	-0.726464	-0.477478	-0.852965	-0.20698	0.0884127	-0.100828	-0.141982	-0.213427	0.571191	0.461996	-0.792523	-0.667195	0.0572085	-0.048956	0.554521	0.212734	0.598021	-0.00463082	-0.177551	0.229555	-0.0515523	0.126849	0.676071	-0.467018	-0.465853	0.21446	0.830085	0.367705	-0.329336
126	-0.876216	-0.547328	0.203859	-0.0341288	-0.123872	0.157951	0.281701	-0.248386	-0.930404	-0.403053	-0.735301	-0.447541	0.152348	-0.296457	-0.188203	-0.124561	0.799398	0.218908	-0.868623	-0.46395	0.214892	-0.0606473	0.363255	0.09776	0.208134	-0.06827	-0.0779768	0.0475046	-0.191289	0.0469233	0.696327	-0.553567	-0.710349	0.253271	0.988609	0.183806	-0.431248
128	-0.17503	-0.444278	0.104981	0.144338	0.0570517	-0.198862	0.239079	-0.482473	-0.851963	-0.129939	-0.470081	-0.182534	0.4412	-0.283993	-0.247774	-0.296137	0.45615	0.103847	-0.929482	-0.0726998	0.216325	-0.262019	0.397928	0.198651	0.30502	0.105648	0.138764	-0.0387342	-0.328265	0.166573	0.513825	-0.363391	-0.590828	0.275493	0.644953	0.075987	-0.301512
130	-0.0744065	-0.208573	0.0530033	0.122947	-0.127028	-0.133991	0.240559	-0.463856	-0.866516	-0.0335226	-0.333199	-0.1519	-0.371916	0.00809012	-0.42391	-0.210931	0.0327103	0.0494924	-0.960788	-0.0705596	0.266638	-0.452127	0.349801	0.0556749	0.468594	0.222303	0.173043	-0.129535	-0.287548	0.164261	0.311791	-0.444641	-0.546973	0.239371	0.486141	0.110396	-0.41348
132	-0.280221	-0.11511	0.11633	0.0197838	0.132056	0.0340203	0.193712	-0.388625	-0.675666	-0.212871	-0.196722	0.235	-0.473612	0.123591	-0.457319	-0.232227	0.0378979	-0.00817913	-0.887092	-0.172525	0.290893	-0.375367	0.216282	0.216153	0.291196	0.277518	0.132807	0.0403677	-0.0865151	-0.0286129	0.266176	-0.0873578	-0.401208	0.284309	0.326016	0.129715	-0.324752
134	-0.350606	-0.100508	0.221169	0.109849	0.145074	0.250926	0.189768	-0.425164	-0.472714	-0.272162	-0.243368	0.348331	-0.327368	0.00786933	-0.477731	0.106452	0.146698	0.364832	-0.711282	-0.414071	0.355986	0.0652519	0.315798	0.193888	0.446086	0.671776	0.164843	0.123581	-1.6281	0.0854094	0.579344	-0.197595	-0.0973495	0.156386	0.48327	0.180987	-0.378521
136	-0.489581	-0.0323291	0.350329	0.166687	0.00584311	0.341452	0.435287	-0.305844	-0.442757	-0.160873	0.247656	0.676552	-0.428072	-0.386998	-0.323933	0.0799599	0.321065	0.55401	-0.743877	-0.475102	0.397872	0.434769	0.678094	0.0599891	0.165878	0.177394	0.204387	0.458554	-0.372396	0.0579933	0.724806	-0.189867	-0.01372	-0.136869	0.312722	-0.166158	-0.514465
138	-0.569675	0.0919286	0.624721	0.337637	-0.229918	0.382601	0.396478	-0.0543495	-0.259347	0.103551	0.0609987	0.773998	-0.21188	0.253841	-0.163895	0.357044	1.09009	0.776737	-0.716036	-0.551684	0.699238	0.483481	0.874306	0.317149	0.808845	0.232753	0.255269	0.488768	-0.494018	0.104681	0.650668	-0.172325	0.225248	-0.011428	0.482924	0.0282204	-0.718282
140	-0.0815841	0.11596	0.726689	0.472529	0.170275	0.756606	0.517888	0.276877	-0.177198	0.416215	-0.791258	0.731423	-0.308004	0.0305104	-0.150426	0.414078	1.30344	0.903806	-0.606581	-0.0120732	0.668621	0.545645	1.01782	0.608706	0.804772	0.15551	0.60158	0.45426	-0.361523	0.511554	0.71226	0.0844881	0.246006	0.0237879	0.484704	0.512659	-0.347101
142	-0.260187	0.057545	0.637382	0.194604	0.121411	0.968791	0.674077	0.0363259	0.216927	0.211172	-0.238881	0.667198	-0.461668	0.11182	-0.300562	0.333297	0.973375	1.15179	-0.695059	0.0826451	0.473657	0.248401	0.859277	0.325649	0.576843	-0.0451816	0.448447	0.19002	-0.528549	0.397979	0.84697	0.317952	0.380857	-0.202124	0.494637	0.565838	-0.256418
144	-0.194542	-0.1841	0.430561	0.0268375	0.0565352	0.947338	0.47342	-0.181561	0.116715	-0.149198	-0.288244	0.272618	-0.626867	0.151061	-0.28653	0.108401	0.63614	0.730822	-0.82387	-0.00627666	0.215492	0.245889	0.598311	-0.101232	0.392979	-0.11807	0.272896	-0.00968075	-0.717575	-0.0440088	0.632405	-0.152194	0.405249	-0.27712	0.232665	0.35569	-0.328402
146	-0.451189	-0.176073	0.416965	-0.0109008	-0.0749675	0.429126	0.205688	-0.529426	-0.0786937	-0.42389	-0.428972	0.0115899	-0.746433	0.448242	-0.266699	0.0240784	0.371154	0.16714	-0.768357	-0.141024	0.197178	0.385177	0.573967	-0.234023	0.178704	-0.153275	0.221428	-0.128092	-1.01146	0.0979012	0.786996	0.690347	0.313383	-0.389089	0.310767	0.287797	-0.44723
148	-0.40948	0.120772	0.32122	0.0896693	-0.189887	0.156527	-0.00902266	-0.604281	-0.271003	-0.486532	-0.621829	-0.294526	-0.680948	0.449677	-0.180653	-0.283422	0.451238	0.0145467	-0.805248	-0.399244	0.109894	0.355361	0.444884	-0.0852175	0.228517	0.0612505	0.318161	-0.194437	-1.0639	0.0360129	0.562791	0.179745	0.353662	-0.0954329	0.493324	0.256824	-0.495384
150	-0.648654	0.477484	0.445204	0.247703	-0.0307138	0.147096	-0.10428	-0.574464	-0.372389	-0.298058	-0.676737	-0.339901	-0.551428	0.254364	-0.3003	-0.265491	0.401488	0.157483	-0.655262	-0.499593	0.286601	0.393915	0.792013	-0.0269235	0.106913	0.0274035	0.31259	-0.131251	-0.926371	-0.161981	0.649706	0.0456687	0.268735	-0.0202082	0.851581	0.414844	-0.664222
152	-0.802206	0.429808	0.580352	0.0292498	0.030784	-0.12659	-0.136474	-0.31181	-0.475941	0.0585585	-0.599894	-0.264359	-0.547661	-0.263824	-0.325593	-0.21944	0.523986	0.219763	-0.676464	-0.240626	0.370731	0.458657	0.819766	-0.0906095	0.113399	0.077102	0.202091	-0.207737	-0.629118	-0.0550185	1.07094	-0.0685731	0.182269	-0.217559	0.0501984	0.389274	-0.470418
154	-0.788652	0.330311	0.394178	1.52419	0.0710963	0.0900327	-0.00982807	-0.0957064	-0.436578	0.389431	-0.284169	-0.294518	-0.417256	0.25965	-0.354831	-0.123398	0.830741	0.504069	-0.266767	-0.123871	0.273107	0.395523	0.997174	-0.000960522	0.0700492	0.277863	0.210361	-0.273154	-0.392148	0.0293574	0.952069	0.07646	0.470695	-0.375655	0.82755	0.610172	-0.870468
156	-1.05851	-0.297432	0.394812	1.04681	-0.0745783	-0.0882877	0.0139782	-0.295967	-0.568046	0.368749	0.267318	-0.0298885	-0.440596	0.0437629	-0.197265	-0.074836	0.66225	0.232979	-0.211496	-0.23037	0.117239	0.719993	0.739622	0.5885	0.0876929	0.491241	0.00693047	-0.00249418	-0.341004	-0.27567	1.07131	0.314856	0.47835	-0.218308	0.953493	0.639692	-0.597526
158	-1.32421	-0.0434999	0.408153	0.627391	0.0674144	0.506975	-0.155502	0.00562637	-0.574965	0.128784	0.291181	0.270542	-0.205135	-0.0236469	-0.0852093	0.164534	0.598569	0.394905	-0.389637	-0.159068	0.104627	0.372493	0.42208	0.41263	0.145388	0.425301	0.196328	0.213959	-0.0230213	-0.316883	0.915982	-0.0681092	0.435714	0.177764	0.795686	0.591159	-0.391381
160	-1.40401	0.210487	0.596104	1.38585	0.160316	0.821686	0.169788	0.585527	-0.585326	-0.134878	0.385711	0.186298	-0.188912	0.0539577	0.195348	0.113806	0.437441	0.396487	-0.638978	-0.158611	0.0938944	0.504236	0.603068	0.553651	0.318451	0.601155	-0.0927396	0.188031	0.452524	-0.00801534	0.724747	0.417123	0.550184	0.312722	1.00167	0.478579	-0.381325
162	-1.45316	0.261069	0.711886	1.47623	0.00255781	0.542554	0.29051	0.767376	-0.389418	-0.157774	0.223797	0.441994	-0.0441482	0.0311086	0.201271	0.146971	0.737722	0.592202	-0.408193	-0.284597	-0.0931157	0.400201	0.638288	0.789675	0.428336	0.22773	0.467859	0.0818612	-0.118488	0.142163	0.726858	0.154875	0.367135	0.12874	0.966502	0.498171	-0.277186
164	-1.19529	0.15435	0.65507	1.07591	0.0330093	0.20358	0.446346	0.467016	-0.271384	0.207664	-0.028159	0.709273	-0.170302	0.348872	0.0250257	0.0153908	0.909879	0.532356	-0.816639	-0.0258722	-0.771428	0.526487	0.735317	0.723043	0.681269	0.236667	0.563764	0.019441	0.906583	0.205626	0.754136	-0.136003	0.504936	0.0661843	1.17362	0.740184	-0.342924
166	-0.544773	-0.00437931	0.438631	0.485283	0.0896991	0.236563	0.452781	-0.188201	-0.353268	0.462058	-0.152884	0.473555	-0.546144	-1.42252	-0.187254	-0.0590265	0.690652	0.518062	-0.505796	-0.0980614	-0.279174	0.44003	0.745325	0.467239	0.699781	0.246637	0.0698138	0.195798	0.349091	0.21126	0.917001	0.298533	0.368395	0.0649712	1.07643	0.67029	-0.324539
168	-0.561785	-0.034945	0.266448	0.384423	0.00145618	0.00644433	0.270816	-0.489768	-0.127564	0.248623	-0.219197	0.0795084	0.0729956	1.04202	-0.308514	0.0890129	0.737411	0.509858	-0.756571	-0.216276	-0.129329	0.372865	0.760323	0.0893202	0.659945	0.205565	-0.346427	0.183181	-0.285829	0.0748713	1.28108	-0.0617144	0.433541	-0.0441165	1.00963	0.478849	-0.0969968
170	-0.376032	-0.100407	0.130012	0.45598	0.0888766	0.0467457	0.157739	-0.270243	-0.161813	-0.0721641	-0.154601	0.0139016	-0.0531605	0.220029	-0.376268	-0.367011	0.774012	0.442022	-0.787243	-0.253803	-0.217253	0.172565	0.715726	-0.0737839	0.510088	0.249023	-0.318678	0.0499777	-0.953964	0.0715985	1.14492	0.37093	0.259714	-0.0362046	0.542334	0.365964	-0.125367
172	-0.44249	-0.266204	0.17761	0.484164	-0.102021	0.0540255	0.21896	-0.155252	-0.308842	-0.132135	-0.109566	0.130507	-0.0990264	-0.232664	-0.562437	-0.30517	0.287192	-0.00366658	-0.476829	-0.127589	-0.291619	0.120914	0.585877	-0.174349	0.317826	0.200932	-0.0865191	-0.189913	-1.19767	0.0180498	1.30308	0.0214041	0.164677	0.0140801	0.440181	0.384159	-0.120829
174	-0.271988	-0.243443	0.69512	0.627556	-0.182589	0.16086	0.223236	-0.166582	-0.566336	-0.116879	0.0817583	0.324849	-0.191419	-0.226423	-0.501134	-0.259517	0.564813	-0.336197	-0.4339	-0.23853	-0.420011	0.121765	0.529635	-0.014957	0.49681	0.163628	-0.178441	-0.108875	-0.864993	0.0214467	1.15554	-0.141653	0.087245	0.157028	0.149907	0.484151	-0.253732
176	-0.0971753	-0.196063	0.357433	0.844664	-0.11257	0.203029	0.293526	-0.403561	-0.337025	-0.0246202	-0.0721781	0.431504	0.192516	-0.0890902	-0.526881	-0.248874	0.538271	-0.239678	-0.346175	-0.104945	-0.330326	0.0491688	0.32423	0.0785931	0.536246	0.0961638	0.019415	0.0388876	-0.576815	0.135902	1.01815	-0.25939	0.103099	0.228997	0.18975	0.522184	-0.366176
178	-0.359643	-0.256559	0.386533	0.9334	0.0191728	0.377287	0.277832	-0.43235	-0.0180203	0.0713505	2.5414e-06	0.533109	-0.0438484	-0.0197575	-0.418625	0.27589	1.10596	-0.0901092	-0.759535	-0.0437946	-0.168134	0.0160986	0.327775	0.0552677	0.515142	0.102399	0.275363	0.396237	-0.0434796	0.208849	1.49708	-0.161314	0.14259	0.260071	0.647497	0.790628	-0.550615
180	0.159173	-0.296235	0.208668	1.07993	-0.0235826	0.340769	0.467297	-0.201156	-0.198325	0.157166	-0.150643	0.524046	0.155986	-0.264119	-0.432781	0.567222	1.01167	-0.207425	-0.842865	0.249747	-0.0465678	0.11591	0.143761	-0.0632394	0.470096	0.262203	0.639239	0.226213	0.12934	0.0442107	1.38234	0.078525	0.0899914	0.292706	0.408891	0.801114	-0.628784
182	0.249805	-0.461138	0.188446	1.32063	0.106167	0.135143	0.366836	0.288096	-0.278348	0.233858	-0.0711702	0.388147	-0.104632	-0.824501	-0.26472	0.0129609	1.18048	-0.166608	-1.0809	0.230213	0.0406442	-0.0432792	0.188253	-0.0476502	0.48893	0.413642	0.68222	0.136729	0.111037	0.138114	1.27733	-0.22981	0.293715	0.365035	0.429838	0.599197	-0.774649
184	0.0138246	-0.347337	0.209613	1.37036	-0.023989	-0.138785	0.569148	0.356383	-0.135044	-0.040895	0.155256	0.205818	-0.427265	-1.05587	-0.135508	-0.22047	1.10314	-0.225877	-0.990177	0.0379812	0.183464	-0.0288968	0.238072	0.00675473	0.280251	0.363272	0.783548	0.0138215	-0.118035	0.180724	1.39996	0.0999449	0.224175	0.497528	0.317633	0.434762	-0.567076
186	-0.373085	-0.314044	0.157851	1.35642	-0.291416	0.00925731	0.495363	0.327251	-0.291085	-0.331298	0.287938	0.2879	-0.620724	-1.08049	-0.113853	-0.299426	0.7492	-0.22139	-0.766535	-0.146799	0.198458	-0.212511	0.15838	-0.0628532	0.227962	0.270374	0.501565	-0.188005	-0.14611	0.128197	1.47792	-0.0680673	0.25468	0.404	0.471656	0.474685	-0.673872
188	-0.779613	-0.195962	0.299473	1.14884	-0.505942	-0.0181924	0.630048	0.215534	-0.294041	-0.195708	0.254002	0.253955	-0.426221	-0.695768	-0.135959	-0.34768	0.932206	0.110944	-0.684934	-0.640876	0.141644	-0.122812	0.355175	0.152848	0.142862	0.247931	0.518055	-0.170814	-0.164356	0.429182	1.14981	-0.130587	0.21438	0.234964	0.449062	0.551264	-0.545373
190	-0.836353	-0.120635	0.290567	1.36243	-0.206661	0.0768436	0.623519	0.270815	-0.137461	0.00116934	0.178784	-0.0496148	-0.0575168	-0.3225	-0.264624	-0.644934	1.2046	0.405264	-0.673495	-0.739954	0.156718	0.0741049	0.202953	0.267534	0.175333	0.333177	0.537183	-0.0990413	-0.0609556	0.613723	1.09339	0.563184	0.293381	0.234813	0.732046	0.530632	-0.503794
192	-0.729753	-0.0909431	0.360279	1.55078	0.0028834	0.0669724	0.491082	0.107038	-0.182815	-0.171301	-0.00110297	-0.0645562	0.0414738	-0.28686	-0.143574	-0.643119	1.14603	0.716593	-0.753097	-0.384403	0.207812	0.0843265	0.0869626	0.375886	0.264629	0.612161	0.643262	0.151859	0.0198144	0.285488	1.10873	0.181643	0.324201	0.272853	0.58738	0.606517	-0.417455
194	-0.388183	-0.199101	0.255635	1.49588	0.0717744	0.465056	0.387375	-0.0494636	-0.0448726	-0.264131	0.201639	-0.184152	0.00375902	-0.269741	-0.153191	-0.736324	1.05226	0.586405	-0.812751	-0.0996666	0.259892	0.35062	0.216943	0.4029	0.146815	0.487672	0.455589	0.256837	-0.0142173	0.127463	1.07754	0.0525982	0.418405	0.211933	0.666379	0.692074	-0.527369
196	-0.347552	-0.158768	0.175672	1.39361	-0.147976	0.691787	0.369648	-0.187484	-0.102291	0.0540912	0.324347	-0.159305	-0.238461	-0.405591	-0.0360624	-0.436452	1.0449	0.533161	-0.127654	0.170391	0.11977	0.229491	0.0603928	0.266909	0.318524	0.432218	0.398605	0.240928	-0.0844104	0.143195	1.00548	0.285469	0.247591	0.149847	0.74366	0.619393	-0.397001
198	-0.340196	-0.0700685	-0.0413961	1.11465	-0.0909191	0.408242	0.498296	-0.22696	-0.0788768	0.3114	0.146776	-0.12626	-0.352295	-0.31687	-0.0919994	-0.0887736	1.09804	0.44954	-0.507108	0.00868874	0.118078	-0.128624	0.061252	0.448916	0.244029	0.380544	0.377019	0.142873	-0.209129	0.0893736	0.891837	-0.0825738	0.064574	0.00410163	0.473611	0.545712	-0.387819
200	-0.485937	0.0156469	0.123708	1.00703	0.0506574	0.214015	0.452514	-0.066994	-0.0407525	0.27919	-0.0562349	-0.0981972	-0.336393	-0.0995186	0.105421	-0.139274	1.20146	0.508641	-1.61096	-0.224785	0.0739659	-0.126323	0.0591607	0.403906	0.980428	0.249906	0.482553	-0.0804263	-0.0816743	0.221306	0.573808	-0.0759568	0.299309	-0.0174251	0.433686	0.465371	-0.312091
202	-0.544805	-0.0911627	0.203063	0.893924	0.177702	0.445154	0.393034	0.314644	0.0270628	-0.0733566	-0.0268105	0.323582	-0.349138	0.163068	-0.09804	-0.414666	1.06849	0.769566	-1.08227	-0.328426	0.174687	-0.127896	0.0126183	0.328595	0.787328	0.427136	0.598046	-0.134183	0.0422597	0.273833	0.672817	-0.142104	0.129066	0.0345037	-0.410774	0.441063	-0.320411
204	-0.540784	-0.0554156	0.198424	0.90507	0.0841665	-0.000567517	0.451634	0.2433	-0.0564631	-0.179519	-0.159957	0.114947	-0.564045	0.314383	-0.0639959	0.0564555	0.985932	0.843095	-1.15117	-0.771708	0.191603	0.0600054	0.133898	0.153542	0.893323	0.385418	0.583344	-0.106622	0.317877	0.0194469	0.515613	-0.20061	0.159504	0.182637	0.967017	0.612929	-0.269891
206	-0.330346	0.166142	0.269047	0.935684	0.0809767	-0.59938	0.28632	-0.25144	-0.333154	-0.0521708	-0.372322	0.00174417	-0.752345	0.205118	-0.0440845	0.268595	1.26919	0.625594	-1.59446	-0.583335	0.221799	0.0121024	0.185756	0.214111	0.573951	0.515626	0.590461	0.101506	0.434759	0.00955055	0.707079	0.353949	0.0510739	0.161678	0.851813	0.421547	-0.242669
208	-0.331113	0.256029	0.307744	0.975481	-0.0225471	-0.590913	0.3331	-0.36935	-0.30843	-0.0611956	-0.141116	-0.15446	-0.653131	0.232221	-0.160544	0.115276	1.34862	0.641351	-2.11696	-0.493871	0.238332	0.408332	0.165417	0.24373	0.21464	0.177964	0.501626	0.257476	0.361616	0.196503	0.695613	0.0247835	-0.0203954	0.131112	0.864032	0.392235	-0.361491
210	-0.376347	0.158961	0.320301	1.06913	-0.0841894	-0.619872	0.387421	-0.169896	-0.172459	-0.0263212	-0.199887	-0.323491	-0.539123	0.226093	-0.316261	0.261937	0.811519	0.588409	-2.30609	-0.093741	0.259154	0.156629	0.190376	0.23585	0.194842	0.532572	0.664107	0.168386	0.126461	0.137653	0.62509	0.345348	-0.252603	0.341406	0.879567	0.565568	-0.234499
212	-0.660668	0.0152151	-0.128378	0.995766	-0.109505	-0.442456	0.304156	-0.18512	-0.219184	-0.126734	-0.0261552	-0.21955	-0.523827	0.623649	-0.344265	-0.0615774	0.841047	0.881349	-2.44132	-0.382054	0.33186	0.296301	0.0876355	-0.0187143	0.331673	0.370756	0.539215	0.232832	-0.178379	0.160378	0.775528	0.206497	-0.531012	0.118949	0.834309	0.573384	-0.542134
214	-0.0581231	-0.0308923	0.598205	0.997312	0.333832	0.286218	0.332271	-0.243767	-0.190163	-0.117866	-0.0616688	-0.240818	0.135033	-4.73248	-0.219959	0.00931592	0.887141	1.0396	-1.58672	-0.19676	0.561045	0.380269	0.320435	-0.0491232	0.62248	0.482848	0.477286	0.392916	-0.113391	0.342054	0.769222	-0.072906	-0.260002	0.22988	0.529119	0.940526	-0.506453
216	-0.148374	0.0786418	0.564785	0.650637	0.397644	0.973314	-0.193297	-0.167057	0.461981	-0.06778	-0.397859	0.167061	0.172888	2.78162	-0.1535	0.0135585	1.42834	1.71373	-1.08532	0.130799	0.764625	0.375198	0.755622	0.227476	0.901169	0.346879	0.650503	0.264368	0.458317	0.525822	1.05268	0.449635	-0.327702	0.2105	0.574445	1.33172	-0.233622
218	0.0527899	0.0276535	0.680442	0.399258	0.424119	0.644247	-0.110576	-0.28595	0.115536	-0.0289604	0.256749	0.1504	0.0433248	1.54808	-0.173147	-0.0527615	1.23882	1.64441	-0.816346	0.0353012	0.8351	0.465365	0.707023	0.125352	0.620635	0.151912	0.503533	0.230564	0.548344	0.531925	1.36209	0.277264	-0.265754	0.0845505	0.421764	0.963083	-0.0377818
220	-0.319435	-0.103071	0.611506	0.265496	0.0842962	0.437833	0.107105	-0.413451	0.238353	-0.241401	0.268087	0.0933834	-0.18364	1.33627	-0.276304	0.139267	1.08129	1.24911	-0.934334	-0.0726224	0.573772	0.421071	0.55779	-0.121752	0.531977	-0.111141	0.298642	0.055228	0.147045	0.474905	1.47964	0.322272	-0.272488	0.0389577	0.184072	0.657859	-0.187158
222	-0.650952	-0.214539	0.630496	0.163657	-0.0345573	0.336439	0.034611	-0.39824	-0.106346	-0.365999	0.349136	-0.158365	-0.200275	1.62139	-0.238577	0.0200704	0.887862	0.912166	-1.51514	-0.209193	0.408158	0.209282	0.368099	-0.170816	0.419293	0.238418	0.284352	-0.267594	-0.115306	0.15501	1.40843	0.181752	-0.21012	0.0459004	-0.0357006	0.678675	-0.428605
224	-1.1349	-0.136563	0.449974	0.136845	-0.0789554	0.1741	-0.138422	-0.162617	-0.36046	-0.305051	0.162331	-0.156792	-0.199171	1.07699	-0.297278	0.141993	0.957338	0.617447	-1.91389	-0.284302	0.359056	0.0353955	0.471596	-0.0336688	0.296399	0.394397	0.288705	-0.237231	-0.365721	0.11246	1.35489	0.360679	0.0275142	0.0226164	0.130931	0.816801	-0.605564
226	-1.09397	-0.0410708	0.474506	0.347074	0.177616	0.206102	-0.397332	0.0426219	-0.307996	-0.177035	0.0742688	-0.313931	-0.284855	1.17296	-0.107605	0.110048	0.87363	0.634482	-2.10309	-0.31936	0.485032	0.21868	0.838034	-0.0231512	0.224953	0.465537	0.237278	-0.0233495	-0.587078	0.344451	1.34957	0.0286365	0.0283389	-0.0746495	0.320972	0.72622	-0.582862
228	-1.83425	0.0152959	0.684418	0.514744	0.215926	0.452732	-0.31651	0.205651	-0.0927192	0.20171	-0.186155	-0.363165	-0.206356	0.518255	-0.000389404	0.199018	0.863449	0.725142	-2.19132	-0.165649	0.754564	0.726863	1.18862	-0.408228	0.0418366	0.577455	0.350867	0.134696	-0.398437	0.225752	1.34498	-0.384717	-0.034955	-0.00177363	0.127132	0.491406	-0.343732
230	-0.919634	0.216765	0.539833	0.649627	0.0807221	0.902029	0.18847	0.027083	-0.0610873	0.223118	0.0554333	0.0356587	-0.172262	0.891917	0.0599802	0.40401	1.00953	0.478246	-0.711585	0.0308282	0.654319	0.749578	1.03108	0.526341	0.131348	0.570171	0.454044	0.0482525	-0.0593325	0.179079	1.04551	0.0771398	0.306198	0.117869	1.07537	0.341309	-0.341868
232	-0.85387	0.339419	0.788814	0.517229	0.0335797	1.09365	0.24762	-0.486825	-0.235163	0.260294	0.285947	-0.272388	-0.203679	0.648066	0.0644413	0.171999	1.30681	0.717316	-1.34398	-0.118213	0.55056	0.580641	1.08015	-0.165244	0.143297	0.687414	0.369157	0.116767	-0.00531338	0.302912	1.04183	0.00569599	0.414468	0.190394	0.629065	0.334915	-0.30922
234	-1.21567	0.347656	0.500477	0.467288	-0.103884	0.822928	0.114814	-0.617172	-0.294856	0.409161	0.0447268	0.686271	-0.108181	-0.264419	0.193926	0.118812	1.19954	0.502088	-0.293451	-0.385882	0.263274	0.554663	0.936105	0.664368	0.287665	0.746774	0.53427	0.132909	0.151664	0.146394	1.12844	0.276224	0.524754	0.253423	1.00681	0.412958	-0.233048
236	-1.01122	-0.0122423	0.501099	1.11627	-0.0168847	0.797013	0.366164	0.128999	-0.408497	0.353536	0.205223	0.904441	-0.0235754	-0.0936189	0.276837	0.206999	1.1924	0.562639	-1.61227	-0.394938	0.0989335	0.287021	0.758403	0.861286	0.303676	0.836968	0.651355	0.330204	0.545555	0.145135	1.11495	0.276133	0.303385	0.28406	0.824908	0.526939	-0.416817
238	-0.934551	0.14554	0.486027	1.704	0.0603982	0.700166	0.565878	0.309412	-0.0849479	0.239534	0.444456	0.746857	-0.00165123	0.230152	0.151743	0.615258	0.883588	0.490888	-1.50158	-0.339115	0.178114	0.196002	0.768732	0.908373	0.518712	0.996867	0.629282	0.310739	0.547053	0.216242	1.03694	0.333364	0.182055	0.347837	1.15878	0.678835	-0.48681
240	-0.583343	0.0705111	0.646345	1.77021	0.047328	0.411467	0.53094	0.16401	0.403647	0.282841	0.101189	0.617962	0.0791791	0.412462	-0.138096	0.60113	0.87398	0.943171	-1.92811	-0.113276	0.300161	0.00768743	0.757084	0.596237	0.487461	0.875212	0.374992	0.310652	1.11992	-0.022624	1.18921	0.197251	0.615803	0.263984	1.29618	0.929905	-0.248453
242	-0.98993	-0.139876	0.714117	1.68797	-0.00238239	0.359489	0.278255	-0.183374	0.275409	0.340298	-0.300723	0.715062	0.547476	0.591216	-0.166963	0.0211694	0.663951	0.608833	-2.54262	-0.00335492	0.38317	0.248358	0.752249	0.331107	0.409329	0.897888	0.0943219	-0.0129793	0.857608	-0.0167416	0.787211	0.446426	0.443625	0.363545	1.14476	0.902077	-0.0507637
244	-0.793123	-0.105167	0.595194	1.2565	0.0595439	0.379927	0.351041	-0.490756	0.452868	0.222184	-0.573461	0.624808	0.71379	0.598204	-0.134973	0.149312	0.820846	0.509783	0.262663	0.0778764	0.426956	0.253324	0.567923	0.10482	0.277974	0.61286	0.0144322	-0.0510563	0.574357	0.0790518	0.566534	0.0825455	0.516263	0.363822	0.942935	0.715723	0.0565365
246	-0.187983	-0.0105556	0.684815	1.0705	0.194552	0.465128	0.487537	-0.364335	0.416316	0.308159	-0.350366	0.672371	0.436308	0.679367	-0.00917666	0.150416	0.788037	0.425657	-0.151944	0.03574	0.198094	0.211441	0.357313	0.159844	0.312739	0.534177	0.121592	-0.0488097	0.45124	0.234035	0.756558	0.648281	0.539839	0.440955	-4.49977	0.850645	-0.225691
248	-0.19475	0.291756	0.940656	1.09516	0.174605	0.569198	0.766806	0.0411681	0.318157	0.0749303	-0.505967	0.420272	0.501341	0.712259	0.234089	-0.166063	0.76933	0.523807	-0.555126	0.129043	0.193012	0.320579	0.182395	0.204947	0.199862	0.420415	0.298201	0.0793353	0.230643	0.277609	0.79456	-0.0176826	0.400717	0.237848	1.7253	0.538236	-0.362587
250	-0.128728	0.496997	0.737001	0.771984	-0.075511	0.60045	0.579091	0.109932	0.582924	0.197439	-0.171407	0.338831	0.643573	0.840635	0.036876	-0.270218	0.684188	0.477881	-0.783194	0.0315933	0.0662344	0.172004	0.186901	0.162614	0.403787	0.490879	0.201647	0.0322316	0.143784	0.314968	0.656332	0.202306	0.336631	0.0705402	0.336914	0.507783	-0.605382
252	-0.0426988	0.254335	0.35841	0.668996	-0.0941212	0.888268	0.380977	-0.0530663	0.624607	0.150965	0.300625	0.33809	0.586968	0.884271	0.0588286	-0.5692	0.467555	0.487075	-0.871053	-0.237282	0.0975843	0.15705	0.117202	0.432315	0.453623	0.875981	0.340388	0.194845	0.209136	0.244467	0.753983	-0.167062	-0.0160902	0.132718	0.274155	0.838072	-0.696241
254	0.132767	-0.0781486	0.125635	0.556265	-0.130561	0.576506	0.28062	0.081104	0.485016	-0.164717	0.338812	0.154804	0.852955	0.594979	0.110136	-0.539246	0.661407	0.390867	-0.596035	-0.504819	-0.159843	-0.10663	0.114872	0.281088	0.403229	1.01365	0.283789	0.0588679	0.25169	0.243244	0.883928	-0.143023	-0.0970693	0.071456	0.266564	0.858718	-0.504942
256	0.16601	-0.237502	0.0810401	0.664404	-0.0622572	0.441254	0.515501	0.233218	0.110225	-0.295462	0.157238	0.215713	0.491567	0.474999	-0.00111562	-0.40425	1.3058	0.0753069	-0.505069	-0.52241	-0.186583	-0.0243086	0.0539994	0.408535	0.643202	0.989986	0.412466	0.0922842	0.174791	0.392568	0.965284	-0.0671781	-0.0758717	0.0426387	0.331321	0.681969	-0.421508
258	-0.175238	-0.0742373	0.204168	1.03394	0.0551226	0.498672	0.46714	-0.271271	0.0288333	-0.344365	0.129466	0.110711	0.130205	0.41505	-0.1026	-0.486059	1.26588	-0.0640954	-0.428295	-0.204155	0.0189341	-0.00945256	0.139124	0.202774	0.522113	0.825867	0.364357	0.0197761	-0.03393	0.270259	1.20244	-0.0556483	-0.171445	0.163563	0.598233	0.599173	-0.255752
260	-0.368818	0.014296	0.271023	1.04955	0.0909256	0.435659	0.586682	-0.380664	0.00758064	-0.134414	0.243836	-0.0306963	-0.197505	0.718562	-0.114185	-0.162519	1.1017	-0.112651	-0.611835	0.0348529	0.189795	0.0914846	0.15369	0.145474	0.535408	0.966912	0.404335	0.0596157	-0.0842891	0.219926	1.21848	0.375102	0.0675874	0.0550255	0.672524	0.733408	-0.432978
262	-0.2286	-0.178726	0.215044	0.984309	-0.0267969	0.511017	0.336011	-0.0646549	0.173196	-0.107979	0.304641	-0.0834	-0.379325	0.941951	-0.0991968	-0.0679906	0.844955	0.122698	-0.821216	0.0169729	0.201335	0.24191	0.137758	-0.0582875	0.423821	1.15148	0.292839	-0.0256488	-0.0553372	0.220636	1.25916	0.146531	0.0219946	0.106904	0.705483	0.778706	-0.470416
264	-0.308493	-0.483126	0.325894	1.02668	-0.127434	0.433997	0.384734	-0.204876	0.433323	0.0817827	0.585117	-0.236177	-0.205147	0.848547	-0.00702135	0.0664075	0.852589	0.271314	-0.568518	-0.0239338	0.128095	0.185344	0.0971659	-0.174732	0.236602	0.949183	0.219587	-0.016073	0.224226	0.199822	1.40064	0.370189	0.103147	0.355125	0.432336	0.757592	-0.56465
266	-0.0372002	-0.685895	0.443145	0.917971	-0.164143	0.36512	0.381555	-0.481039	0.491476	-0.325599	0.515217	-0.125408	-0.0808637	0.800577	-0.00337209	0.104338	0.97117	0.499103	-0.893765	-0.056155	0.0127449	-0.0136192	0.330504	0.110451	0.123861	0.783326	0.367111	-0.0218601	0.516524	0.0542383	1.21879	-0.0269058	0.133505	0.283405	0.660887	0.560436	-0.428706
268	-0.271593	-0.545028	0.363078	1.09679	-0.226312	0.325079	0.564037	-0.367739	0.196068	-0.621595	0.536492	-0.146623	-0.244972	0.587334	0.0473025	0.0128349	0.998307	0.608901	-0.29047	-0.183801	0.0655598	-0.239399	0.32333	-0.0593144	0.505128	0.491485	0.396611	0.0681086	0.349512	0.229972	1.31175	0.0222321	0.141691	0.276371	0.52111	0.762682	-0.381633
270	-0.334161	-0.290185	0.252771	1.38468	0.032647	0.228095	0.594112	0.048214	-0.15001	-0.0689332	0.514745	-0.0368086	-0.108205	0.50547	0.110398	0.125326	0.562263	0.796372	-0.647184	-0.198346	0.134711	-0.185083	0.357659	-0.0730294	0.590058	0.673196	0.432899	-0.106163	0.136742	0.338913	1.13523	0.539007	-0.00847002	0.391542	0.737674	0.705435	-0.23065
272	-0.491849	-0.244668	0.101942	1.5765	0.203424	0.404049	0.716587	0.0920411	-0.489751	0.255845	0.558947	0.80317	-0.0927525	0.635717	-0.0161328	0.0768805	0.979634	0.801915	-0.659291	-0.332748	0.0707199	-0.190653	0.405253	-0.116058	0.447984	0.562647	0.361867	-0.00892672	0.00450374	0.212062	1.04445	-0.034979	-0.178756	0.37757	0.681288	0.828414	-0.406446
274	-0.18277	-0.261013	0.174432	1.4938	0.13537	0.0841311	0.421574	0.247003	-0.816828	0.163905	0.376431	0.714237	-0.00967859	0.579809	-0.0709002	0.302382	0.142431	0.691812	-0.816312	-0.000468384	0.0752661	0.236245	0.280717	-0.217119	0.102913	0.741056	0.152944	-0.174302	-0.0548841	0.318248	0.964637	0.448015	-0.0709846	0.365891	0.833455	1.02424	-0.352577
276	-0.335668	-0.150517	0.302104	1.42224	0.0409875	0.214463	0.56743	0.685655	-0.966833	0.118342	0.255883	0.611256	-0.0458136	0.617407	0.0027074	0.120941	1.44641	0.629509	-0.670271	0.106998	0.275159	0.395543	0.370344	0.0277838	0.0863332	0.830679	0.202027	-0.113216	0.0416533	0.283878	0.963519	-0.0949445	-0.230098	0.548583	0.660044	0.92177	-0.344822
278	-0.365546	-0.201856	0.319586	1.32374	0.208225	0.631277	0.439991	0.876524	-0.602321	0.142636	0.223556	0.268708	-0.244187	0.626434	-0.0701584	0.0294445	1.05846	0.427676	-0.787886	0.317058	0.3917	0.289836	0.312856	0.0143682	0.0690718	0.885763	0.328976	0.00734857	0.0169642	0.235514	1.0087	0.149521	-0.0590379	0.672418	0.742178	0.682774	-0.11059
280	-0.608809	-0.0773078	0.268054	1.3573	0.0258977	0.46291	0.364835	0.3735	-0.518607	0.125134	0.348578	0.301747	0.123444	0.694748	-0.0322912	0.0894698	0.902639	0.500778	-0.632344	0.342027	0.152685	0.42017	0.358533	0.0364811	0.353772	0.711505	0.448931	0.0998152	0.0758669	0.355457	0.919831	0.443765	-0.0738352	0.709564	0.541202	0.596111	-0.153913
282	-0.635676	0.102031	0.0534837	1.39061	0.00490795	0.451357	0.14505	-0.205508	-0.366889	0.0810917	0.377512	0.534123	0.354574	0.999259	-0.0923055	-0.052959	0.628779	0.541332	-0.474957	0.308201	0.0537953	-0.0364013	0.353852	0.268861	0.151097	0.558466	0.274105	-0.144624	0.0807434	0.182352	0.818652	0.482056	-0.00195752	0.686545	0.704482	0.659111	-0.125765
284	-0.59881	0.0731549	0.0776376	1.4822	0.0350461	0.270831	0.148957	-0.360311	-0.103374	0.133993	0.478096	0.668208	0.450491	1.15179	-0.107844	-0.0505809	0.790545	0.618627	-0.400914	0.121275	-0.0776007	-0.0552362	0.35657	0.212375	0.400645	0.623234	0.617917	-0.143889	0.127756	0.0649962	0.663307	0.38975	-0.118187	0.541313	0.610777	0.763223	-0.257359
286	-0.49886	0.0345797	0.188337	1.71541	-0.136703	0.283933	0.107809	-0.206575	0.172616	0.02095	0.686537	0.969468	0.442135	0.911056	-0.120932	-0.150933	0.871192	0.778576	-0.332302	0.0214364	-0.0784713	-0.12194	0.234061	0.503564	0.256547	1.15698	0.516684	0.126811	-0.0556547	0.202332	0.771511	0.700714	-0.00548334	0.646185	0.565994	0.653205	-0.162305
288	-0.220918	0.0443314	0.0508657	1.57139	-0.151063	0.345051	0.542047	-0.0663994	0.309283	-0.234479	1.10482	0.609073	0.175893	-0.842932	0.0789527	-0.385939	1.20457	1.01572	-0.728533	0.324588	0.0203438	0.433127	0.422954	0.215797	0.142153	0.973562	0.647677	0.0993001	0.236041	0.302721	0.947685	0.488197	-0.0477452	0.463969	0.481507	0.547616	-0.344906
290	-0.185016	0.150091	0.349614	1.46263	0.401176	1.17201	0.260871	-0.0480251	0.425446	0.179369	0.840063	0.248688	0.0716371	-1.13913	0.192521	-0.266871	1.29195	1.30875	-1.02049	0.0823986	0.313924	0.761755	0.583095	0.132747	-0.136526	0.759155	0.793143	0.103688	0.0399231	0.417878	1.04175	0.0634579	0.00584679	0.668607	0.337189	0.846973	-0.476826
292	0.338114	0.233205	0.56956	1.43841	0.574499	1.08677	0.396015	0.276579	0.90555	0.529979	0.641814	0.293577	-0.0730528	0.991967	0.254405	-0.322175	1.53764	1.66322	-0.512214	0.756325	0.68012	0.857284	1.07325	0.263978	-0.191531	0.785919	1.01804	0.249129	0.397691	0.669066	1.2876	0.439039	0.289986	0.574525	0.836824	1.3177	-0.0219496
294	-0.226743	0.252643	0.532506	1.283	0.552572	0.756539	0.4888	0.502689	1.08637	0.201394	0.548583	0.159674	-0.302694	-0.372678	0.188135	-0.299118	1.50516	1.65069	-0.701974	0.970574	0.403978	0.858577	1.1359	0.0103234	-0.0838271	0.64596	0.767464	0.145811	0.313557	0.602671	1.48728	0.0303213	0.197672	0.309624	0.838361	1.20499	-0.00533842
296	-0.387918	0.157403	0.462017	1.13548	0.14361	0.572956	0.319459	0.0695854	0.833705	-0.163714	0.861705	0.139885	-0.35849	0.991898	0.0720718	-0.318387	1.19652	1.26014	-0.980797	0.476887	0.21892	0.341224	0.935179	-0.241765	-0.264337	0.646451	0.515357	0.035918	-0.0336089	0.609734	1.409	0.530634	0.367125	0.109969	0.949767	0.805171	-0.203048
298	-0.565661	-0.0150754	0.386127	1.16838	-0.131359	0.389177	-0.00155462	-0.12784	0.7245	-0.386471	0.822528	0.000953727	-0.56335	1.2668	0.0238897	-0.107048	1.16869	0.743361	-1.33208	-0.0565188	0.119413	0.15537	0.783657	-0.335827	-0.189852	0.55841	0.335982	0.1439	-0.40717	0.400932	1.31419	0.364226	0.218101	0.209206	0.433457	0.533073	-0.568522
300	-0.790208	-0.0390785	0.305595	1.05497	-0.0708768	0.0206174	-0.343426	-0.185002	0.81101	-0.487787	0.558571	0.145548	-0.732284	0.739046	0.0686378	-0.0654273	0.985799	0.49952	-1.75197	-0.306821	0.290498	0.0550736	0.860975	-0.245903	-0.0496002	0.431659	0.343365	0.235349	-0.554194	0.0230884	1.19288	0.588631	0.316391	0.476162	0.671358	0.476845	-0.730268
302	-0.734509	-0.00852544	0.153347	1.08485	0.126281	0.0451589	-0.342307	-0.109656	0.694962	-0.326121	0.185754	0.0635728	-0.616724	0.672199	0.175444	0.380044	0.909534	0.561751	-1.57097	-0.00317422	0.556773	0.0309257	1.00759	-0.190531	-0.0401218	0.255976	0.398469	0.195313	-0.0857731	0.0796687	1.12929	0.0646982	0.408623	0.493473	0.637374	0.53187	-0.654612
304	-1.09286	0.0283024	0.214366	1.0785	0.212102	0.513848	-0.405407	0.17963	0.774375	-0.197867	0.25854	-0.0265428	-0.542484	-0.592873	0.301674	0.199052	1.052	0.758332	-1.30714	0.16083	0.546334	0.470799	1.14668	-0.30278	0.0235911	0.599635	0.265415	0.20201	0.459751	0.507196	1.47891	0.0311944	0.422283	0.294847	0.44496	0.515856	-0.471829
306	-2.76727	0.308088	0.744263	0.2698	0.265	0.601349	0.329239	0.343815	1.01407	0.339006	0.357131	-0.0379545	-0.358633	-0.132408	0.206275	0.242451	1.02406	1.08244	-0.694812	0.733071	0.366341	0.365502	0.892441	-0.778321	0.162241	1.25553	0.772531	0.273668	0.508883	0.285541	1.88056	0.76374	0.607091	0.418096	0.702405	0.777395	-0.139436
308	-4.05448	0.273083	0.889426	0.305945	0.104148	0.182918	0.617413	-0.205755	0.766052	0.438223	0.455808	0.0263722	-0.159726	0.0325181	0.135707	0.150458	1.04265	1.23418	-0.598409	0.566337	0.266174	0.448442	0.793778	1.11869	0.448437	1.25426	0.788531	0.36623	0.469879	-0.0487034	1.78578	0.426124	0.62499	0.306273	-1.31745	0.75885	-0.211925
310	-1.5493	0.0906156	0.989393	1.49743	0.177117	0.344638	0.623963	-0.786869	0.69418	0.182292	0.337172	0.15159	-0.280008	-0.593995	0.0285894	0.271627	1.18906	0.974536	-0.609521	0.617417	0.133743	0.24262	0.751885	0.690272	0.527227	1.14595	0.764948	0.44896	0.424606	0.121584	1.54055	0.30178	0.458999	0.390858	1.72571	0.684546	-0.35176
312	-1.49172	0.166173	1.60378	1.21776	0.182843	0.751393	0.409664	0.141484	0.559462	0.157319	0.147951	0.250533	0.324739	1.92327	0.0359294	0.151567	1.02018	0.42137	-0.711641	0.565569	0.307579	0.322534	0.965958	0.93004	0.446099	1.18876	0.907918	0.582628	0.709018	0.298445	1.30319	1.01773	0.340504	0.628708	1.23487	0.691904	-0.335504
314	-1.37364	0.13193	1.70041	1.15996	0.215226	0.601493	0.327363	0.253177	0.727597	0.0882885	0.0458184	0.342594	0.235496	0.384701	-0.114502	-0.00745667	1.0933	0.517863	-1.08191	0.602566	0.567447	0.196531	1.13859	0.779564	0.661245	1.18706	0.926965	0.360096	0.763854	0.180568	1.01272	0.481686	0.288961	0.682655	0.777276	0.616643	-0.333701
316	-1.08425	0.175028	1.40883	1.28051	0.242943	0.672343	0.532664	-0.093846	0.882963	0.207093	0.386558	0.629667	0.876329	0.530458	0.0610669	0.00373988	1.23568	0.915213	-1.18573	0.459582	0.653042	0.563164	0.975506	0.707666	0.678766	1.30263	0.608061	0.153587	0.68257	0.389065	0.869041	0.659537	0.430528	0.413562	0.883916	0.507541	0.143348
318	-0.350723	0.0556462	1.31466	1.38931	0.318028	0.838845	0.719921	-0.770034	0.738132	0.56061	0.705952	0.780177	1.09793	0.416998	0.150172	-0.164436	1.13643	0.941796	-1.30813	0.325494	0.64574	0.577497	0.975526	0.402535	0.661461	1.29034	0.623633	0.208675	0.488685	0.473848	0.73056	0.809795	0.295949	0.159145	0.673865	0.554569	0.248603
320	-0.115658	-0.0400431	1.29846	1.39376	0.303777	0.887263	0.824728	-1.20883	0.626823	0.569258	0.724144	0.742114	1.25898	0.301266	0.271196	0.0682176	0.993791	0.637915	-1.34605	0.354667	0.4817	0.615083	0.937958	0.496025	0.479392	1.16396	0.296624	0.254606	0.351024	0.394121	1.08115	0.829108	0.261572	0.114718	1.05188	0.457017	0.368233
322	-0.377439	-0.0640993	1.2295	1.18335	0.254319	0.892889	0.619535	-0.992827	0.745878	0.226809	0.658431	0.790945	1.21949	0.232604	0.161407	0.107356	1.11228	0.315984	-1.54535	0.487079	0.31789	0.436124	0.939994	0.347852	0.46622	1.14058	0.479129	0.19774	0.0857268	0.412754	1.27324	1.36476	0.366185	0.19057	0.855087	0.409968	0.156495
324	-0.51147	-0.0328467	1.03033	1.01089	-0.00457341	0.713057	0.546837	-0.860571	0.861021	0.016069	0.429941	0.607816	0.709576	0.34134	0.287225	0.0988908	0.9639	-0.0134295	-1.32509	0.745652	0.366606	0.229188	0.705767	0.199082	0.304178	1.30836	0.780995	0.0778055	0.154154	0.328173	1.48174	0.644202	0.231222	0.287669	0.923414	0.529962	0.0587117
326	-0.58136	-0.0491333	0.802203	0.894168	0.0505644	1.23362	0.511819	-1.11393	1.0943	-0.075157	-0.170955	0.449928	0.480226	0.252554	0.358257	0.249901	0.593742	-0.182323	-1.21312	0.567752	0.258641	0.276848	0.364146	0.376931	0.38752	1.10258	0.686522	0.26237	0.0180558	0.144653	1.58357	0.556915	0.137746	0.474696	0.67286	0.569369	-0.107368
328	-0.708835	-0.135609	0.718174	0.742027	-0.00479373	1.25058	0.524272	-0.848073	0.809104	-0.107117	-0.531374	0.546623	0.482841	0.0200795	0.440397	0.0273702	0.2874	0.224309	-1.03592	0.595756	0.272663	0.14442	0.437634	0.397697	0.501444	1.1268	0.612261	0.425454	-0.0796731	0.386086	1.89205	0.821625	-0.0586216	0.460038	0.86012	0.687108	-0.0956438
330	-0.501704	-0.275113	0.77437	0.834687	0.260234	0.639172	0.647705	-0.929972	0.459796	0.155789	-0.750454	0.52461	0.52789	-0.146526	0.256314	-0.163028	0.290937	0.656711	-0.932446	0.352445	0.306342	0.0906212	0.418474	0.309871	0.858132	0.951271	0.599977	0.40346	-0.153091	0.485617	1.83953	0.471171	-0.040093	0.277031	0.707631	0.847507	-0.118313
332	-0.010388	-0.227778	0.921304	0.840148	0.326099	0.112119	0.443323	-0.622843	0.453612	0.609568	-0.618861	0.603635	0.7104	0.0611358	0.193146	0.177175	1.12369	0.911909	-0.829289	0.376332	0.206241	0.108275	0.318448	0.225162	0.80557	0.745599	0.465172	0.210875	-0.114329	0.49524	1.76989	0.624921	-0.341472	0.181879	0.829978	0.91954	0.0588213
334	-0.23636	-0.216074	1.24038	0.765673	0.314718	-0.038687	0.393915	-0.853943	0.321237	1.39517	-0.565057	0.67987	0.755352	0.150717	0.011295	0.146384	0.974083	1.00808	-0.888033	0.318393	0.351817	0.119505	0.375109	0.371979	0.684557	0.801168	0.475578	0.341791	0.188618	0.575169	1.54626	0.66579	-0.27098	0.271789	0.799106	0.769544	-0.0843466
336	-0.149429	-0.143176	0.965365	0.976646	0.0465006	0.126249	0.29851	-0.793031	0.553155	1.02545	-0.474995	0.573399	1.19662	0.488362	-0.0559063	0.251563	0.798708	1.1187	-1.00357	0.590755	0.366462	0.337979	0.0816819	0.515051	0.460262	0.810748	0.207923	0.171371	0.627199	0.618602	1.58704	0.523849	-0.361762	0.541843	0.634619	0.464923	-0.160034
338	-0.102612	-0.322265	1.16383	0.86696	-0.0296465	0.0730904	0.371866	-0.362086	0.749103	0.841108	-0.254196	0.425581	0.894346	0.457238	-0.11236	0.203134	0.695212	1.08056	-1.15681	0.661571	0.25692	0.103782	0.109516	0.320984	0.397351	0.802116	0.477222	0.204272	0.827975	0.395748	1.45688	0.914382	-0.126416	0.64485	0.768613	0.446032	-0.247637
340	-0.16473	-0.225978	1.37716	1.11716	0.241508	0.311063	0.506232	0.0926663	0.758163	0.417916	-0.145713	0.128653	1.15179	0.604838	-0.0724486	0.0459455	0.122036	1.50108	-1.17994	0.418882	0.140667	0.351478	0.317976	0.323451	0.438393	1.04189	0.667817	0.247618	0.676038	0.583984	1.48545	0.484415	-0.0920221	0.82379	0.703313	0.491981	-0.145114
342	-0.367796	0.061729	1.0872	1.1633	0.448519	0.421998	0.660712	-0.0899984	0.569701	-0.1815	0.0022514	0.237311	1.06955	0.390278	-0.107063	0.414962	1.69899	1.41207	-1.01553	0.510089	-0.00239537	0.487544	0.219142	0.186807	0.476197	1.1259	0.566645	0.185514	0.432151	0.669587	1.38633	0.383752	0.147253	0.785806	1.0578	0.571106	0.155918
344	-0.515747	0.110816	1.50622	1.0711	0.558929	0.882418	0.666749	-0.255498	0.572963	-0.500263	0.0642116	0.662645	1.09991	0.320953	-0.069108	0.203122	1.31015	1.52834	-1.19063	0.200794	-0.0268786	0.245987	0.590339	0.246044	0.419606	1.4472	0.633758	0.141271	0.246407	0.422913	1.24397	0.910922	0.301631	0.749582	1.15158	0.739792	0.314044
346	-0.430755	0.0575652	1.58079	1.03623	0.270036	1.1321	0.584991	0.099476	0.421286	-0.0240563	0.180577	0.608467	1.13344	0.316799	0.0314683	-0.491553	0.968831	1.29587	-0.966413	0.338385	-0.0411425	0.241142	0.94803	0.312934	0.306373	1.333	0.703062	0.355727	0.0925403	0.465948	1.15815	0.745249	0.455233	0.924154	1.15501	0.814322	0.221915
348	-0.0683048	-0.0475905	1.08571	0.984552	0.144737	0.673531	0.652032	0.135241	0.483976	0.54776	0.346961	0.583655	0.920993	0.268197	-0.123831	-0.33409	0.294628	1.34551	-0.861421	0.336167	0.0849233	0.0543027	0.667407	0.249212	0.309498	1.19067	0.626279	0.410324	0.161021	0.418778	1.12311	0.743454	0.270433	1.04854	0.869385	0.923209	-0.180006
350	-0.0853283	-0.0989525	0.861308	1.01892	0.115602	0.606004	0.618593	-0.0989177	0.93098	0.419776	0.367314	0.482493	0.975003	0.387274	0.000977445	-0.308549	-0.169324	1.08076	-0.654202	0.13377	0.197241	-0.0800771	0.328899	0.229599	0.250037	1.17262	0.469659	0.237552	0.191921	0.32512	1.0696	0.761704	0.424822	1.063	0.785826	0.707724	-0.501939
352	-0.296609	-0.0938974	0.848803	1.10228	0.178055	0.852477	0.635185	-0.460677	1.1014	0.181303	0.481974	0.437778	1.0723	0.293144	0.143529	-0.717447	0.0693739	1.28074	-0.634069	-0.205685	0.20254	-0.0438654	0.294261	0.102948	0.439773	1.37098	0.335971	0.181338	0.376306	0.512724	1.39051	0.806657	0.244636	1.17207	0.611527	0.566494	-0.584515
354	-0.326273	-0.0856304	1.08139	1.1434	0.146653	0.772866	0.517278	-0.0150127	1.2367	0.280133	0.453687	0.425203	1.03876	0.265481	0.305009	-0.692116	0.8195	1.28584	-0.883487	-0.345311	0.218418	0.0800444	0.322447	0.308503	0.391383	1.15061	0.202308	0.258714	0.354938	0.714349	1.47052	0.687822	0.48147	1.00727	0.877347	0.725877	-0.540042
356	-0.335136	-0.144057	1.10705	1.31867	0.229626	0.749159	0.593034	-0.153721	0.680059	0.31611	0.474429	0.539726	0.965938	0.334328	0.246022	-0.803604	1.28846	1.17063	-0.673544	-0.492055	0.242224	0.235598	0.561227	0.499881	0.426232	1.15347	0.346496	0.305132	0.198959	0.698694	1.44507	0.517171	0.38678	0.679055	0.745502	0.81478	-0.183523
358	-0.0304109	-0.00300821	1.09026	1.38781	0.303001	1.0077	0.394958	-0.388391	0.622141	0.391902	0.497453	0.513668	1.23653	0.586089	0.195485	-1.03714	1.17766	1.33677	-1.04675	-0.46796	0.214987	0.153207	0.487007	0.374994	0.409027	1.12638	0.493188	0.443657	0.0897079	0.67999	1.33226	0.752558	0.54613	0.406043	0.935296	0.82151	0.250369
360	-0.212077	0.024376	0.838776	1.47278	0.527915	1.06414	0.403502	-0.370105	0.602306	0.382494	0.628933	0.534083	1.01249	0.699358	0.388442	-0.699079	0.882755	1.55261	-0.946127	-0.229985	0.358508	0.283143	0.454318	0.323802	0.255712	1.0686	0.637488	0.5046	0.142357	0.673594	1.27005	0.685019	0.748266	0.42913	-0.0626229	0.678935	0.408587
362	-0.29191	-0.0800525	0.550714	1.19943	0.641011	0.868428	0.398616	-0.616374	0.830302	0.28466	-0.266238	0.618658	1.12169	0.588954	0.281018	-0.530274	1.07427	1.62168	-1.19725	-0.250478	0.398815	0.359026	0.495492	0.252508	0.234807	1.27576	0.879068	0.281028	0.187983	0.518965	1.26381	1.0436	0.482086	0.583053	0.847236	0.620395	0.241198
364	-0.477574	-0.116767	0.408037	1.20349	0.489243	0.907719	0.290887	-0.320823	0.641842	0.348763	0.298004	0.636682	1.16885	0.688067	0.260811	-0.388431	1.03224	1.58895	-0.947454	-0.178044	0.504701	0.1806	0.440089	0.481319	0.187215	1.19689	0.845029	0.0828666	0.432283	0.44189	1.14666	1.05951	0.405588	0.539616	0.934176	0.705716	-0.0354941
366	-0.761221	-0.119047	0.727868	1.38314	0.583523	0.748144	0.411074	-0.34881	0.312462	0.535911	0.262948	0.463075	1.00475	0.673341	-0.0541997	0.172706	1.15358	1.35454	-0.951633	-0.0183579	0.247485	0.315861	0.552791	0.683413	0.335111	1.1666	0.758504	0.289595	0.602809	0.54213	1.83312	1.43094	0.0262837	0.357527	1.12764	0.784102	-0.225541
368	-0.0141709	-0.0455073	0.869951	1.49543	0.605935	0.997575	0.389687	-0.0750476	-0.164755	0.546503	0.408969	0.1101	1.30417	0.187401	-0.129112	0.0460665	1.21117	1.2633	-0.642539	0.221907	0.219683	0.289117	0.502727	0.677416	0.251074	1.35452	0.591852	0.518045	0.41907	0.398475	1.86283	1.18925	0.00844645	0.266398	1.11468	0.783526	-0.349412
370	-0.327166	-0.0945413	0.884933	1.63221	0.406256	0.892467	0.392162	-0.211511	-0.071444	0.341603	0.430374	0.0116371	1.45095	0.544737	-0.0982008	-0.0671239	0.921558	1.29539	-0.408776	0.541402	0.182542	0.41825	0.64723	0.725351	0.327078	1.08227	0.606087	0.482345	0.307539	0.443681	2.05152	1.7835	-0.299725	0.198981	1.27498	0.825488	-0.137789
372	-0.450394	-0.0816559	0.554235	1.77998	0.332092	0.854324	0.265417	0.267691	-0.0574386	0.0318353	0.365212	0.0986257	1.30606	0.40221	0.132296	0.0699511	0.91504	1.41311	-0.826626	0.6284	0.142639	0.325551	0.664101	0.690188	0.326044	1.15633	0.546219	0.313448	0.141077	0.445542	2.03448	1.42555	-0.533745	0.204589	1.01747	0.889199	-0.120105
374	-0.647766	0.0184648	0.730746	1.86953	0.483703	0.913178	0.312414	0.452347	-0.140175	-0.0744313	-0.0332065	0.0881262	1.05061	0.220784	0.159314	0.146993	0.910978	1.37466	-0.518257	0.614267	0.236409	0.114706	0.563493	0.752197	0.442622	1.29198	0.713526	0.249868	-0.0223435	0.51622	1.4774	1.3461	-0.955782	0.293773	1.25594	1.00765	0.0356009
376	-0.275865	-0.252349	0.75056	1.83341	0.563387	0.890421	0.349914	0.760269	-0.0589532	-0.0696011	0.0213518	0.406076	0.961803	0.513252	0.346285	-0.192187	1.32431	1.19699	-0.487781	0.534099	0.227196	0.254976	0.630133	0.765807	0.552331	1.2467	0.532548	0.417716	0.318024	0.350922	1.28842	1.09305	-1.05863	0.315006	1.24219	0.997396	-0.00710108
378	-0.245064	-0.210747	0.837887	1.81331	0.502291	0.433036	0.312652	0.904793	0.44041	-0.0196606	-0.263411	0.575	0.882512	1.35921	0.359564	-0.49688	1.28568	1.08519	-0.539964	0.598166	0.197653	0.245046	0.434567	0.747185	0.554621	1.36843	0.527774	0.550866	0.478101	0.457683	1.37786	1.60765	-1.23519	0.611929	1.38015	0.975255	0.136684
380	-0.152671	-0.185534	0.723475	1.62803	0.242204	0.375434	0.35053	0.494147	0.679063	-0.0571882	0.402132	0.796908	0.842989	1.3505	0.432318	-0.254297	1.22059	0.945705	-0.81043	0.558015	0.190372	-0.00663729	0.609409	0.847283	0.404592	1.74845	0.345661	0.345	0.434117	0.528773	1.54446	1.353	-1.17502	0.696392	1.22688	1.02842	0.202904
382	-0.338145	-0.0668263	0.651194	1.49508	0.201989	0.706895	0.273944	-0.183422	0.684593	-0.438727	0.506439	0.762835	0.780326	1.19941	0.285959	-0.190281	1.10283	1.05122	-1.09895	0.627015	0.201692	0.246983	0.526181	0.64757	0.282638	1.79355	0.426472	0.277726	0.438833	0.42966	1.44372	1.30693	-0.934186	0.664129	1.37509	1.19773	0.383483
384	-0.507998	-0.0288799	0.675731	1.57014	0.414895	0.953082	0.339709	-0.769332	0.635728	-0.0119531	0.453354	0.391194	0.730573	0.661059	0.457739	-0.253376	1.01905	1.03521	-1.09883	0.609623	0.344305	0.391397	0.463752	0.67282	0.408618	1.44793	0.299369	0.249281	0.283464	0.381742	1.4426	1.28472	-0.719981	0.703115	1.24531	1.13013	0.307913
386	-0.609458	-0.126203	0.828548	1.73447	0.521153	1.23923	0.274196	-0.611637	0.677677	0.196748	0.292283	0.432377	-0.536986	0.537513	0.275107	0.150382	1.11579	1.05784	-0.994577	0.664998	0.402747	0.311221	0.485024	0.426992	0.294185	1.10011	0.46688	0.390251	0.271507	0.32146	1.53463	0.928312	-0.49241	0.652851	1.17461	1.22582	0.2394
388	-0.339207	-0.119936	0.810742	1.68636	0.497818	1.25933	0.261903	-0.39911	0.787237	0.274598	0.307925	0.356107	-0.674041	1.18598	0.363353	0.120597	1.12909	1.27798	-0.884278	0.853101	0.372781	0.555546	0.369779	0.524509	0.493751	0.820417	0.270244	0.34693	0.242712	0.35255	1.50023	1.00991	-0.112673	0.386707	0.997255	1.13213	0.0927331
390	-0.119464	-0.236616	0.901734	1.66508	0.566418	1.11566	0.161608	0.0494382	1.10798	0.064921	0.425	0.301019	-0.584934	1.74879	0.206944	0.178353	0.846252	1.47443	-0.995581	0.90654	0.393894	0.411306	0.501574	0.650471	0.344612	0.269252	0.301784	0.483804	0.173492	0.528609	1.56709	0.85643	0.331856	0.340481	0.938024	1.19286	0.149014
392	-0.21914	-0.30362	1.00393	1.6551	0.632026	1.44825	0.130336	0.375883	1.07606	-0.110129	0.634032	0.534148	-0.290824	1.94151	0.278448	0.358918	0.830184	1.57285	-0.970636	0.754354	0.412029	0.124093	0.639261	0.488468	0.384275	0.198959	0.0731154	0.381758	0.172397	0.353348	1.59361	0.789255	0.342193	0.468669	1.0413	1.19014	0.200039
394	-0.00545818	-0.437231	1.18945	1.54724	0.704815	1.24177	0.370587	0.180146	0.819614	-0.0344909	0.620587	0.482277	-0.380222	1.428	0.110424	0.120108	1.11215	1.52218	-0.862964	0.382289	0.498795	0.320319	0.445044	0.550876	0.610176	0.30481	0.42473	0.280985	0.0862584	0.39333	1.69181	0.924491	0.389179	0.617177	1.07243	1.08204	0.524069
396	-0.370901	-0.256379	1.1608	1.33672	0.656455	0.670494	0.282694	0.0228988	1.11953	0.174707	0.34607	0.538212	-0.299982	1.12082	0.145607	0.181623	1.16041	1.40347	-0.849943	0.212013	0.386246	0.345853	0.608101	0.438366	0.542766	0.630675	0.45487	0.328343	0.281195	0.532499	1.43365	0.834952	0.370485	0.752415	1.10296	0.891955	0.558938
398	-0.57145	-0.185807	0.644999	1.32465	0.717713	0.91799	0.33832	-0.153219	1.31007	0.200707	0.124801	0.460062	-0.157961	0.856352	0.00955721	0.127966	1.11672	1.28365	-0.97676	-0.03031	0.442982	0.0443005	0.487322	0.406298	0.628092	0.980533	0.10056	0.510263	0.418478	0.336207	1.52399	0.974708	0.570942	0.60262	1.18122	0.561129	0.455538
400	-0.179001	-0.186223	1.12911	1.14188	0.771076	1.07153	0.180445	-0.255432	1.17338	0.150887	-0.00605484	0.319038	-0.147683	0.726331	0.103125	0.191634	0.845523	1.34034	-1.06166	0.136654	0.452342	0.180219	0.553266	0.400101	0.546765	1.36604	0.251269	0.365988	0.200768	0.318727	1.49147	0.818548	0.534208	0.423285	1.20618	0.406008	0.283412
402	0.0588162	-0.257995	0.774793	1.18134	0.740243	0.746954	0.270931	-0.251882	0.97913	-0.00313855	0.0011439	0.427751	-0.269304	0.933818	-0.0626394	0.63576	1.13737	1.23302	-0.969268	0.213414	0.502208	0.153051	0.633628	0.287977	0.643751	1.65144	0.265823	0.106875	0.364612	0.349394	1.4326	1.28665	0.243027	0.330101	1.1426	0.541076	0.0465634
404	0.304391	-0.166849	0.644997	1.47533	0.696195	0.798672	0.35536	-0.244709	0.708421	-0.0710247	-0.0939696	0.397747	-0.341589	0.937045	-0.15586	0.863686	1.25089	1.00227	-0.67211	0.386928	0.455865	0.0142593	0.727467	0.181185	0.657867	1.37243	0.189038	0.217031	0.181108	0.258565	1.28182	1.02611	0.236397	0.606696	0.97592	0.78329	0.0121728
406	0.0729065	0.0356528	1.11641	1.60099	0.693272	1.23397	0.550896	-0.27873	0.696399	-0.150769	-0.106552	0.567742	-0.180016	0.837793	-0.230378	0.446396	1.23394	0.654049	-0.674017	0.366157	0.557612	0.296064	0.816745	0.202486	0.400672	1.45484	-0.110888	0.182694	0.333659	0.353178	1.09851	1.05481	0.0127677	0.833584	1.14676	0.856509	0.0908002
408	-0.108552	0.0624588	1.19314	1.39806	0.817864	0.972845	0.700562	-0.445145	0.68693	-0.203971	-0.119711	0.883268	0.107139	0.835446	-0.157089	0.126722	0.766085	0.476934	-0.660421	0.390176	0.533382	0.158214	0.797253	0.181718	0.398491	1.53885	-0.322258	0.0805207	0.378767	0.512416	1.285	0.910503	0.176957	0.825972	0.932125	0.873362	0.030688
410	-0.225071	0.18987	1.09764	1.60645	0.866918	1.29515	0.645094	-0.226888	1.25186	0.0384104	0.0753703	0.788753	-0.0457898	0.907123	-0.187235	-0.164068	0.581128	0.551071	-0.784291	0.328496	0.531649	0.0309979	0.664721	0.141153	0.24503	1.50051	-0.174484	0.236968	0.398505	0.338672	1.31482	0.871297	0.224667	0.809491	1.27774	0.883699	0.0692069
412	0.113919	0.166445	1.0683	1.4921	0.928384	1.26903	0.739727	-0.379584	1.35958	0.186829	0.264229	0.697305	-0.447408	1.03855	-0.120138	-0.252008	0.697466	0.526057	-0.805991	0.363554	0.514978	0.143303	0.767427	0.345911	0.319488	1.58042	0.214862	0.454033	0.317803	0.235372	1.40191	1.07239	0.242221	0.808691	0.921204	0.745666	0.0266664
414	0.144023	0.295458	0.800625	1.33271	0.636327	0.926923	0.635889	-0.365697	0.995139	-0.0056692	0.239946	0.419519	-0.593073	1.13245	-0.162936	-0.700815	0.999373	0.566147	-1.17974	0.22689	0.329358	-0.0869059	0.667771	0.333675	0.304508	1.53304	0.408057	0.312309	0.373523	0.34565	1.15165	0.749156	0.445184	0.707376	1.28307	0.880762	0.141208
416	0.287642	0.259584	0.704643	1.33518	0.410724	1.12299	0.723402	0.311516	0.702325	-0.119382	0.169496	0.290341	-0.642881	1.03537	-0.124249	-0.992444	0.770526	0.954438	-1.03002	0.298797	0.294177	-0.222308	0.924332	0.401927	0.352069	1.4909	0.744327	0.292999	0.393086	0.502183	1.11095	0.723249	0.245886	0.812895	0.938838	1.00287	0.110585
418	-0.470406	-0.122095	0.735142	1.63314	0.369271	1.22955	0.616888	0.70206	0.593973	-0.106359	0.0872361	0.433568	-0.421926	1.05027	-0.204045	-0.924704	0.75473	1.70424	-0.646718	0.197433	0.294044	-0.162422	0.765778	0.401167	0.351547	1.60942	0.989602	0.350551	0.309619	0.412868	1.09085	1.0212	0.399244	0.830735	-0.0993596	1.16423	0.400541
420	-0.343159	-0.378965	0.780001	1.74801	0.412711	0.888845	0.618826	0.43624	0.0477738	0.0208414	0.0302815	0.642312	-0.458154	0.89929	-0.0522674	-0.7722	0.856856	1.76883	-0.879131	0.342696	0.333967	0.0103439	0.814001	0.237545	0.696792	1.51935	0.987921	0.144176	0.290823	0.457474	1.16124	0.685251	0.279182	1.02421	0.436184	1.10072	0.259756
422	0.596367	-0.460466	0.687145	1.67209	0.68391	0.730439	0.681928	0.0678802	0.69269	-0.0828183	0.119109	0.762203	-0.11294	0.826027	0.120604	-0.733506	1.26757	1.65573	-1.14065	0.275567	0.412246	0.238318	0.81625	0.333478	0.523413	1.80786	0.957522	-0.0420855	0.371775	0.460842	1.3868	1.07321	0.46115	0.907497	-1.31291	1.12834	0.226147
