# Supplementary material for: Global Brain Blood-Oxygen Level Responses to Autonomic Challenges in Obstructive Sleep Apnea
Source: PLoS One. 2014 Aug 28;9(8):e105261. doi: 10.1371/journal.pone.0105261 (PMC4148259; doi:10.1371/journal.pone.0105261)
Supplement: File S3 — Valsalva global BOLD raw data, in Excel format. Individual subject values are in worksheets specific to sleep status and sex (CONFEMALE, CONMALE, OSAFEMALE, OSAMALE), and group means (Y) and standard deviations (STDEV(Y)) are in the “Group Means” worksheet. Values are recorded every 2 s (“X” column in “Group Means” worksheet). (XLSX) [file pone.0105261.s003.xlsx]

## Sheet: OSAMALE
Global BOLD Brain	Series raw
	OSA119	OSA122	OSA129	OSA140	OSA144	OSA146	OSA147	OSA148	OSA153	OSA167	OSA172	OSA204	OSA206	OSA213	OSA214	OSA221	OSA224	OSA225	OSA238	OSA243	OSA250	OSA264	OSA265	OSA267	OSA278	OSA280	OSA283	OSA289	OSA291	OSA294	OSA296
X	Y	Y	Y	Y	Y	Y	Y	Y	Y	Y	Y	Y	Y	Y	Y	Y	Y	Y	Y	Y	Y	Y	Y	Y	Y	Y	Y	Y	Y	Y	Y
0	-0.138256	0.366244	0.166224	0.0776675	0.0927021	0.605446	0.236223	-0.739666	-0.0463998	-0.377671	-3.01481	-0.406294	-0.508242	0.0355057	1.01116	0.422841	0.310252	0.186367	-0.505027	0.987999	0.772551	1.25955	-0.36081	-0.13594	0.383602	0.23982	-0.447764	0.509522	0.229921	-0.713816	0.0361614
2	0.0344755	0.179133	-0.589782	0.104208	0.273751	0.343629	0.242183	0.183185	-0.070852	-1.6703	-2.92306	0.13339	-0.367374	0.00830932	0.65182	0.497843	0.233177	0.00751258	-0.773736	0.812101	0.674427	0.953452	-0.524663	-0.521819	0.468789	0.324058	-0.213328	0.303915	0.161135	0.424613	0.089951
4	-0.0501554	0.0277264	-0.248425	0.118726	0.148334	0.271317	-0.102033	0.861174	-0.283696	-1.7484	-0.0335286	0.527436	-0.469074	0.0887282	0.410618	0.52581	0.327705	0.488317	-0.485144	0.688624	-0.00675208	0.514915	-0.481376	-0.479086	0.198895	0.484086	0.171138	0.293299	0.206841	0.115127	0.105467
6	0.181051	-0.236933	0.727829	0.0217517	0.268367	-0.162812	-0.0134538	1.03604	-0.345064	-2.04677	1.87112	0.26199	-0.486407	0.20679	0.356758	0.225253	0.116461	0.659333	-0.313121	0.0975875	-0.618701	0.20919	-0.522593	0.227931	-0.0233177	0.296174	-0.179754	0.220335	0.148086	-0.488413	0.0038455
8	0.107457	-0.368117	0.604784	0.417468	0.0700438	-0.152874	0.138846	0.982147	-0.0309666	-0.643858	1.73541	-0.299695	-0.499281	0.00310087	0.32277	0.273293	0.120674	0.381376	-0.72859	-0.195516	-1.3635	-0.310161	0.0105533	0.129251	-0.223819	0.423415	0.509537	0.369827	0.27519	-0.0548564	-0.0304729
10	0.0295087	-0.330567	-0.0156123	0.320207	-0.0258683	-0.228463	0.236874	0.672638	0.0153306	0.216669	2.35593	-0.572793	-0.464803	0.256488	0.121945	0.400433	-0.014393	0.127092	-0.682841	-0.527236	-1.39535	-0.954525	-0.168489	-0.575751	0.144095	0.218023	0.140005	0.299446	0.454795	0.336201	0.00169131
12	0.00833732	0.0617565	-0.607173	0.134289	-0.0559855	0.164328	0.0824965	0.305163	0.133746	0.225628	2.38438	-0.116933	-0.566969	0.187426	-0.244507	0.284043	0.00743988	-0.120288	-0.534296	-0.374053	-0.711637	-1.18518	-0.0750553	-0.217988	0.340351	0.520822	-0.271748	0.0974963	0.50622	0.0883068	0.239119
14	-0.258719	-0.249018	-0.347151	0.786175	-0.0739268	0.0203696	0.0157669	-0.0348398	0.0616765	0.396761	1.12946	0.343285	-0.538835	0.137082	-0.466065	-0.018863	-0.099013	-0.209595	-0.378247	0.102556	-0.652166	-1.12745	0.0285361	0.0209692	0.0973448	0.05806	-0.439179	0.194059	0.337038	-0.345695	0.441359
16	-0.104007	-0.353841	0.203851	-0.210788	-0.160669	-0.0664251	-0.0730532	-0.0491478	0.169334	0.26259	1.96068	0.417048	-0.57358	-0.00595566	-0.356378	0.301492	0.0331758	-0.28943	-0.128329	0.16532	-1.16583	-0.466978	-0.243625	-0.180168	0.00818488	0.176307	-0.173903	0.247452	0.339234	-0.0945172	0.588506
18	-0.153087	0.150737	0.238329	0.686107	-0.290067	-0.134989	-0.140578	-0.295535	0.0438389	0.414898	1.75943	0.511426	-0.0799653	0.150683	0.0627073	0.116897	0.0979564	-0.566754	-0.513778	0.192032	-1.15329	-0.374852	-0.274008	-0.511778	0.07589	0.0110699	0.143119	0.232251	0.386872	-0.386057	0.304593
20	0.0266668	0.120196	-0.403833	0.290807	-0.338643	0.129128	-0.0237507	-0.479069	-0.164451	0.506188	-0.385875	0.44878	0.135723	-0.00546293	0.0238657	0.270375	0.181078	-0.400221	-0.553061	0.0626994	-1.09202	0.285122	-0.049193	-0.352184	0.384857	0.30195	0.15057	-0.0693423	0.114617	0.133767	-0.0855718
22	0.0135747	0.347888	-0.17913	-0.141526	-0.240708	0.0631986	-0.133243	-0.319146	-0.159806	0.494135	-1.89307	0.21672	0.0596371	-0.0685641	-0.170409	0.0568842	0.0475126	-0.678153	-0.345065	-0.0697319	-0.770395	0.436271	-0.141608	0.26403	0.452758	0.233907	0.0664736	-0.214565	-0.0910482	0.669062	-0.232778
24	-0.142727	0.14003	0.650265	0.004944	-0.235591	0.0843582	-0.0525327	-0.34155	-0.302392	0.768689	-1.31791	-0.45194	0.163525	-0.10207	-0.27704	0.0729328	0.0901119	-0.554568	-0.413146	-0.188559	-0.786679	0.80411	0.39634	-0.106051	-0.0274551	-0.0364975	-0.0292072	-0.085511	-0.224876	0.221986	-0.0404113
26	-0.0899672	0.0573629	0.56091	-0.0600421	-0.331427	-0.0032454	-0.0239311	-0.10293	-0.211845	0.765009	0.206035	-0.605277	0.1592	0.00251442	-0.177417	0.12508	0.00306634	-0.520106	-0.14466	-0.257776	-0.758539	0.230501	0.148837	-0.260902	-0.377268	0.0727247	0.205879	0.0963642	-0.375037	-0.320156	0.0504019
28	-0.0625133	0.138695	-0.169471	0.0690205	-0.401274	0.0649179	0.255807	-0.035996	-0.093429	0.0602879	-0.215396	0.14007	-0.09209	0.121039	-0.130024	0.100354	0.299941	-0.198321	0.0304955	-0.348591	-0.482677	-0.1406	0.42588	0.298696	-0.481118	-0.0501614	0.224827	0.0382945	0.0781712	-0.0193251	0.0652553
30	-0.107868	0.0917713	-0.400031	-0.164837	-0.324396	0.119184	0.202283	0.0641984	0.133587	0.755409	0.227756	0.743682	0.170243	-0.0189005	-0.178029	-0.232671	-0.0244747	-1.17749	0.433468	-0.145869	-0.30214	-0.528712	0.0749126	0.440116	-0.397316	0.126943	0.243014	-0.18095	0.102889	0.446377	0.0533299
32	0.262149	-0.347145	0.357595	-0.444358	-0.295106	0.0322174	0.0141117	-2.48319	0.0315473	0.820062	0.467059	0.488135	0.242791	0.0576141	-0.143126	-0.192403	0.0783574	-1.8019	0.754607	-0.204226	0.0191266	-0.37416	0.108585	0.0299249	-0.151139	-0.0407197	0.302891	-0.162173	-1.0577	1.01062	-0.0500865
34	0.180424	-0.165054	-0.211243	-0.15359	-0.289719	0.101564	-0.0234801	1.42633	-0.283128	0.681366	0.108083	-0.192573	0.189252	-0.0366467	-0.57003	-0.328883	-0.0353964	-0.000658676	0.925089	-0.154082	0.369804	-0.519753	-0.100567	0.0254436	0.103641	-0.0838087	0.284915	-0.164682	0.198893	1.13823	-0.0448868
36	-0.129739	-0.237536	-0.657518	0.0091894	-0.363228	-0.218998	-0.0374506	0.329141	-0.476511	0.4909	-0.358669	-0.560546	0.282055	-0.0447284	0.151258	-0.41123	-0.0128317	0.0226673	1.10596	-0.277864	0.580963	0.101361	0.079264	0.294517	-0.00678415	-0.00811423	0.159524	-0.214036	-0.432499	0.926292	-0.033794
38	0.272065	-0.386215	-0.480748	-0.0728992	-0.218059	-0.483226	0.0201426	0.157447	-0.26469	0.21804	-0.246128	-0.255336	0.620638	0.098888	0.0842929	-0.462971	0.000658284	0.765008	1.23842	-0.171864	0.571091	0.059689	0.0134504	-0.0959591	-0.242284	-0.256332	-0.614553	-0.232321	0.1873	0.186884	-0.0537697
40	0.0814827	0.0466727	0.140004	-0.0186791	0.422027	-0.0852568	0.0383034	0.183422	0.0179404	0.162611	-0.193018	0.373292	0.577701	-0.107966	0.019823	-0.445542	-0.000777491	0.53394	1.7312	-0.200149	0.514645	0.554512	0.0420828	0.2187	0.0509869	-0.315429	0.189594	-0.402613	0.286397	0.696337	-0.0874969
42	0.203179	0.200753	-0.0270185	-0.678804	0.607609	0.159909	0.0154207	-0.0322329	0.718575	-0.0587532	-0.323774	0.62614	0.314638	-0.398686	0.322725	-0.249549	-0.146355	0.596364	1.17472	-0.0646684	0.804612	0.326496	-0.150699	0.531246	-0.0865789	-0.450565	0.176185	-0.222584	0.0266207	0.348966	-0.151584
44	-0.186887	-0.0266973	0.431262	-0.108324	0.306865	0.034717	-0.116571	-0.113657	0.471885	0.0375592	-0.350872	0.431761	0.0623987	-0.251551	0.11438	-0.183331	-0.156883	0.379338	0.636388	0.0699539	0.786251	0.418328	-0.0121425	0.247234	0.0981286	-0.339686	-0.19276	-0.0894622	-0.303453	-0.579246	-0.0205469
46	0.0578034	-0.0145622	0.346752	0.298607	0.245475	-0.109062	0.166778	-0.21922	-0.00185971	0.0183318	0.070492	-0.425259	0.118802	-0.287994	-0.117926	0.066359	-0.328138	0.313013	0.684611	-0.0282924	1.03861	0.0240816	-0.0569263	-0.372546	-0.0413305	-0.425389	-0.606402	-0.282867	-0.380535	-0.482709	-0.104681
48	-0.13286	0.0754165	0.00532468	-0.585701	0.143314	-0.287715	0.175819	-0.286893	-0.210373	0.0531556	-0.0779234	-0.981893	0.228507	-0.313856	-0.216517	-0.0173596	-0.204699	0.424057	0.249217	0.169424	0.987099	0.314202	-0.107054	0.0886408	-0.30246	-0.424876	-0.487594	-0.235436	0.0518689	-0.20435	0.0395938
50	0.185434	0.0327073	-0.103441	0.0775113	0.330331	-0.255878	-0.13394	-0.209717	0.109271	-0.130493	-0.450268	-0.84542	0.168698	0.015012	-0.171994	-0.0646509	-0.281579	0.242674	-0.190705	-0.0232072	1.1563	-0.146343	0.339271	0.665823	-0.148032	-0.444201	-0.166993	-0.317249	0.0209009	-0.454497	-0.143862
52	-0.131363	0.3642	0.232761	-0.648149	0.262447	-0.237879	-0.412425	-0.242817	0.271094	-0.236546	-3.14243	-0.384028	0.342598	0.21703	-0.54834	-0.346152	-0.278384	0.20337	-0.714908	0.011749	1.11581	-0.0831675	0.337702	0.39906	-0.154233	-0.236988	0.353004	-0.251402	-0.244501	-0.712152	-0.237166
54	0.165713	0.0194397	-0.00716965	0.0988467	0.303308	-0.131821	-0.326582	-0.145129	0.404182	-0.276097	0.791917	0.0990888	0.45162	0.121294	0.140025	-0.325607	-0.203643	0.394979	-0.829482	-0.0101289	0.973618	-0.324473	0.690562	0.0374822	-0.0783738	-0.175736	0.385526	-0.047254	-0.467781	-0.95798	-0.353449
56	-0.121173	0.294958	-0.218146	-0.22783	0.170094	0.364362	-0.228033	-0.0701565	0.363454	-0.159394	-0.141027	0.335744	0.358595	-0.0651257	-0.0263511	-0.460679	-0.160999	0.792078	-0.73005	-0.11823	0.894783	0.0445717	0.572832	-0.108892	-0.0660123	-0.198859	0.116982	0.270186	-0.535553	-0.928991	-0.348717
58	0.114615	0.0465059	-0.54304	0.0092801	-0.917441	0.206462	-0.209623	-0.254068	0.15201	-0.418204	-0.288199	0.0136479	0.215487	-0.330839	-1.80965	-0.297163	-0.350761	0.796502	-1.30273	-0.402408	0.735358	-0.777014	0.63995	0.360722	0.174538	-0.232308	-0.2226	-0.00522504	-0.436089	-1.40558	-0.0866148
60	-3.01735	-0.871943	1.3477	0.486072	-0.35544	-0.726737	-1.12837	-1.18595	1.00708	0.787941	-1.0571	-0.200532	0.165434	-2.81225	-0.449541	-1.30138	0.174607	0.512846	-2.37245	0.169579	-7.42437	1.38917	-2.48927	0.469549	-0.45363	-0.0277117	-0.430257	0.717446	-4.7804	-0.921715	-0.661402
62	-5.50109	1.2415	1.48409	-0.0485732	0.257856	-2.81502	-0.651137	-0.410434	1.09017	1.62164	1.17354	-0.0336628	0.526982	-2.19205	0.967881	1.50679	0.0613964	0.780184	2.01015	0.28416	-9.52984	1.54647	3.92652	0.078552	-1.25056	0.142674	2.5227	0.74726	-2.18914	1.02078	-0.139241
64	2.45136	-0.195795	1.21243	-0.942377	0.203527	-3.46498	0.330167	1.34977	0.658335	1.28111	1.14618	-0.543622	0.675799	-1.81752	1.14943	0.622845	2.01161	1.02343	0.809951	0.10088	-0.0810916	1.73696	1.05078	0.638238	-0.966423	0.397778	2.23629	0.257556	-0.055126	0.449779	0.0698298
66	2.06446	-0.107175	1.06519	-0.248099	-0.25635	-3.56846	0.772335	0.171021	0.104978	0.866091	0.93583	-0.640249	-0.372782	-2.12828	0.958045	0.155888	1.18138	1.03293	-0.046301	0.188833	-2.22985	1.40831	0.590234	-0.0973711	-1.51926	0.684976	1.91585	-0.524012	0.443443	0.255052	0.415784
68	1.37675	-0.559873	1.11043	0.504873	-0.716185	-2.56022	0.597824	-0.352835	-0.498582	0.696377	0.797707	-0.987181	-1.16993	-2.8413	1.27444	0.0946663	0.800594	1.05111	-1.04222	0.248125	-2.61329	0.949787	-0.0826847	-0.408852	-2.14418	0.352493	1.48058	-1.36116	0.867221	-0.0535563	-0.0685797
70	0.792084	-0.625509	0.904331	0.388531	-1.06906	-2.44046	-0.243531	-0.470597	-0.394839	-4.03779	0.572517	-1.09973	-2.02566	-3.31649	1.83447	0.83162	0.452046	0.827039	-1.38643	-0.0546179	-2.58332	1.16157	-0.276613	-1.01738	-1.89605	0.442937	1.01824	-2.01084	1.21425	-0.345967	-0.316729
72	0.836719	-0.508854	0.664033	-1.65723	-0.804767	-3.09299	-0.676338	-0.572366	0.330687	0.834481	0.379492	-1.24887	-2.12044	-3.43337	2.29019	1.75993	0.284917	1.15324	-0.969719	-0.0379097	-2.75024	1.50057	-0.529576	-1.38965	-1.61064	0.681314	1.04019	-2.09887	0.919813	-0.060489	-0.825581
74	1.36722	-0.464568	0.631926	2.06254	-0.397557	-3.48758	-0.872963	-0.522144	1.02308	3.5914	0.228561	-1.34902	-1.6599	-2.98403	2.39364	1.97947	0.355678	1.1354	-0.329201	0.201922	-2.45684	1.59613	-0.604042	-1.72419	-0.756136	0.783875	1.43992	-1.61849	0.0600517	0.505844	-0.826052
76	1.95869	-0.152001	0.495199	1.42687	-0.0663558	-3.79468	-1.97226	-0.539106	0.638738	2.07659	0.300185	-1.9674	-1.26227	-2.33064	1.88218	2.02792	0.0722867	1.1913	-0.370943	0.126922	-2.67922	0.844985	-0.791642	-1.62334	-0.963847	0.886037	0.837496	-1.4944	-0.520461	1.10848	-0.729147
78	1.68427	0.494806	0.436917	0.352437	-0.549495	-0.74153	-0.670927	-1.05802	-0.10727	-0.593757	-0.856337	-1.51635	-1.44108	-2.50928	0.835626	0.289456	-2.59147	0.821215	-1.15728	-0.32655	-4.31386	0.0147971	-1.32601	-1.56469	-2.02148	0.697707	0.30776	-1.69153	-0.949664	-0.568914	-0.833833
80	2.05535	0.794661	0.615652	1.88474	-0.399101	1.60334	0.299784	-0.811261	2.346	1.23231	-0.475094	-0.782966	0.130621	-0.59734	0.855265	1.21081	-0.750869	1.73316	-0.461186	0.220742	-2.74591	0.720348	-1.53268	-1.38654	-2.10719	0.925956	0.730032	-1.4904	-1.71575	0.397079	-0.404562
82	2.47916	1.3916	1.60994	1.99298	0.144827	-1.14583	0.882024	-0.214148	3.14479	1.47724	0.0632062	1.36613	1.44903	0.69897	1.97034	1.58779	0.0102766	2.04495	0.237083	-0.0529909	-1.82551	1.07269	0.375579	0.738973	-1.22791	0.538339	1.35708	0.706989	-2.03672	2.07253	-0.215984
84	2.5576	1.33344	1.39456	1.76012	-0.107093	-1.32832	0.344281	0.133669	2.75863	1.20889	0.25857	1.58147	1.28269	0.17141	1.83577	1.54854	-0.304594	1.67272	-0.523969	0.116269	-1.639	0.752285	0.244533	2.00256	-0.686766	0.587577	0.290033	0.700261	-0.712887	2.16091	0.23482
86	2.14692	0.95058	0.989839	1.21704	-0.562404	-1.02909	-0.16915	-0.28288	2.01531	0.765289	-0.251877	0.686577	0.583707	0.489219	1.66889	1.17882	-0.767812	1.51886	-0.387655	0.35068	-2.00282	0.509861	-0.481876	0.967396	-1.04169	0.6784	-0.237029	0.396387	-1.1466	1.30181	-0.0987321
88	1.60437	1.43497	1.31885	1.24529	-0.734334	-0.753362	-0.337125	-1.0911	1.26696	0.163908	-0.0643801	0.0915096	-0.0652786	-0.563171	1.13496	0.868001	-0.878698	1.07412	-0.622205	0.274066	-2.49258	0.484422	-0.57249	0.200098	-1.19515	0.602392	-0.844287	-0.113894	-1.27253	0.490822	-0.390417
90	1.67374	3.2539	1.34728	1.13174	-0.790368	-1.14357	-0.58471	-1.56133	0.522066	-0.234159	-0.245161	0.200581	-0.544928	-1.13872	0.855952	0.123722	-0.925925	0.730948	-0.624984	0.51459	-2.53305	0.176135	-0.810536	0.0489014	-0.732153	0.879102	-0.756631	-0.814602	-1.35263	0.567046	-0.41797
92	1.38651	3.40958	0.489762	-0.118105	-0.650379	-1.49436	-0.944507	-1.40398	0.470411	-0.355033	-0.407328	0.254303	-0.723724	-0.998399	0.829666	0.114128	-0.689988	0.806394	-0.494249	0.75126	-2.65003	-0.160795	-0.596113	-0.968732	-0.864662	0.71062	-0.615661	-0.947803	-0.56205	0.44303	-0.527183
94	1.51481	3.45227	0.0670283	0.317181	-0.68754	-2.0516	-1.09478	-1.18029	0.420114	0.0857084	-0.120439	-0.47257	-0.930773	-0.9857	0.457034	-0.294282	-0.503079	0.317768	-1.0133	0.498909	-2.58451	-0.20174	-0.646344	-0.667422	-1.0427	0.587358	-0.728573	-1.13584	-0.469595	0.548222	-0.457618
96	1.2681	3.03238	0.635872	-0.193106	-0.730782	-2.30083	-1.12307	-1.0603	0.277801	-0.157347	-0.116142	-0.852891	-0.993218	-1.10474	0.384574	-0.500928	0.111534	-0.978117	-1.47918	-0.0935829	-2.64199	-0.554765	-0.547412	-0.871471	-1.01533	0.303491	-0.482832	-1.28023	-0.27648	0.730781	-0.585303
98	1.06173	2.31974	0.785628	-1.82006	-0.889258	-2.33393	-1.22421	-0.910308	-0.00599288	-0.453627	-0.100516	-1.08154	-0.90606	-1.1775	0.261428	-0.286902	0.00504924	1.34378	-1.59352	-0.401387	-2.50162	-0.668698	-0.560721	-1.80076	-1.19114	-0.0594119	-0.520583	-1.36833	-0.170655	0.928813	-0.69988
100	1.37502	2.06644	0.139018	0.610292	-1.05031	-1.85618	-1.22168	-0.556627	-0.223211	-0.315583	-0.192417	-0.641635	-0.92655	-1.2196	0.222358	-0.186117	-0.283095	0.418841	-1.37619	-0.428696	-2.19369	-0.509314	-0.600626	-1.42421	-1.29489	-0.0238687	-1.17975	-1.4957	-0.18804	0.562821	-0.688927
102	0.523231	1.14485	-0.0363156	-0.186542	-1.16756	-1.86161	-1.3134	-0.641722	-0.103337	-0.429226	-0.0685924	-0.00735867	-0.700871	-1.31336	0.229994	-0.129837	-0.510565	0.640643	-1.51103	-0.419558	-1.62196	-0.28229	-0.668586	-1.80392	-1.54417	-0.188641	-1.48703	-1.20637	-0.309067	0.422019	-0.574328
104	0.338925	0.906335	0.911586	-1.22786	-1.44492	-1.30705	-1.25277	-0.668736	0.469668	-0.194758	0.157597	-0.241298	-0.857665	-1.19233	0.183129	0.180566	-0.142466	0.26152	-1.64099	-0.506449	-1.66181	-0.187121	-0.712812	-2.37289	-1.49979	-0.525022	-1.61162	-1.16309	-0.339118	0.483749	-0.470855
106	0.788059	0.436609	1.25027	-0.946413	-1.02447	-1.45315	-1.04258	-0.535784	0.42427	0.206264	-0.026603	-0.900598	-1.1225	-1.09337	0.334378	0.0927742	-0.0570201	0.348882	-1.30634	-0.831849	-1.43308	0.0931947	-0.122244	-1.94513	-1.24195	-0.48691	-1.39086	-1.02885	0.661125	0.0352457	-0.463152
108	0.347722	0.681718	0.649644	-1.31861	-0.937803	-1.16969	-0.934001	-0.680531	0.3434	0.41371	-0.172128	-0.957709	-1.27408	-1.15842	0.140029	0.496548	-0.248469	0.237418	-1.02654	-0.967131	-1.27168	0.27339	-0.301136	-2.40292	-0.790016	-0.271824	-1.19278	-1.03993	-0.0586024	-0.338737	-0.60682
110	0.25652	0.248447	0.230872	-0.451344	-1.36086	-1.31153	-1.04869	-0.602006	0.232467	0.259758	-0.328887	-0.645224	-1.36433	-1.18195	0.111369	0.506803	-0.163292	0.291758	-0.813502	-0.921584	-1.23314	0.525053	0.000846296	-2.4227	-0.149862	-0.52148	-1.02171	-0.937219	-0.0190594	-0.345912	-0.734003
112	0.520047	0.351919	0.326215	-1.03012	-1.50466	-1.18866	-0.977943	-0.520028	0.401169	0.448737	0.330231	0.0510946	-1.26422	-1.142	0.445076	0.336445	-0.0790411	-0.00752054	-1.01415	-0.599596	-1.1236	0.590802	-0.195829	-2.03032	-0.0799036	-0.0922564	-0.857366	-0.737949	-0.540533	0.143994	-0.711004
114	0.308604	0.294855	0.658288	-0.163647	-1.53878	-1.23839	-0.365619	-0.362618	0.548067	0.393656	0.492292	0.223502	-1.24403	-1.1629	0.124145	0.66103	-0.00225508	0.134256	-0.964891	-0.504146	-1.16253	0.672303	-0.162799	-2.58796	-0.536649	-0.439493	-0.73501	-0.597209	-1.04797	0.356373	-0.675194
116	0.324857	0.279524	0.9838	-0.187293	-1.25313	-1.33183	-0.458491	0.253206	0.163305	0.0817795	0.108252	-0.514074	-1.20235	-1.10057	-0.070612	0.62881	-0.0282593	0.0362663	-1.30205	-0.277526	-1.40467	0.802261	0.39634	-2.75684	-0.529897	-0.496571	-0.678091	-0.27949	-1.29216	0.280058	-0.428511
118	0.255605	0.30422	1.0228	0.091986	-1.17398	-1.10433	-0.83298	-0.00374702	0.324347	0.490403	0.339571	-0.772188	-1.23125	-1.10938	0.0223351	0.210431	-0.337139	0.234275	-1.37534	-0.225864	-1.6712	0.681289	-0.0487467	-2.05271	-0.8473	-0.314728	-0.690119	-0.210628	-1.05026	0.403052	-0.295364
120	0.673009	0.195596	0.390463	-1.75346	-0.91049	-1.18817	-0.747668	0.298409	0.848219	0.452379	0.626777	-0.626784	-1.17881	-0.830721	0.117566	0.425219	-0.246755	0.255618	-1.1898	0.124153	-1.82534	0.380189	-0.135829	-2.13489	-1.08845	-0.0453449	-0.990862	0.236751	-0.727969	0.388145	-0.296865
122	0.45695	0.342404	-0.0105845	0.622119	-0.900872	-1.0086	-0.715741	0.629093	0.647826	0.618826	0.500237	0.0688733	-1.31242	-0.784483	0.0101698	0.779707	-0.000739157	0.16112	-1.38753	0.315312	-1.80718	0.46987	-0.145313	-1.99068	-1.30267	-0.0711901	-1.12054	0.157133	-1.08442	0.624777	-0.567286
124	0.274786	0.191803	0.389865	-0.122259	-0.833905	-1.2291	-0.660318	0.582634	0.414324	0.404384	0.559636	0.277192	-0.859354	-0.684593	-0.0280438	0.568156	0.501416	0.372557	-1.48964	0.151405	-1.71411	0.376962	-0.321874	-1.53621	-1.30205	-0.174199	-0.964003	0.26194	-1.72351	0.317053	-0.656806
126	0.29235	0.506319	1.16842	-0.409034	-0.787433	-0.936682	-0.669454	0.250115	0.303707	0.393183	0.747017	-0.122832	-0.852695	-0.4202	-0.162968	0.51997	0.638905	0.272584	-1.43269	0.397232	-1.81874	0.439383	0.00855649	-1.9521	-1.30538	-0.381227	-0.604264	0.120324	-0.499069	0.182879	-0.520105
128	0.579277	0.616395	0.909704	0.409884	-0.623442	-1.23117	-0.561993	-0.00591018	0.581921	0.440866	0.454695	-0.467095	-1.1115	-0.527727	-0.169107	0.635429	0.536537	0.58755	-1.50253	0.314369	-1.47206	0.395829	-0.223046	-2.22573	-0.994275	-0.200532	-0.51237	0.460994	0.27662	0.171149	-0.446132
130	0.559412	0.53218	0.405905	-0.651243	-0.462011	-1.28888	-0.804415	-0.682299	0.811249	0.482766	0.225208	-0.117892	-1.08515	-0.596708	-0.194586	0.173263	0.485121	0.514099	-1.42119	-0.00720478	-0.366024	0.365204	-0.0970586	-1.68605	-1.04672	-0.513292	-0.628357	0.378682	0.732427	0.0864107	-0.270782
132	0.496863	0.770313	0.600614	0.658264	-0.586771	-1.4863	-0.692239	-0.865342	0.464793	0.224292	0.430083	0.503375	-1.10071	-0.631743	0.0876867	0.0969471	0.172916	0.641628	-1.4252	-0.0290446	1.21377	0.463574	-0.193648	-2.17715	-0.878385	-0.523636	-0.698724	0.664104	-0.216203	0.17761	-0.332916
134	-0.594288	0.727843	0.954609	0.627841	-0.658321	-2.93399	-1.22105	-1.38265	0.379378	-0.773032	-0.0489544	0.504733	-0.805111	-0.866567	-1.22152	-1.35319	0.399368	0.211261	-1.48188	-0.170796	1.4472	-0.876801	-0.0514707	-2.45324	-0.884236	-0.526262	-2.00801	0.519877	-0.382332	-0.375568	-0.161222
136	-4.71761	0.696438	1.65203	0.843535	-0.160731	-2.06327	-3.5181	-5.11061	0.347643	-3.77189	-0.467233	0.684055	-0.472428	-1.6345	-0.101235	-2.49808	-1.28943	-0.758833	-3.37666	0.126992	-5.54033	2.15761	-1.43463	-0.758932	-3.126	-0.390078	0.350921	-0.205067	-0.557303	0.266042	-1.66381
138	2.4317	1.33579	1.22408	0.344067	-0.116932	-4.158	-0.327369	1.42661	1.84538	4.47601	1.64261	0.187172	0.404953	-2.15546	1.23298	1.48524	0.314588	-0.982335	1.93752	0.975381	-7.86786	1.98475	2.35066	-0.150391	-3.29881	0.136539	1.90574	1.14709	1.40691	1.44356	-0.19078
140	1.5757	1.33263	0.852085	-0.339984	-0.22519	-3.86859	-0.0504167	-0.31712	0.860701	1.88155	0.570426	-0.593761	-0.0678986	-2.52368	0.859088	0.191055	0.571696	2.62483	0.408035	1.36773	2.97434	0.699756	1.28008	-0.195663	0.692127	0.210901	2.0472	-0.0566042	0.356814	1.07849	0.204702
142	1.1105	0.236185	0.774347	0.132926	-0.426276	-4.04374	-0.403174	-0.911133	0.146521	1.40886	0.427411	-0.956744	-1.25274	-2.61399	0.68496	-0.541511	0.121598	1.28098	-0.42766	0.70022	-1.36481	0.820517	0.432506	-0.616511	-1.13633	0.35663	2.04791	-0.541162	0.143405	1.10331	-0.810994
144	0.469561	0.130996	1.12402	0.211631	-0.914156	-2.19356	-0.878555	-1.41941	-0.442226	1.04322	0.339873	-1.15289	-2.43951	-2.92057	0.88633	-1.22565	-0.361084	0.788677	-0.969838	0.446634	-1.92234	0.489849	-0.088752	-1.06873	-1.44465	0.637112	1.68415	-1.05949	0.0953119	0.714689	0.198948
146	0.0963686	0.21184	1.30353	0.446498	-1.06683	-3.67304	-1.27037	-1.69093	-0.438781	1.18102	0.329209	-1.66173	-3.10412	-3.55555	1.35913	-1.12943	-0.372037	0.741086	-0.898882	-0.00951576	-2.53402	-0.524723	-0.814353	-1.69357	-1.28013	0.902283	1.29767	-1.38275	-0.323703	0.679858	0.165524
148	0.128925	-0.026366	1.06859	1.07076	-0.742041	-1.55732	-1.13401	-1.80839	-0.0411261	1.39533	0.124491	-0.829866	-3.24261	-3.9136	1.66003	-0.753876	-0.262873	0.695865	-0.990301	-0.281717	-2.76721	2.68066	-1.1616	-2.32843	-1.19423	0.741189	1.20225	-1.30664	-0.0817108	0.820408	0.326741
150	0.46029	-0.023697	0.91944	1.39456	-0.26814	-2.31451	-0.691979	-1.67112	0.558147	1.6566	-0.0583957	0.086883	-2.94914	-3.68515	1.70962	-0.209254	0.312179	0.958303	-1.36705	-0.310049	-2.63356	1.45238	-1.17156	-3.00883	-0.88435	0.590405	1.48006	-1.1999	-0.169591	1.42327	-0.0330635
152	-0.695426	0.00962354	1.06448	-1.25642	0.159095	-2.70663	-0.413088	-1.3063	0.247443	1.62582	-0.81562	0.189201	-2.52358	-3.30041	1.25379	0.287336	-0.190324	0.926715	-2.04095	-0.771635	-2.88902	0.483385	-0.98001	-3.24051	-1.7196	0.597093	1.76743	-1.56006	-0.336859	2.15764	-0.238909
154	0.15005	-0.829022	1.31616	1.89584	-0.694468	-2.45622	-1.25653	-1.86664	0.304	0.962796	-1.39285	-0.721098	-2.81753	-5.39134	-2.16746	-0.265432	-2.11746	0.470512	-1.91325	-1.208	-3.10236	-0.326725	-1.25513	-3.51672	-2.24107	0.522704	-0.212149	-1.63434	-0.344998	0.0540986	-0.752379
156	0.273583	0.495582	1.47061	1.31215	-0.566211	2.39848	-0.860821	-1.59219	1.4194	1.66103	-0.874943	-0.574046	-0.744252	-2.57522	0.892065	0.297251	-1.02583	1.23607	-0.557615	-1.2408	-0.246137	-0.123026	-1.11471	-3.2141	-1.9478	0.705571	0.324052	-1.2882	-0.0323346	0.0581003	-0.296595
158	2.67875	2.31418	2.15496	2.71369	0.0225571	3.04044	-0.21306	1.00732	2.54887	2.44642	0.64559	0.237625	1.61866	1.42975	1.57916	1.71368	-0.462306	2.08234	1.9497	-0.292226	0.922224	0.150414	-0.0533328	0.232695	-1.52669	0.732509	0.816438	0.605852	0.175098	2.64361	0.855393
160	2.59907	3.51196	1.74973	1.46809	-0.306467	2.88263	0.714273	1.09105	2.33121	2.51373	0.7299	1.29128	1.5144	2.11674	1.61868	1.65688	-1.17121	2.64982	1.59772	-0.048587	1.19123	0.20554	1.23535	2.34404	-0.505437	0.71765	0.90749	0.967216	0.0104088	2.51434	0.432699
162	1.84921	3.57647	1.43522	1.84883	-0.778643	2.73881	0.344576	0.528576	1.38049	1.42701	0.163526	1.32263	1.03008	0.986053	1.36513	1.55751	-0.77895	1.54619	0.829009	-0.133567	0.910443	0.0757864	0.300617	2.3507	-0.567626	0.917078	-0.120307	0.457242	-0.223592	1.91644	0.0691829
164	1.80947	3.24495	1.61325	1.33058	-1.02141	2.43293	-0.0565354	-0.237718	0.85768	0.887183	-1.91172	0.608222	0.319849	0.429725	1.12156	1.31302	-0.923224	1.36941	0.225673	0.00869678	-0.376099	0.0736968	-0.574306	2.20511	-0.913867	0.783377	-0.747946	0.357527	-0.433986	1.72104	-0.266852
166	1.14639	2.80894	1.95254	0.402779	-0.9911	2.34707	-0.482982	-0.470405	0.678602	0.945016	-1.7017	0.251148	0.0794833	0.0456628	0.851851	0.796784	-0.676452	0.68794	-0.494977	0.514274	-2.63036	0.0208855	-0.531319	1.57952	-0.87921	0.440563	-1.13253	-0.299249	-0.53592	0.640155	-0.30282
168	1.12538	2.21389	1.20116	0.516355	-0.89433	1.92431	-0.669586	-0.677879	0.437738	0.97194	-0.0979856	0.362263	-0.445897	-0.123873	0.644704	0.336825	-0.719024	0.993048	-0.734047	1.13739	-3.31427	0.612859	-0.996439	0.48697	-1.0678	0.476783	-0.888142	-0.635185	-0.164813	0.630858	-0.447992
170	0.726198	2.28704	0.317744	0.052495	-0.838753	-1.89565	-0.991704	-0.719429	0.171733	0.87036	0.367515	0.336579	-1.00373	-0.156103	0.526324	0.440576	-0.340268	0.435158	-0.630879	0.960036	0.234044	0.599882	-0.421248	0.561556	-0.972138	0.354952	-0.668434	-0.815962	0.362239	0.553311	-0.385075
172	1.18152	1.79488	0.609316	0.828042	-0.713834	-3.30701	-0.947457	-0.806527	0.0196436	0.662994	0.890378	0.137032	-1.31157	-0.169316	0.183949	-0.275147	0.0438291	0.80294	-0.835912	0.474778	0.479326	1.33872	-0.690247	-0.240425	-1.15228	0.312652	-0.836762	-0.675854	0.918605	0.189861	-0.505688
174	0.66463	1.43322	1.43672	0.237289	-0.310365	-0.845536	-0.963507	-0.8655	-0.37627	0.453798	0.814405	0.111143	-1.6325	-0.361107	0.811529	0.250428	-0.114029	0.275209	-1.38542	0.063329	0.410278	1.02242	-0.698915	-0.815695	-0.980074	0.325756	-0.83856	-0.485266	0.734178	0.336178	-0.461957
176	0.931255	1.67781	1.34231	0.239887	-0.279495	-0.0876081	-1.01085	-0.768388	-0.534224	0.411762	0.680654	0.394184	-1.70907	-0.45818	0.374884	-0.318413	-0.0332601	0.591806	-1.45578	-0.38782	1.0807	1.23879	-0.447422	-0.898359	-1.34957	0.0399417	-0.693181	-0.523318	0.736581	0.207597	-0.419421
178	0.505725	1.48842	0.72606	-0.0105158	-0.449201	-0.208425	-1.10752	-0.765491	0.179702	0.0843836	0.57596	0.537325	-1.89273	-0.466819	0.259889	0.222404	-0.150049	0.356102	-1.24175	-0.392633	1.03298	0.853653	-0.817689	-1.80433	-1.55271	0.0212768	-1.13365	-0.862983	0.679697	0.141885	-0.526737
180	0.602576	1.76796	0.612577	0.414704	-0.612526	-0.641579	-1.03888	-0.372436	0.375885	0.125211	0.757568	0.287863	-1.91632	-0.555708	0.294368	-0.10237	0.0966496	0.569047	-1.62008	-0.292395	0.937816	0.719395	-0.459753	-2.17929	-1.41028	0.0172562	-1.64261	-0.915073	0.440126	0.468216	-0.172049
182	0.570716	1.49396	1.24727	-0.103564	-0.613145	-1.02792	-0.942713	-0.214459	0.41634	0.42801	0.564276	0.00637251	-1.86151	-0.666847	0.0646246	-0.825461	0.190362	0.251809	-1.79996	0.10095	1.11533	0.62923	-0.796674	-1.88516	-1.33706	-0.258146	-1.57016	-0.950622	0.560371	-0.171527	-0.0495789
184	0.506056	1.76094	1.36183	0.161883	-0.446509	-0.101243	-0.868822	-0.0336004	-0.110614	0.252433	0.27182	0.144371	-1.84928	-0.753176	0.292139	-2.00806	0.258735	0.252139	-1.71524	0.394106	1.14325	0.619627	-0.608144	-2.46441	-1.32894	-0.0626195	-1.48606	-0.891645	0.305875	-0.268532	-0.146316
186	0.618916	1.68029	0.871636	0.215246	-0.489563	-0.31127	-0.686645	0.000965426	-0.181068	0.145157	0.830856	0.7004	-2.00014	-1.12187	0.325698	-0.497766	0.395772	0.136236	-1.68876	0.436352	1.51141	0.5726	-0.611999	-2.91613	-1.16925	-0.152716	-1.59693	-0.865478	0.177758	-0.029788	-0.334702
188	0.987781	1.8239	0.987413	0.219927	-0.329602	-0.0790376	-1.18775	0.185939	0.0586967	0.339226	0.994099	0.698577	-1.98768	-0.795141	-0.14518	-1.19119	0.268827	0.310176	-1.7993	0.386808	1.28627	0.621244	-0.451889	-2.25299	-1.06869	0.0113773	-1.58866	-0.577874	0.214713	-0.446362	-0.249599
190	0.885183	2.03281	1.26315	0.320421	-0.434922	0.016814	-0.959326	-0.029385	0.268427	0.429384	0.778641	-0.0945876	-1.94455	-0.715651	-0.328051	-1.27366	0.35611	0.219766	-1.83661	0.356997	1.32923	0.645381	-0.437538	-2.46465	-1.12035	0.265334	-1.5094	-0.32425	0.33268	-0.968109	-0.274595
192	1.29899	1.54833	0.684774	0.313069	-0.32661	0.688946	-0.859885	-0.42804	0.441794	0.425017	0.632306	0.251806	-1.83237	-0.590809	-0.0746005	-1.43714	0.34108	0.338653	-1.31703	0.299956	1.38594	0.666163	-0.14215	-2.98305	-1.25663	0.00360255	-0.99208	-0.326053	0.0845813	-0.970037	-0.0727148
194	0.823106	1.83527	0.807308	0.327549	-0.410331	0.290188	-0.917229	-0.705567	0.532824	0.281533	0.794848	0.491996	-1.63278	-0.468334	0.0119166	-0.712658	0.436642	0.318466	-1.37237	0.290717	1.425	0.515793	0.142354	-2.55264	-1.41456	-0.0363814	-0.762621	-0.0376535	0.56162	-1.01936	-0.152265
196	0.826241	1.69928	1.49855	0.306783	-0.391726	0.288357	-1.12626	-0.920351	0.402176	0.439043	0.946026	0.0842501	-1.34114	-0.40654	-0.020624	-0.990901	0.430457	0.558909	-1.28137	0.0613341	1.44446	0.621524	0.205028	-2.31478	-1.38171	0.100599	-0.951122	-0.191034	0.813559	-0.249741	-0.0344934
198	1.24311	1.84075	1.16152	0.317934	-0.444475	0.0175501	-1.29422	-1.10583	0.26834	0.325645	0.757766	-0.171253	-1.218	-0.155913	-0.144315	-0.73787	0.539426	0.433509	-1.24537	-0.00270547	1.39163	0.52355	0.455013	-2.62609	-1.1093	0.0015154	-1.37613	-0.0918858	0.522516	-0.263954	-0.224628
200	1.08761	1.62361	0.54027	0.0869344	-0.412528	-0.198215	-1.17583	-0.728609	0.066624	0.451944	1.07827	0.220568	0.0552694	-0.192584	-0.158556	-0.200768	0.434506	0.434678	-1.7612	0.00515947	1.40096	0.960081	0.296923	-2.30283	-1.13063	0.259589	-1.40442	-0.189874	0.363908	-0.739271	-0.119287
202	1.34075	1.97407	0.497753	-0.00434548	-0.472019	-0.664473	-1.13987	-0.631486	-0.0114207	0.467656	1.37394	0.496584	0.764547	-0.202294	-0.0786224	-0.233154	0.343261	0.938213	-1.94797	0.127382	1.06422	0.721596	0.360148	-1.81377	-0.872481	0.126379	-1.21107	0.0118795	0.0946844	-0.667141	-0.267019
204	0.984824	1.61309	1.06536	0.550862	-0.458226	-1.15893	-1.33128	-0.484171	0.70165	-0.244235	1.11017	0.145963	0.975931	-0.524002	0.0772849	-0.362312	0.732272	0.607129	-2.00729	0.0445332	1.05019	0.751882	0.20881	-1.96925	-0.860208	-0.232745	-0.838787	0.13399	0.0237153	-0.551191	-0.164036
206	1.10579	1.60658	1.34099	0.00410752	-0.385474	-0.0556099	-1.33057	-0.441343	0.447399	0.380344	0.905362	-0.173671	0.988172	-0.542297	0.0141459	-0.251298	0.63587	0.789481	-2.02358	-0.0915499	0.662995	0.426951	-0.0953041	-2.50057	-0.871419	-0.159432	-0.788508	0.317236	0.0954123	-0.624595	-0.541269
208	1.30129	1.75413	0.700149	0.459569	-0.395814	-0.581013	-1.2529	-0.31044	0.114416	0.687882	0.92764	-0.143848	0.891236	-0.766576	0.194895	-0.486417	0.720657	0.779508	-2.07335	-0.136963	0.467264	0.0388501	0.0283629	-1.86196	-0.606149	0.0101236	-0.919345	0.586526	0.255768	-0.335406	-0.498331
210	-0.254475	1.88392	0.424016	0.246367	-0.628499	-1.07844	-1.23601	-0.754795	-0.0971615	-0.974082	0.309158	0.236739	1.18838	-0.969017	-1.60036	-1.71147	1.05263	0.215354	-3.32289	-0.308607	0.422059	-0.77739	-0.218536	-1.42288	-0.804331	-0.24466	-3.10667	0.43304	0.0668602	-0.800666	-0.569255
212	-2.84551	1.40339	1.41844	0.208398	-0.124329	-4.52847	-2.87932	-3.75544	0.219122	1.02028	0.430043	0.747584	2.38895	-2.69431	0.380282	-4.13749	-0.776312	0.205365	-4.52434	-0.0321213	-5.10835	1.07357	-0.750767	-0.459698	-0.687692	-0.242604	0.314845	1.43335	0.213426	0.0521533	-0.0176128
214	3.01549	2.22742	1.71377	0.2848	0.547143	-2.05309	-0.330762	2.42109	1.44458	2.11884	0.102392	-0.0949484	2.13189	-2.14618	-0.0197173	2.03008	1.48059	0.410866	1.45258	0.598385	-1.85133	2.19839	2.0479	0.189274	-0.0487739	0.241112	1.90563	0.943111	1.94607	0.661841	0.333962
216	1.82069	2.11587	1.03472	-0.196789	0.128589	-2.07104	0.371364	0.318125	0.155224	1.51505	0.384747	-0.790175	1.11485	-2.25559	-1.05941	1.07347	1.00672	0.653379	-0.519128	0.675086	-0.318458	2.13076	1.16876	-0.538139	-0.860107	0.169199	1.77764	0.721761	1.65337	0.971041	-0.0473133
218	1.09024	1.42791	0.31943	-0.793327	-0.546388	-2.11673	0.668896	-0.205529	-0.139932	0.633932	0.200853	-1.08055	-0.321029	-2.09432	-0.423368	-0.158233	0.89746	0.811373	-1.5691	0.344894	-1.57777	1.89086	0.863407	-1.14688	-1.82872	0.148853	1.68221	0.324128	1.46047	0.796133	-0.301996
220	0.552606	1.10962	0.234991	-0.837885	-0.806975	-2.87535	-0.0444273	-0.820889	-1.0307	0.178232	0.0603825	-1.27256	-1.59558	-2.55468	0.66384	-1.4452	0.759629	1.16149	-2.15674	-0.168935	-1.99429	1.64761	0.360975	-1.60577	-2.45671	0.476909	1.05968	0.0323066	1.28799	0.633072	-0.566061
222	0.485012	0.236554	0.862889	-0.288182	-0.946105	-2.97248	-0.409851	-1.343	-1.09708	0.013029	-0.0566992	-1.43923	-2.11788	-2.93884	0.790962	-1.95809	0.421211	1.36068	-2.66394	-0.342141	-2.08059	1.37622	-0.228528	-2.09734	-2.4583	0.513013	0.712957	-0.366321	0.860961	0.612922	-0.561146
224	0.894688	-0.31327	1.32759	0.494301	-0.73597	-2.81062	0.0899486	-1.38907	-0.780295	0.363938	0.146601	-1.28974	-1.96081	-3.11963	0.731408	-2.08364	0.266817	1.1802	-2.86727	-0.357083	-3.01169	1.39029	-0.757246	-2.69395	-2.20932	0.538913	0.856897	-0.687389	0.29026	0.865866	-0.430867
226	1.46217	0.135122	1.38808	1.0909	-0.464827	-2.33217	0.18418	-0.785393	-0.285561	0.818506	0.258735	-1.28885	-1.51034	-3.3055	0.768228	-1.92164	0.207089	1.16439	-2.49105	-0.277744	-2.29677	1.64012	-0.872241	-3.24654	-1.56511	0.574254	1.30472	-0.997806	0.18927	1.33207	-0.175388
228	1.67203	-0.106761	1.35857	0.675866	-0.284624	-2.04055	0.365992	-0.29101	-0.449585	1.278	-0.159337	-1.07014	-0.824458	-3.11209	0.630571	-1.5423	-0.13328	1.37678	-2.77553	-0.239109	-2.43648	1.53687	-0.799117	-3.4699	-2.13777	0.734965	1.87106	-1.11313	-0.0237564	1.948	-0.0788833
230	1.70175	-0.123762	1.02282	0.299318	-0.481248	-3.72001	0.277291	-1.03879	-0.171374	0.265327	-3.09091	-1.20575	-0.894631	-3.24634	-4.69666	-2.16703	-1.88394	1.07369	-2.40024	-0.308612	-4.2477	0.686314	-0.888235	-3.64954	-1.09989	0.912989	1.07847	-1.57875	-0.04678	-0.488377	-0.481338
232	2.31676	1.09588	1.29171	1.19248	0.415701	2.63908	-1.44437	0.859649	1.03387	0.53265	-0.430086	-0.0814102	1.17049	-1.31733	-1.17462	-0.684265	-0.762902	0.741267	-0.717825	0.245721	-0.821724	1.07197	-0.568246	-3.02272	-0.0478478	0.831098	0.20779	-1.40821	0.18296	0.667372	-0.10132
234	4.48257	4.17047	2.25437	2.97921	1.01627	2.55983	-1.71841	2.34993	2.95791	2.52957	0.743749	1.35757	3.65377	2.07896	2.6599	0.236054	-0.392883	1.6305	2.0625	0.787263	1.20176	2.08656	0.767637	0.298512	0.277785	1.53287	0.704641	-0.985972	0.103968	3.25371	0.831372
236	4.43701	2.40612	1.88877	2.82178	1.05021	3.01445	0.69151	2.21264	2.58408	2.06086	0.725191	1.99073	3.57307	1.67446	1.87403	1.95293	-0.347953	1.6749	1.90708	0.82825	1.42077	0.732336	1.00179	2.79556	-0.573742	1.50805	1.10265	0.609715	0.297674	3.17547	0.210486
238	3.865	-1.88295	1.00046	2.50482	0.351141	2.4339	1.05836	1.37303	1.7508	1.53931	0.270056	1.72997	3.15818	1.02478	2.26821	1.9535	-0.357365	2.44569	1.39851	0.857898	0.754753	1.46497	0.668224	2.53293	-0.963392	0.909231	0.505964	0.383293	-0.164396	2.44364	-0.19083
240	3.84009	-1.1119	1.23392	1.98895	-0.0351021	-0.356703	0.372254	0.466826	1.0735	0.961422	-0.365795	0.737211	2.42531	0.47369	2.39087	1.59599	-0.622701	1.86966	1.32111	1.13624	0.281576	0.884988	-0.0819267	1.66955	-1.42078	0.63993	-0.613445	-0.235271	-0.405877	2.26761	-0.167595
242	3.32668	2.17293	1.89355	2.02802	-0.0275526	-3.47604	-0.319878	-0.263915	0.796327	0.466202	-0.269911	0.0723195	2.4353	0.0373775	1.74165	1.06383	-0.574491	1.16331	0.287804	1.23494	-0.241415	0.879251	-0.294188	1.34847	-1.59885	0.882986	-0.888537	-1.10772	-0.417207	1.50223	-0.176317
244	3.17045	2.18677	1.23834	-2.08226	0.152834	-2.24704	-0.468934	-0.735636	0.504413	0.210547	0.198886	0.0971869	1.78466	-0.370022	1.13994	0.680777	-0.48194	1.10408	-0.125479	1.13884	0.727308	0.610856	-0.383071	0.572724	-1.63765	0.638044	-0.945825	-1.23146	0.0976682	1.23684	-0.352406
246	3.334	2.12449	0.415509	1.23232	-0.117745	-2.75855	-0.488209	-1.05029	0.557893	0.118545	0.47747	-0.0767867	1.9197	-0.732366	0.782985	0.258317	-0.0442689	0.584283	-0.553541	0.6984	0.572468	0.657336	-0.421302	-0.573121	-1.72358	0.236271	-0.764098	-0.662578	0.457465	0.831945	-0.628328
248	2.79307	1.94643	0.602355	-0.814015	-0.559488	-1.83928	-0.828865	-1.08133	0.332092	0.314906	0.12592	0.539927	1.06563	-0.767417	0.929039	0.0744876	-0.0782779	0.930952	-1.30106	0.188931	0.682569	0.28671	-0.735566	-0.526056	-1.64268	0.0571787	-0.765763	-1.15262	0.56065	1.11948	-0.528557
250	2.65798	2.02582	1.31866	0.499763	-0.787402	-2.44545	-0.826013	-1.01684	0.265712	0.191133	0.483571	0.222302	0.569751	-0.693695	0.67964	0.0830421	0.119611	0.996961	-1.42949	-0.203692	0.810962	0.222494	0.123059	-1.47657	-1.94651	-0.193233	-0.722858	-0.600179	0.467285	1.65336	-0.669291
252	2.6157	1.27583	0.877838	0.566622	-0.945907	-2.12175	-0.853564	-0.769186	0.198847	0.0441763	0.50388	-0.74308	0.38529	-0.579549	0.8341	-0.210632	0.329531	0.911791	-1.74581	-0.128964	0.726342	-0.042942	-0.180928	-1.84571	-2.06394	-0.22194	-0.848224	-0.184978	0.567955	1.14211	-0.718429
254	2.31733	1.30043	0.453629	0.343208	-0.931318	-2.17377	-0.900882	-0.819351	0.104472	0.16539	0.826783	-0.984697	0.21391	-0.710627	0.170369	0.0501046	0.451816	1.00283	-2.25089	0.0752708	0.524275	0.751214	-0.240609	-1.59402	-2.14559	-0.144975	-0.810988	-0.0834629	0.550196	0.778619	-0.90896
256	2.6794	0.876524	1.40612	0.432732	-0.752206	-2.27747	-0.95214	-0.350026	0.0292482	0.147235	1.03137	-0.253656	0.100134	-0.594079	-0.451937	0.280813	0.412558	0.453487	-2.25341	-0.450882	0.489349	0.785893	-0.370293	-2.21581	-2.03123	-0.123308	-0.726179	0.325761	0.673977	0.646669	-0.79169
258	2.23834	1.44674	1.56588	0.36771	-0.800691	-2.94096	-0.918634	-0.340185	0.113178	0.161507	1.07856	0.198166	0.0500134	-0.633398	1.01775	0.191481	0.727561	0.689936	-2.57812	-0.765719	0.653963	0.771031	-0.297904	-2.60079	-1.79012	-0.0742338	-0.595365	0.437028	0.862671	0.268737	-0.818141
260	2.37845	0.656546	1.08336	-2.04531	-0.753076	-2.21473	-0.978701	-0.504591	0.111881	0.378957	1.03207	-0.187073	0.115297	-0.573775	0.867714	0.2605	0.657867	0.467048	-2.24798	-0.364792	0.899412	0.64481	-0.255368	-2.00011	-2.02898	0.153646	-0.469359	0.688334	0.515199	0.73609	-0.739825
262	2.17952	0.771553	0.861423	0.570784	-0.909949	-2.00985	-0.774738	-0.014629	0.491857	0.468943	0.275896	-0.860809	0.298165	-0.636086	1.15965	0.151455	0.714761	0.633448	-1.98727	0.0692972	1.08427	0.768433	0.0499238	-2.36507	-1.89504	0.153219	-0.601685	0.730189	0.733475	0.659381	-0.695426
264	2.3065	0.679075	0.79305	0.0661432	-1.01523	-2.10492	-0.854841	-0.0467607	0.500987	0.524049	0.420058	-1.31418	0.208294	-0.599635	0.888804	0.346365	0.488696	0.611927	-2.01813	0.585244	1.54834	0.567029	0.309219	-2.67094	-1.70572	0.0247372	-0.758455	0.703996	0.70748	0.947394	-0.553959
266	2.31268	-1.11178	0.924324	0.0227041	-1.00802	-3.22814	-0.831634	0.00533868	0.659216	0.305359	0.396545	-0.994634	-0.0479623	-0.482658	0.755215	0.267277	0.654382	0.52974	-2.34052	0.676939	1.61248	0.061541	0.416631	-2.11247	-1.5822	0.1209	-0.843879	0.411924	0.29266	0.439264	-0.763543
268	2.20557	-1.30898	0.829874	0.396748	-0.928719	-2.85281	-0.929613	0.0530114	0.763239	0.394188	1.18021	-0.504181	-0.208518	-0.401275	0.590428	0.5054	0.387836	0.60148	-2.48324	0.469398	1.64018	-0.0877286	0.522469	-2.6443	-1.52574	0.23168	-0.312346	0.126227	0.227552	0.331269	-0.626362
270	2.70766	-1.25194	1.44009	0.240988	-0.995119	-2.91768	-0.926883	0.0043211	0.336793	0.323472	1.15775	-0.0238082	0.00864085	-0.484219	0.513643	0.205743	0.360376	0.429703	-2.25057	0.340335	1.44589	-0.117611	0.697815	-2.55526	-1.49115	0.146578	-0.171486	0.342266	0.307717	0.326242	-0.606467
272	2.1847	-1.10065	1.11695	0.96835	-0.927149	-2.74194	-1.05962	-0.363224	0.441751	0.294634	1.20336	0.211726	0.0140739	-0.447227	0.360269	0.0390435	0.674092	0.475619	-2.35091	0.428441	2.03945	0.0274309	0.823332	-2.26903	-1.36053	-0.114211	-0.524104	0.316971	0.647706	0.390267	-0.576361
274	2.46138	-1.00189	0.957518	0.798831	-0.816979	-2.58974	-1.10291	0.315812	0.760649	0.207389	1.02205	-0.146383	0.560855	-0.587561	0.162866	-0.466332	0.616769	0.612491	-2.42085	0.422353	1.89517	0.0757203	0.443509	-2.64481	-0.864874	0.247356	-0.721579	0.334676	0.72222	0.356039	-0.640891
276	2.23258	-0.712283	1.14864	0.804938	-0.871219	-2.33487	-1.18261	0.0562391	0.39662	-0.153271	0.823143	-0.83767	0.813715	-0.744486	0.330502	-0.254608	0.299352	0.382895	-2.53617	0.323409	1.87138	0.309918	0.717363	-2.50712	-1.12934	0.268771	-0.683546	0.11156	0.647935	-0.087555	-0.460889
278	2.40005	-0.73406	1.41404	0.785132	-0.832042	-2.23738	-1.04052	-0.128927	0.264954	0.26975	1.15046	-0.615566	0.962661	-0.829624	0.405162	0.0312693	0.847695	0.675679	-2.40175	0.385012	1.71271	0.357723	0.644663	-1.66922	-0.967141	0.135685	-0.608971	0.225788	0.466909	-0.387655	-0.307626
280	2.11092	-0.977677	1.11025	0.843925	-0.798826	-2.67029	-1.09217	-0.0243845	0.625305	0.412259	1.1535	0.0730854	0.735125	-0.947701	0.50268	-0.210909	0.740559	0.696093	-2.32806	0.202699	1.30219	0.5661	0.548678	-2.08883	-0.938891	0.187536	-1.22135	0.183691	0.280931	-0.136169	-0.16316
282	2.26353	-0.883413	1.10369	0.830698	-0.57748	-2.60754	-1.05317	0.0260551	0.789653	0.0693093	1.11925	0.498258	0.441369	-1.00454	0.576898	-0.0679407	0.656748	0.316409	-2.12707	0.350356	1.03952	1.00508	0.675307	-2.33781	-1.11053	0.36452	-1.83896	0.455856	0.103118	-0.101718	-0.0284085
284	2.39742	-0.647126	1.40183	0.869262	-0.652647	-2.68326	-1.25557	0.0502723	0.594341	-0.0839143	0.96739	0.0497212	0.533625	-0.968042	0.705543	-0.129557	0.703407	0.455759	-2.47798	0.384734	0.896465	1.34859	0.25711	-1.36398	-1.41916	0.302794	-1.8654	0.50137	0.134971	0.299726	-0.00569668
286	2.14036	-0.930929	0.803967	1.0096	-0.473384	-2.60072	-1.33501	-0.338207	0.229397	-2.32123	0.191516	-0.792334	0.720184	-1.10566	-1.92851	-0.929462	0.805061	0.938191	-3.69941	0.534334	1.0339	0.142368	0.386487	-1.70242	-1.30627	-0.00899896	-3.27266	0.650623	0.173629	0.307235	0.118636
288	-2.75536	-1.843	1.83207	1.31466	-0.578754	-2.34026	-2.36586	-5.26382	0.11344	1.1862	-5.17069	-0.574783	2.14883	-1.65137	-0.0826983	-0.69887	-1.31492	-0.30085	-4.50041	0.0401538	-4.21688	1.82521	0.706064	-1.60735	-0.97368	0.228531	-1.115	0.715648	0.850087	0.557808	0.261896
290	0.0542014	-0.143228	1.6195	0.533769	0.318303	-3.82859	-0.746963	3.37227	1.84937	2.37107	2.63311	-0.564796	1.17623	-2.62437	0.386508	1.37309	2.61926	1.57672	0.979914	0.77776	-4.43955	1.95649	0.467755	-0.707079	-0.440908	0.877063	3.10619	0.866321	1.51501	0.738785	0.698895
292	2.39082	-0.804834	1.30888	1.01615	0.0220949	-4.20415	0.152176	0.594653	0.830577	1.77503	-0.0103406	-0.882107	0.0393049	-3.08442	-0.0367321	0.358795	1.80619	1.19169	-0.290144	1.09575	1.17532	1.82846	1.54723	-0.856081	-0.683551	0.950144	1.71027	0.75395	1.48736	0.982205	0.0630175
294	2.07289	-1.58531	1.13735	0.62481	-0.725886	-3.64749	-0.353699	-0.210256	0.106471	0.752766	-0.408519	-0.861613	-1.24577	-2.97137	-0.172081	-0.96909	1.49587	0.905116	-0.893544	0.741311	-1.16423	1.46929	-0.0706192	-1.35508	-1.31677	1.0995	1.31545	0.221091	1.35938	0.812313	-0.403475
296	1.31347	-2.13036	1.08915	-0.801505	-1.13131	-2.52057	-0.536953	-1.07418	-0.662976	0.170679	-0.717464	-1.07389	-2.03278	-3.58369	-0.0622855	-1.71826	1.1485	1.38777	-1.35869	0.202083	-1.66251	1.05453	-0.822459	-1.69772	-2.10211	1.27155	1.13172	-0.336558	1.41624	0.795645	-0.543692
298	0.738743	-2.43829	1.29856	1.08208	-1.05519	-3.58835	-0.779672	-1.5136	-0.761874	0.128176	-0.646526	-1.25517	-2.34451	-4.11168	0.448707	-2.27557	0.708157	1.46024	-2.18218	-0.150395	-2.34484	0.741822	-1.59987	-2.1594	-2.19151	1.39599	1.02003	-0.740787	1.07624	0.681303	-0.796425
300	0.573368	-2.65036	1.43306	2.38667	-0.656532	-2.91202	-0.726667	-1.54854	-0.184721	0.358629	-0.344225	-1.19876	-1.71252	-4.33442	0.893762	-2.24424	0.345645	1.84783	-2.58708	-0.565921	-2.54933	0.655859	-2.09613	-2.73732	-1.67865	1.39577	1.12657	-1.00621	0.862279	1.16444	-0.793887
302	0.829864	-2.61645	1.42131	2.8345	-0.386954	-1.69341	-0.0727583	-1.28823	0.465615	0.891666	-0.189895	-0.975541	-1.06237	-3.97024	0.887744	-1.76796	0.284729	2.06409	-2.64753	-0.88063	-2.57623	0.723965	-2.28579	-3.32887	-1.10559	1.40851	1.26857	-0.968242	0.485625	1.80044	-0.506842
304	0.742785	-2.66113	1.28758	0.94128	-0.503802	-1.32277	0.314885	-0.961912	0.715462	0.987253	-0.515887	-0.68144	-0.680456	-3.7412	0.612296	-1.23975	0.264503	2.22257	-2.34469	-0.704598	-2.30314	0.825517	-2.7467	-3.61724	-1.62024	1.44755	1.39404	-1.02216	0.395714	2.64452	-0.162664
306	0.425436	-3.64039	1.24946	2.2228	-1.31566	-1.84866	0.730406	-1.12281	-0.121064	0.845048	-0.723948	-1.098	-0.687067	-2.48326	-1.64979	-1.83172	-1.29094	2.04241	-2.37929	-0.350997	-4.66605	0.251965	-2.11296	-3.83206	-1.01689	1.60695	-1.81214	-1.25595	0.182772	0.0112187	-0.340549
308	-1.25706	-1.53228	1.34671	1.12573	-0.348637	-2.29283	-1.23762	-0.379956	1.49635	-0.20761	-1.34351	-0.526302	1.87155	0.453767	-0.268139	-0.429602	-0.801703	1.9936	-0.95457	-0.554851	0.617036	0.59131	-1.46354	-2.94298	0.379515	1.10857	-0.263966	-0.674528	0.757324	1.35736	0.0858284
310	3.48532	0.913893	1.93429	3.39531	1.30418	-0.161163	-1.14692	1.37956	3.32587	0.067932	1.26524	0.889323	3.49334	1.41532	1.73037	1.32615	0.139852	2.19367	2.28493	-0.300483	2.13903	1.11783	1.49849	0.380978	0.854475	1.1508	0.868605	0.750508	1.04082	2.97015	0.87569
312	5.23007	1.72846	2.33247	2.44199	1.45478	-0.188441	0.279729	1.77573	3.01474	2.434	2.60482	1.98371	3.26322	1.43833	1.66913	2.09789	-0.0607629	2.7065	2.58188	0.00168483	1.91747	1.04992	2.17351	2.85076	0.671405	1.30623	0.708616	1.46942	0.721113	3.51971	-0.397669
314	4.54052	1.67457	1.5444	2.44267	0.831737	1.2325	0.457895	1.26859	1.94944	1.24599	1.97059	1.32197	2.70181	0.992416	1.46572	2.08608	-0.309793	2.36703	1.89246	-0.202384	1.32138	0.38579	1.53667	2.43148	-0.0876504	1.42172	-0.315537	1.02164	0.29955	2.88734	0.322569
316	3.91956	0.985069	2.11629	-2.03682	-0.0828605	1.42294	0.0608595	0.571682	1.29921	0.57012	1.74991	0.84725	2.05873	0.338158	1.13629	1.84087	-0.559646	1.79412	1.52275	-0.289201	0.839037	0.76837	1.2481	2.05862	-0.121359	1.30488	-1.02249	0.216964	0.284891	1.99421	-0.234923
318	3.351	0.662487	2.41417	2.57009	-0.163104	1.18101	-0.296308	-0.246798	2.01975	0.551113	0.971077	0.86094	1.46631	-0.131151	0.598551	0.569011	-0.44608	1.879	0.464214	-0.224627	0.551387	0.493373	0.400195	1.62532	-0.647484	0.926188	-1.32027	-0.152137	0.20488	1.52692	-0.497826
320	3.5661	0.0251185	1.52304	0.626755	-0.361272	1.24099	-0.68193	-0.51247	1.55417	0.527046	0.284073	1.09025	1.06001	-0.670157	1.00697	0.992417	-0.842838	1.45681	-0.234649	-0.155369	0.529483	1.26475	0.490578	0.722562	-0.613131	1.13642	-1.07132	-0.246427	0.471308	1.44085	-0.56689
322	3.18297	0.18959	0.940579	-0.288578	-0.453621	0.998016	-0.728634	-0.567658	1.82748	0.293737	1.90588	0.428985	0.684225	-0.858649	0.643947	0.673497	0.214317	1.36964	-0.680769	0.106848	0.803306	1.18494	-0.62401	0.879778	-0.821212	0.95795	-0.907903	-0.187006	0.970272	1.66273	-0.576835
324	2.66106	-0.212437	1.33051	0.935165	-0.504462	0.743711	-0.546908	-0.564121	1.51938	0.214065	-0.35043	-0.368145	0.396192	-1.00641	0.545605	0.413915	0.577237	1.22606	-0.715217	-0.0544026	0.978375	1.05372	-0.194821	-0.0669618	-0.813124	0.981028	-1.0973	-0.0542574	0.935934	1.9785	-0.468568
326	2.25911	-0.475204	1.70229	0.361074	-0.55732	1.53988	-0.586065	-0.74406	0.904573	-0.438504	2.6623	-0.425513	0.333406	-0.933795	0.438156	0.456702	0.501698	1.23769	-0.889254	-0.0669304	1.02993	1.12074	-0.763683	-0.407845	-1.1673	0.871748	-1.20212	-0.00462199	1.18185	2.3105	-0.712852
328	2.2528	-0.463109	1.34118	0.11513	-0.570647	2.05935	-0.584271	0.0386032	0.240792	0.0124121	2.08344	-0.0228146	0.211715	-0.938082	0.70909	0.317206	0.6036	1.07797	-1.2278	-0.12544	1.22424	0.891669	-0.467783	-1.0003	-0.926147	0.663486	-1.40004	0.200761	0.958167	2.39467	-0.784927
330	2.65723	-0.271036	0.82515	0.130411	-0.432766	1.84915	-0.668706	0.199661	0.588318	0.0704344	2.25237	0.10089	0.119539	-0.900683	0.568722	0.407139	0.814638	0.898922	-1.58599	0.232128	1.28676	0.681124	-0.730799	-1.21012	-1.36316	0.672672	-1.09382	0.212677	1.10519	2.48626	-0.880463
332	2.30514	-0.577321	1.46016	0.457662	-0.45384	1.93889	-0.585444	0.320057	0.270405	0.107256	2.05834	-0.342353	0.185522	-0.800344	0.525958	0.474689	0.604259	0.695161	-1.93988	0.0362677	1.75138	0.506569	-0.676462	-1.52017	-1.22139	0.284392	-0.81565	0.399391	0.927077	2.2547	-0.906116
334	2.16468	-0.720052	1.82845	0.153004	-0.357542	1.67614	-0.565191	0.429613	0.0804183	0.14964	1.88066	-0.671503	0.190343	-0.754169	0.973387	0.538014	0.74985	0.762339	-1.71232	0.074366	1.62068	0.495516	-0.693471	-1.47151	-1.28077	0.183887	-0.957964	0.560922	0.847667	2.06524	-0.780795
336	1.9352	-0.756293	1.02076	0.400774	-0.592514	-0.220512	-0.58637	0.504056	-0.147548	0.0485643	1.87161	-0.62693	0.140354	-0.435726	1.01047	0.586483	0.524883	0.762679	-1.89735	-0.010475	1.61581	0.661698	-0.671772	-2.04505	-1.30545	0.097248	-1.29018	0.46416	0.481612	1.59986	-0.762311
338	2.58842	-0.519821	0.917859	-0.0804981	-0.553263	0.727137	-0.717821	-0.238469	-0.114002	-0.0406718	2.33977	-0.193633	0.192979	-0.370657	0.746314	0.343301	0.751227	0.824607	-1.77017	0.0572681	1.69494	0.541473	-0.58185	-2.24783	-1.40552	0.111957	-1.1739	0.678967	0.315191	1.66143	-0.702607
340	2.17822	-0.55664	1.47912	0.915112	-0.618591	0.451604	-0.845295	-0.494704	-0.523397	0.348556	2.10627	-0.119771	0.279606	-0.507228	0.804995	0.420775	0.924924	0.882629	-1.84611	0.160123	1.95186	0.681467	-0.874461	-1.95432	-1.27561	0.151114	-0.970935	0.558592	0.189502	1.71672	-0.795509
342	2.1731	-0.332931	1.13723	0.646445	-0.595202	-0.758106	-0.93167	-0.929923	0.513183	0.295654	1.94292	-0.0452231	0.409066	-0.585006	0.938306	0.439567	1.07193	0.81792	-1.81614	0.61709	2.15854	0.714492	-0.372055	-2.40294	-1.15755	0.126677	-0.903413	0.835571	0.343818	1.50838	-0.642621
344	2.07469	0.128337	1.13657	0.708597	-0.548806	-1.18509	-0.819912	-0.717784	0.81388	0.18827	1.87386	-0.304457	0.517722	-0.506563	0.800811	0.470859	1.14068	0.981183	-1.63031	0.712415	2.18708	0.82153	-0.445637	-2.37114	-0.897697	0.200304	-0.840173	0.669671	0.402466	1.29665	-0.649418
346	2.37272	-0.21793	1.54333	0.676609	-0.231967	0.575539	-0.990265	-0.623072	0.930988	-0.0818254	1.92995	-0.544384	0.778728	-0.432253	0.528553	0.532226	1.12531	0.859197	-2.06594	0.533514	2.0417	1.12792	0.0240307	-1.84814	-0.963996	0.301967	-1.00157	0.788956	-2.2118	1.59217	-0.698302
348	2.11421	-0.214977	1.21784	1.03966	0.394832	0.69028	-0.788777	-0.475271	1.01275	-0.3079	1.97696	-0.140449	1.29731	-0.425023	0.477288	0.736603	1.18265	0.845255	-2.25463	0.593163	1.85387	1.02136	-0.0919723	-2.31064	-0.703065	0.183563	-1.02953	0.44466	2.65738	1.57687	-0.652203
350	2.15855	0.0306891	0.829135	-0.0489083	0.151853	-0.05735	-0.909319	0.0883196	0.969293	-0.0940677	2.12307	0.606291	1.35167	-0.518828	0.67823	0.810572	1.0109	0.757741	-2.14489	0.549958	1.4632	1.15048	-0.131481	-2.74177	-0.606177	0.232285	-0.9149	0.310446	1.67538	1.37351	-0.445138
352	2.41113	-0.347096	1.70002	0.865964	0.04755	0.443491	-0.862986	0.412932	1.14816	-0.167623	1.77808	0.296148	1.0362	-0.629884	0.568468	0.52152	1.17709	0.868918	-2.32262	0.455314	1.22243	0.59527	-0.230379	-2.40287	-0.658168	0.128672	-0.997328	0.145519	1.65741	1.18421	-0.107179
354	2.27898	-0.152259	1.71674	1.0506	0.345252	0.686576	-0.832341	0.164427	0.998159	-0.253982	1.54773	-0.0421534	1.08667	-0.688747	0.622474	0.465688	0.943171	0.951859	-2.31839	0.669145	-3.30858	0.541247	-0.495276	-2.15697	-0.417506	-0.0138018	-0.977139	0.101886	1.49521	1.15754	-0.224761
356	2.6782	0.00215684	1.29906	1.06711	0.194124	0.758045	-0.667428	0.577079	0.97711	0.127135	1.95764	-0.0368147	1.12674	-0.696566	0.585528	0.317835	0.970932	0.841093	-2.28401	0.270785	2.51191	0.0823138	-0.0685839	-2.37633	-0.662144	0.206812	-0.880652	0.211701	1.07228	0.963146	-0.0311879
358	2.28872	-0.235239	1.00313	1.20105	-0.279907	0.676312	-0.88904	0.510172	0.855147	-2.78982	2.35858	0.36263	1.31773	-0.539282	0.725261	0.246958	0.63802	0.866025	-2.43403	0.139259	1.23022	-0.174286	-0.0523056	-1.93775	-0.655636	-0.0334812	-0.948278	0.185156	0.934566	1.08257	-0.0198753
360	2.81409	-0.101042	1.76904	1.21133	-0.749778	0.936069	-0.83758	0.49746	0.969083	-3.26988	2.36723	0.24485	1.3291	-0.43699	0.51739	-0.036598	0.596341	0.879882	-2.24746	0.21708	1.39694	-0.423309	0.0401206	-2.11286	-0.818301	-0.097681	-0.904547	0.123746	1.06827	0.937816	0.0411383
362	2.61383	-0.353033	2.05732	1.23869	-0.81504	1.19639	-0.975739	0.262209	0.843392	1.71357	2.31422	0.170159	1.30345	-0.351368	0.693714	-0.0630675	0.387631	1.00373	-1.99978	0.353198	1.61891	-0.0669859	0.17219	-2.37881	-0.723155	-0.0414917	-0.760979	-0.119891	1.53072	0.998893	0.18874
364	2.49536	-0.452666	1.50929	1.18324	-0.702184	1.40391	-0.962724	0.294187	0.756121	1.75356	2.44062	-0.384768	1.19521	-0.685158	0.433364	-0.352963	0.433039	1.0934	-1.75881	0.120591	1.64364	0.174888	0.0688876	-2.03292	-0.833459	-0.184382	-0.555045	-0.26135	1.24069	0.995517	0.131165
366	2.55635	-0.471673	1.14732	0.823875	-0.369703	1.38358	-1.07088	0.0371418	0.932896	0.732519	2.30592	-1.18301	1.45493	-0.801715	0.430449	-0.428584	0.320648	1.19787	-1.58466	0.169653	2.05937	0.659037	0.350533	-1.12226	-0.796811	-0.187166	-0.54808	0.0151395	1.28104	0.79718	0.0891618
368	2.34615	-0.389401	1.4586	1.45635	-0.381546	1.06285	-0.877895	0.280696	0.871577	0.920258	2.47223	-1.44087	1.43794	-0.588884	0.575081	-0.485591	0.4162	1.1978	-2.07884	0.133506	1.9613	0.733036	0.388857	-1.86279	-0.981329	-0.0381509	-0.62295	-0.153292	1.35606	0.99571	-0.291653
370	2.6441	-0.238013	1.9545	1.30819	-0.340222	0.981416	-1.02494	0.487299	0.874783	1.02132	2.68581	-0.959345	1.42699	-0.754528	0.745977	-0.453511	0.399758	1.17777	-1.92624	0.210771	-0.525117	1.17753	0.535635	-2.3039	-1.00249	0.0965204	-0.787472	0.323085	1.39521	1.11725	-0.360326
372	2.48246	0.112038	1.45013	1.63379	-0.425109	0.950773	-0.913622	0.499418	0.915025	1.00358	2.32657	0.0310722	1.34938	-0.910254	0.586202	-0.322263	0.393116	1.18388	-2.15209	0.276535	1.7794	0.821575	0.576645	-1.49239	-0.98778	0.0708494	-0.918658	0.194039	1.10918	0.840954	-0.400427
374	2.81425	-0.102048	0.704918	1.65988	-0.641154	1.08513	-0.539469	0.393345	1.21353	0.691134	2.23919	0.42802	1.26516	-0.896707	0.496657	-0.55212	0.382609	1.06114	-2.06561	0.430948	1.17519	1.07128	0.320408	-1.29819	-0.721366	0.31296	-0.805481	-0.0373434	1.57538	1.00351	-0.220397
376	2.3215	0.0199002	1.25769	1.53961	-0.250473	1.38196	-0.632959	0.599773	1.29369	0.406865	2.67955	-0.0450712	1.25997	-0.932518	0.488788	-0.393735	0.49315	1.37752	-1.90197	0.288303	1.39924	0.762922	0.581135	-1.83238	-0.693899	0.414558	-0.663156	-0.19585	1.58472	1.39437	-0.424225
378	2.65574	0.19596	2.21526	0.873928	-0.763012	1.2283	-0.764254	0.368067	0.957515	0.313665	2.46273	-0.522669	1.50326	-1.17094	0.681815	-0.474687	0.603955	1.22455	-2.18807	0.436548	1.31251	0.52021	0.399229	-2.16666	-0.789055	0.0668663	-0.643003	-0.186526	1.4977	1.4329	-0.585334
380	2.41427	-0.0173158	1.87865	1.01363	-0.121707	1.1471	-0.75393	-0.316915	0.995662	0.0139017	2.48439	-0.813138	1.43946	-1.06976	0.682747	-0.609781	0.724749	1.31557	-2.00901	0.467935	1.1683	0.483646	0.123532	-1.48128	-0.433006	0.470815	-0.599136	0.340658	1.39588	1.21031	-0.755954
382	2.92818	-0.0127766	1.34407	0.536067	-0.41872	1.00395	-0.874387	-0.884442	0.743492	0.0648092	2.33272	-0.52672	1.36693	-1.16944	0.655555	-0.669211	0.68783	1.7103	-1.96777	0.192267	1.27604	0.0797611	0.488104	-1.59383	-0.447492	0.2766	-0.429214	0.469269	1.31264	0.818968	-0.554785
384	2.65149	-0.21703	1.77795	0.756019	-0.336132	1.5404	-0.80206	-1.29129	0.675391	-0.0306551	2.63095	0.0958008	1.35304	-1.19644	0.462877	-0.559637	0.829818	1.24916	-1.99462	0.201996	1.07906	0.498556	0.309531	-2.38592	-0.555843	0.274486	-0.172821	0.672598	1.20563	0.897221	-0.583582
386	2.51165	0.0311872	2.1031	0.393734	0.0769549	1.78522	-0.789565	-1.36192	0.919929	-0.117357	2.38633	0.373614	1.33146	-0.896934	0.519079	-0.335582	0.873208	1.35944	-1.5916	0.188457	1.2043	0.387224	0.260973	-2.30432	-0.474936	0.195543	0.179765	0.469214	1.22944	0.892342	-0.629801
388	2.55573	-0.281406	1.42724	0.746347	0.305148	1.72905	-0.977838	-1.21762	0.706543	-0.193286	2.6134	0.0462433	1.27396	-1.01996	0.390393	-0.0011824	0.718692	0.774875	-1.46469	0.315555	1.2977	0.166036	0.233218	-1.79242	-0.720057	0.226642	-0.0424474	0.523162	1.27957	1.4534	-0.636691
390	2.29823	-0.27113	0.574847	0.986029	0.196883	1.62532	-0.795032	-0.826162	0.826045	0.272074	2.49069	-0.501529	1.43325	-0.941574	0.489574	0.13326	0.767034	1.2375	-1.44041	0.274006	1.1305	0.302245	0.153026	-2.14573	-0.556931	0.0190496	-0.476398	0.648638	1.16862	1.27328	-0.528031
392	2.86049	-0.150828	0.693611	1.0148	0.171881	1.41707	-1.04852	-0.681395	0.729346	0.321544	2.40074	-1.03476	1.64312	-0.752938	0.734207	0.0731129	0.816757	1.63278	-1.79801	0.465269	1.51587	0.241743	0.135467	-2.5776	-0.751376	-0.236356	-0.606461	0.545185	1.18591	1.32589	-0.477488
394	2.6623	-0.166579	1.20656	1.28531	0.0612126	1.45948	-0.50635	-0.728225	0.914794	0.18241	2.35566	-1.06479	1.55898	-0.643547	0.925313	0.00298767	0.908116	1.7857	-1.5905	0.496547	1.60475	0.338682	-0.0225882	-2.06446	-0.990056	-0.306209	-0.467463	0.420836	1.08468	0.978701	-0.621453
396	2.58337	-0.263294	1.10196	1.14366	0.300943	1.39498	-0.580992	-0.248668	0.700072	0.350652	2.2865	-0.54616	1.47913	-0.596157	0.82965	-0.0924409	0.956671	0.972513	-1.77051	0.483517	1.75905	0.12634	0.128068	-1.83733	-1.13082	-0.508079	-0.120359	-0.134589	1.11745	1.11087	-0.452826
398	2.6232	-0.389941	1.39168	0.413661	0.375638	1.59333	-0.803852	0.254249	0.697298	0.151911	2.25719	-0.098018	1.39447	-0.7182	0.717276	-0.215451	0.899331	1.40835	-1.72424	0.212695	1.93905	0.299178	0.0801836	-2.28887	-1.18221	-0.53484	0.0329311	0.387429	1.26891	1.10239	-0.397065
400	2.42478	-0.339761	1.76687	0.843963	0.281158	1.51009	-0.85928	0.544608	0.863855	0.157838	2.45893	0.217783	1.4842	-0.475082	0.45423	-0.178881	0.791355	1.11538	-1.68915	0.00372056	1.77022	0.345862	0.0395858	-2.01008	-1.0514	-0.356547	0.00979402	0.601924	1.35154	1.14414	-0.215906
402	2.41122	-0.346429	1.48362	0.860514	0.0147979	-0.029282	-0.707217	0.435221	0.729929	0.430621	2.53937	-0.0121435	1.50678	-0.617877	0.622162	-0.115386	1.09662	1.08906	-1.69385	-0.23704	1.46734	0.642047	0.186757	-1.62885	-0.923217	-0.267995	-0.0618524	0.374529	1.10883	1.16561	-0.357256
404	2.34854	-0.397955	1.11923	1.06496	-0.0246176	0.25422	-0.682206	0.577126	0.890316	0.446428	2.34701	-0.682437	1.44749	-0.636785	0.760771	-0.0443751	1.15972	1.46574	-1.60216	-0.0598993	1.38575	0.895442	-0.0291019	-2.0787	-0.764534	-0.172952	0.502478	0.0821184	1.05432	0.986318	-0.283231
406	2.77709	-0.403998	1.74511	0.141548	-0.0286866	0.514711	-0.703455	0.41404	1.28417	0.16899	2.56041	-1.13859	1.54593	-0.655675	0.896478	-0.138183	0.929454	1.65592	-1.62899	0.466057	1.34411	0.964922	0.276986	-2.61133	-0.816268	0.119831	0.583662	0.212654	1.22028	1.24516	-0.322873
408	2.56823	-0.353139	2.16558	1.04489	0.00525432	0.192323	-0.902511	0.174108	1.01583	0.220546	2.48903	-0.0433686	1.51018	-0.60731	1.02657	-0.171967	0.812376	1.3381	-1.55633	0.548276	1.71467	1.19088	0.164199	-2.17214	-0.711586	0.442931	-0.0334705	0.166637	1.30845	1.10171	-0.413881
410	3.03494	-0.367299	1.48515	0.800887	-0.298946	0.25338	-0.85421	0.300811	0.771888	0.163799	2.62271	0.356307	1.53711	-0.735687	0.741207	-0.387838	1.24806	0.983658	-1.56226	0.434673	1.6326	1.04784	-0.00927622	-1.77802	-0.748314	0.604732	-0.274761	0.671807	1.35254	1.67768	-0.606201
412	2.78127	-0.36112	1.02352	0.827463	0.178258	0.396977	-0.773354	0.196499	0.945306	-0.00868687	2.92753	0.0409679	1.4551	-0.761523	0.905478	-0.445899	1.50958	1.05484	-1.48876	0.330751	1.4693	1.14525	0.337636	-1.93018	-0.638928	0.564249	-0.317562	0.467277	1.21156	1.60233	-0.273323
414	2.73084	-0.110755	0.722552	0.953096	0.244618	0.749417	-0.759264	0.151077	0.667444	0.135999	2.59855	-0.675823	1.42916	-0.824568	0.832141	-0.273546	1.59562	1.13647	-1.62806	0.515525	1.34013	0.941311	0.108766	-1.84754	-0.668667	0.322835	-0.0624712	0.490404	1.48775	1.34936	-0.225238
416	3.03952	-0.185126	1.00016	1.02495	0.147593	0.841573	-0.721804	-0.335858	0.680419	0.387943	2.53306	-1.10161	1.31492	-0.89047	0.894585	-0.00908809	1.65992	1.41876	-1.4235	0.365423	1.44279	0.839561	0.15535	-2.0679	-0.739875	0.17296	0.235793	0.472893	1.34113	1.33589	-0.368847
418	3.25854	0.130848	1.56362	0.927307	0.101598	0.72902	-0.672489	0.0750782	0.442596	0.411267	2.60974	-0.56284	1.37501	-0.64227	0.932649	0.220686	1.34582	1.35537	-1.40752	0.374111	1.65127	0.454629	-0.0257893	-1.6034	-0.855518	0.397925	0.0160367	0.269549	1.28801	1.10293	-0.55594
420	2.94149	-0.028396	1.11884	0.43808	0.0572556	0.795339	-0.528199	0.282516	0.469833	0.632039	2.40591	0.0173442	1.42914	-0.542739	1.11849	0.165975	1.17175	1.12028	-1.5228	0.628591	1.63533	0.279912	0.0517898	-1.47612	-0.694651	0.399869	-0.265696	0.178721	1.21906	1.24401	-0.504901
422	3.24955	0.161166	0.58891	0.984868	0.092652	0.675537	-0.623467	0.258909	0.305924	0.420296	2.315	0.313452	1.78195	-0.464309	0.742575	0.115419	0.945265	0.965267	-1.48291	0.4939	1.78999	0.169298	0.118919	-1.22846	-0.744657	0.260873	-0.154044	0.18379	1.29056	1.57973	-0.441238

## Sheet: OSAFEMALE
Global BOLD Brain	Series raw
	OSA120	OSA127	OSA152	OSA154	OSA205	OSA269
X	Y	Y	Y	Y	Y	Y
0	-0.454792	0.211549	0.311537	-0.472743	0.268257	0.681907
2	-0.455225	-0.0445808	0.204732	-0.424598	0.215931	0.599613
4	-0.656496	0.497207	0.488215	-0.250674	0.0178432	0.408187
6	-0.679551	0.216895	0.330327	-0.35749	-0.0373835	0.401507
8	-0.397827	0.0208391	0.337744	-0.195305	-0.0191341	0.531893
10	0.179345	0.516686	0.236693	-0.427039	0.053155	0.369986
12	-0.019348	0.423649	0.288269	-0.376233	0.0649392	0.442783
14	0.0766653	-0.0469151	0.186786	-0.603383	-0.0416602	0.448028
16	0.443138	0.194599	-0.143944	-0.491975	-0.0494941	0.232582
18	0.541694	0.274286	-0.112048	-0.716954	-0.132948	0.194882
20	0.122909	-0.0425409	-0.326838	-0.439574	-0.110867	0.141108
22	-0.389018	0.12445	0.124432	-0.557252	0.145752	-0.00483787
24	-0.597178	-0.0205056	-0.109306	-0.626177	0.116297	-0.182233
26	-0.460956	-0.371665	-0.0367726	0.317685	0.0604102	-0.319469
28	-0.424585	0.0187081	-0.082724	0.456201	0.0346793	-0.300245
30	-0.384432	-0.263729	-0.106021	0.479483	-0.274536	-0.155934
32	-0.886323	-0.335353	0.14647	0.225253	-0.159098	-0.178032
34	-0.416884	-0.101246	-0.0278407	0.217865	-0.0843831	-0.188116
36	-0.100771	-0.436344	0.090568	0.446296	0.0140486	-0.166305
38	-0.0311911	-0.268598	-0.097421	0.325152	0.164721	-0.148527
40	0.289879	-0.207513	0.0298323	0.0794351	-0.00146706	-0.181321
42	0.613276	-0.407187	-0.161332	0.0908912	-0.0116526	-0.238755
44	0.455045	0.152899	0.0943907	0.380519	0.0179433	-0.408314
46	0.63906	0.125245	-0.18473	0.531056	0.0251095	-0.436676
48	0.717549	-0.171714	-0.0330061	0.426872	0.061089	-0.439014
50	0.558897	0.193518	-0.412801	0.410083	-0.177652	-0.265049
52	0.49125	0.407375	-0.229676	0.435586	-0.154554	-0.289523
54	0.647349	-0.104564	-0.468115	0.495795	-0.0405252	-0.248072
56	0.578521	-0.555451	-0.337422	0.621223	0.0351801	-0.302051
58	0.289283	-0.428624	-0.616734	0.760409	0.0706588	-0.594615
60	0.161005	0.432346	-1.00739	0.563722	-0.796332	-3.34643
62	0.402646	0.567238	-1.0653	1.0901	0.065566	-2.46037
64	0.175935	-0.013718	-1.41256	1.29045	1.79088	-1.67647
66	0.368475	0.23598	-1.40906	1.37659	1.57401	-2.0651
68	0.435758	-0.320439	-1.47119	1.03451	1.62274	-1.98951
70	0.338798	-0.859841	-1.45391	0.989291	0.981915	-1.90833
72	-0.45471	-1.1272	-1.16151	0.879984	0.431585	-1.83118
74	0.784805	-1.23599	-0.641109	0.958076	0.142544	-2.0733
76	-0.527973	-0.830453	-0.674216	1.05286	0.192933	-2.36902
78	-1.07909	-0.13729	0.06288	1.24014	-0.254043	-3.50702
80	-2.23334	0.52423	1.14946	1.29664	0.284492	-2.72834
82	-1.60463	0.458133	1.47116	1.45813	-1.36135	-1.87242
84	-0.539752	0.86868	1.90851	1.42751	0.040781	-2.27453
86	0.73892	0.392579	1.24588	0.957285	0.236072	-2.15074
88	1.0883	-0.292764	0.838735	1.09742	0.130563	-2.30976
90	0.651538	-0.0757319	0.506442	0.969147	0.116902	-1.75309
92	0.282829	-0.580947	0.00446385	0.980907	0.182255	-2.43483
94	-0.027865	-0.38959	-0.595245	0.896327	0.220471	-2.36998
96	-0.254263	-0.671034	-0.394988	0.77367	0.411199	-2.52019
98	-0.0816265	-0.411085	-0.581727	0.803916	0.670578	-2.71495
100	0.159365	-0.585868	-0.801764	0.852577	0.736991	-2.88521
102	0.561554	-0.366307	-0.654562	0.629463	1.05859	-2.97684
104	0.687625	-0.434793	-0.844878	0.646676	1.10011	-3.03869
106	0.660797	-0.235152	-0.891669	0.718403	1.0617	-2.71297
108	0.426718	-0.370089	-0.848597	0.61769	0.759395	-2.76035
110	0.316488	-0.122374	-0.749705	0.643252	0.536063	-2.54586
112	0.205574	-0.118415	-0.923838	0.666031	0.358509	-2.47687
114	0.323652	-0.0592214	-0.709045	0.754081	0.225771	-2.45954
116	0.316204	-0.248927	-0.87454	0.681958	0.0978289	-2.41354
118	0.361309	-0.0539273	-1.07795	0.855345	0.149283	-2.62757
120	0.422857	-0.0154999	-1.01763	0.719456	0.519323	-2.53318
122	0.972269	-0.205546	-1.13142	0.538914	0.596634	-2.4183
124	1.44818	0.19112	-0.837627	0.419913	0.442345	-2.5177
126	1.6121	-0.0209639	-1.00577	0.592939	0.515039	-2.36505
128	1.36104	-0.199857	-0.905572	0.633556	0.24115	-2.19412
130	1.19829	0.330739	-0.69836	0.52976	0.381195	-2.12871
132	1.10326	0.649966	-1.01324	0.40463	0.604049	-2.24205
134	1.14875	0.362433	-2.13195	0.511494	0.301636	-2.326
136	1.12536	0.0822246	-3.50461	0.560904	0.457434	-6.93494
138	0.818563	-0.475044	0.279627	0.967172	-0.0195866	-0.965769
140	0.279266	-0.882535	-2.3341	1.34902	1.43763	-2.04083
142	-0.219678	-1.25094	-1.44853	1.08467	1.25635	-2.38633
144	-0.146246	-1.34541	-0.740615	0.79335	0.922056	-2.27705
146	0.358971	-0.961248	-1.15793	0.781996	0.47315	-1.89779
148	0.942471	-0.795247	-1.44511	0.92064	0.0372387	-1.69761
150	1.84461	-0.390585	-1.5675	1.094	0.154484	-1.70963
152	2.3843	-0.665931	-2.07303	1.63638	0.205623	-1.99559
154	2.27049	-0.404458	-1.07805	1.57141	0.260119	-4.90056
156	2.02921	-0.889368	-0.332986	1.28282	0.441926	-2.45148
158	3.00169	0.31383	1.14728	2.32472	1.35117	-0.181389
160	2.92191	0.324746	1.27463	1.93375	1.02084	1.04451
162	2.97475	0.340525	0.598818	1.93512	0.414344	0.422638
164	2.52846	-0.24621	0.0196731	1.49799	0.362319	0.46369
166	2.42771	-0.597281	0.243102	1.69638	0.337356	0.70442
168	1.89673	-0.183756	0.192715	1.2244	0.383506	0.253883
170	1.60711	-0.491974	-0.184938	0.864827	0.614249	0.629636
172	1.27532	-0.360381	-0.570552	0.450861	0.667599	0.111474
174	0.922503	-0.168936	-0.452219	0.399772	0.95104	0.0752469
176	0.0946784	-0.169862	0.00971376	0.261057	1.30013	0.183231
178	0.927021	-0.154964	0.071429	0.495279	1.22923	-0.300193
180	0.595985	-0.237489	-0.490472	0.671159	1.33128	-0.164378
182	0.63052	-0.269502	-0.708192	0.617069	1.1909	-0.112706
184	0.428249	-0.201818	-0.130322	0.829539	0.916559	-0.0592496
186	0.239201	-0.266573	-0.127113	0.995145	0.742581	0.132964
188	0.229752	-0.294415	-0.548111	0.919941	0.42512	0.119438
190	0.348478	-0.395145	-0.678067	1.61611	0.183067	0.280875
192	0.66481	-0.0938118	-0.0426024	1.21653	-1.20932	0.149581
194	0.641083	-0.45205	-0.287031	1.02442	0.12169	0.308192
196	0.268478	-0.175442	-0.790792	0.955334	0.309273	0.311977
198	0.569612	-0.286744	-0.798651	1.02142	0.479449	0.332118
200	0.899182	0.165603	-0.360254	1.1052	0.257274	0.398142
202	0.910236	0.542771	-0.161971	1.11338	0.376544	0.29342
204	0.735161	0.433575	-0.620897	1.17214	0.300137	0.374636
206	0.786138	0.0785242	-0.360052	1.06198	0.489211	0.329733
208	0.591633	-0.447272	-0.23753	1.21039	0.624068	0.25274
210	0.71215	-1.04708	-2.29153	1.05448	0.385924	0.214338
212	0.812548	-0.623633	-2.34421	0.917521	1.1502	-4.50455
214	1.0463	0.0797718	0.745436	1.42595	0.0716937	-1.70859
216	0.708965	-0.474893	-0.714515	1.5749	1.4276	-2.34509
218	-0.000525294	-0.742136	-1.03971	1.18556	1.2905	-2.7121
220	-0.350572	-1.41846	-1.1788	1.0502	1.026	-2.70506
222	-0.250417	-1.62556	-1.16538	1.01606	0.925127	-2.50637
224	0.275753	-1.527	-0.98266	1.26491	0.886885	-2.33934
226	1.12727	-1.21046	-0.767582	1.93917	0.905368	-2.4028
228	1.98994	-0.810974	-1.79145	1.87169	0.888513	-3.12644
230	2.09551	-0.407509	-0.448754	1.82977	0.310994	-2.84508
232	1.45878	0.0466233	-0.121762	1.77861	0.416147	-0.187268
234	2.66748	0.331264	0.940152	1.97424	1.25792	1.58713
236	3.17463	0.973775	1.21454	2.02092	1.14714	0.634654
238	2.5292	0.149335	0.862794	1.82771	0.908699	0.521232
240	2.30922	0.00555491	0.151912	1.6478	0.866302	0.554539
242	1.94588	-0.418231	-0.395098	1.21382	1.02989	0.775209
244	1.60808	-0.583166	0.126878	1.28675	0.914645	0.585415
246	1.54818	-0.44382	0.282261	1.38329	1.29677	0.716443
248	1.31368	-0.17512	-0.415824	1.27795	1.26274	0.488798
250	1.37858	0.263956	-0.969063	1.22894	1.22001	0.560936
252	0.675171	-0.119208	-0.757206	1.23357	1.14731	0.437384
254	1.27407	-0.533804	-0.326238	0.989668	1.79869	0.447356
256	1.02362	-0.623648	-0.522461	0.925575	1.7657	0.673202
258	1.05455	-0.846242	-0.626226	0.810822	1.68728	0.591619
260	0.780625	-0.814107	-0.210616	0.791996	1.50096	0.642353
262	0.631958	-1.11913	-0.113579	1.00895	1.20209	0.571902
264	0.630295	-0.775515	-0.269154	0.976436	0.899274	0.948887
266	0.570758	-0.945177	-0.312828	0.942096	0.663653	0.838998
268	0.536819	-0.918066	0.0216971	0.780529	0.523633	1.05244
270	0.217473	-0.519831	-0.0774882	0.928464	0.427757	0.947192
272	0.448183	-0.823493	-0.41668	0.885023	0.561619	1.19084
274	0.621454	-1.13856	-0.265522	0.895777	0.655173	1.04346
276	0.445646	-0.508791	-0.0629461	0.84628	0.810842	1.21105
278	0.517531	-0.0870425	0.0546265	0.878383	1.05084	1.07225
280	0.500611	-0.457347	0.202173	0.956554	0.980168	1.3406
282	0.700766	-1.20224	0.789189	0.927264	0.814892	1.12993
284	0.692287	-1.00761	0.345756	1.13461	0.76214	1.20523
286	0.741276	-0.546827	-0.261471	1.01205	0.65152	0.0277372
288	0.244643	-0.520505	-0.836335	0.930426	-0.150652	-4.66383
290	-0.0496075	-1.03615	1.31788	1.12616	0.329652	-1.45688
292	1.6361	-1.29682	-0.261373	1.04499	1.38432	-2.26637
294	0.80385	-1.61495	-0.565904	1.36455	1.27557	-2.30745
296	0.00657413	-1.78893	-0.925257	1.48841	1.00704	-2.04745
298	-0.494738	-1.56666	-1.11618	1.24997	0.963306	-1.84844
300	-0.612032	-1.35139	-1.12909	1.07588	0.932816	-1.86167
302	-0.473609	-0.903101	-0.974032	1.24156	0.879377	-2.03492
304	-0.0265965	-0.578779	-1.60784	1.54712	0.885468	-2.60952
306	0.0969552	-0.636383	-0.879272	1.61986	-0.226446	-1.86512
308	0.69407	-0.382371	-0.348085	2.31459	0.213909	0.874874
310	2.288	-0.340177	0.979579	1.88594	1.48544	1.70366
312	2.37499	1.39733	1.2773	0.393876	1.38553	1.07669
314	1.986	0.376461	0.705275	0.0953464	1.07932	0.956063
316	1.6004	-0.255645	0.117673	0.0119896	0.747258	0.842599
318	1.20747	-0.292521	0.0670743	-0.76716	0.520833	1.21236
320	0.954487	-0.585282	0.34778	-1.07126	0.484619	0.980559
322	0.967607	-0.512953	0.193883	-1.42782	0.593044	0.937986
324	1.15971	-0.490356	-0.312839	-1.83811	1.26967	0.521172
326	1.14433	-0.468415	-0.418172	-2.08494	1.61596	0.848691
328	1.09671	-0.0412689	-0.406971	-2.41873	1.61964	0.493692
330	1.3567	-0.462462	-0.0595344	-2.09627	1.5542	0.716297
332	1.05934	-0.475208	-0.342635	-2.04999	1.25708	0.589615
334	1.31738	-0.355109	-0.409364	-2.01491	1.27183	0.49889
336	1.17049	-0.565802	0.28652	-2.08778	1.58562	0.479931
338	0.999895	-0.531072	0.232439	-2.06242	1.55113	0.691326
340	0.984793	-0.634722	-0.00388815	-1.63579	1.50358	0.537871
342	0.774259	-0.399009	0.240271	-1.89116	1.46462	0.793355
344	0.904493	-0.286936	0.609509	-1.84523	1.12801	0.657553
346	0.421541	-0.630236	0.205041	-1.96358	0.822997	0.635326
348	0.417096	-0.817258	0.110081	-1.95713	0.637106	1.13665
350	0.712349	-0.33671	0.273254	-2.0484	0.446481	1.08242
352	0.685422	0.0115957	0.00179527	-1.79065	0.328858	1.30929
354	0.751754	-0.478772	-0.0277027	-1.6538	0.278602	1.24671
356	0.6024	-0.350325	-0.0387233	-1.52396	0.366829	1.24065
358	0.530307	-0.411373	-0.0763172	-1.88123	0.47308	1.05786
360	0.475765	-0.466721	0.104218	-1.79403	0.726861	1.13516
362	0.541533	-0.11701	0.0473527	-1.7793	0.623819	1.02807
364	0.570729	-0.651202	-0.0651699	-1.62981	0.612361	1.27007
366	0.455437	-0.685823	0.0719414	-1.57656	0.704524	1.12018
368	0.210298	-0.528538	0.46915	-1.56906	0.597602	1.25187
370	0.236421	-0.548345	0.228954	-1.62819	0.549012	1.41696
372	0.396201	-0.397774	0.349384	-1.76448	0.589802	1.18404
374	0.62122	-0.775974	0.527892	-1.80988	0.381751	1.24562
376	0.733297	-0.900314	0.308905	-1.91435	0.417382	1.14547
378	0.788458	-0.851624	0.395547	-1.85106	0.331517	1.23807
380	0.922006	-0.865821	0.163926	-1.89606	0.309199	1.17819
382	0.955165	-0.527208	0.165711	-1.90904	0.319722	1.24238
384	0.846525	-1.19863	0.0772729	-2.00544	0.403773	1.30944
386	0.983735	-0.42109	0.284986	-1.74292	0.707573	1.13222
388	0.997013	-0.750502	0.217582	-1.97425	0.674598	1.23733
390	1.15343	-0.630979	0.226156	-1.98104	0.514612	1.28957
392	1.13621	-0.548105	-0.00433291	-2.03768	0.432824	1.04677
394	1.20233	-0.860767	0.273884	-1.96318	0.254388	1.10025
396	1.17168	-0.478274	0.179414	-1.78482	0.372645	1.03989
398	1.17377	-0.58547	0.38074	-1.93416	0.533548	1.06136
400	0.982618	-0.755623	0.0820527	-1.87605	0.383506	1.1025
402	0.912369	-0.534557	0.371794	-1.82831	0.303969	1.18812
404	0.900138	-0.720061	0.148624	-1.70875	0.277248	1.25135
406	0.766935	-0.545182	0.371411	-1.75617	0.50893	1.1962
408	1.00654	-0.575343	0.0612473	-1.6363	0.554661	1.18777
410	0.829196	-0.585895	0.310073	-1.78139	0.421448	1.25251
412	0.768803	-0.481477	-0.0110044	-2.0126	0.341796	1.21415
414	0.333195	-0.727599	0.212067	-1.93957	0.287886	1.19728
416	1.19014	-0.633827	-0.0103288	-2.01207	0.47999	1.21469
418	1.07741	-0.633408	-0.00388533	-1.9311	0.304544	1.12827
420	1.2441	-0.273108	0.106216	-1.83642	0.607832	1.23182
422	1.33197	-0.42704	0.123061	-1.84648	0.360086	1.21685

## Sheet: Group Means
Global BOLD Brain
		OSA		CONTROL		CONFEMALE	20	CONMALE	37	OSAFEMALE	6	OSAMALE	31
	X	Y	STDEV(Y)	Y	STDEV(Y)	Y	STDEV(Y)	Y	STDEV(Y)	Y	STDEV(Y)	Y	STDEV(Y)
	0	0.0292105	0.704199	-0.111354	0.710935	-0.0921287	0.434077	-0.121746	0.860587	0.0909525	0.460316	0.0172604	0.751402
	2	-0.01227	0.692045	-0.0982591	0.689085	-0.0117367	0.330333	-0.145028	0.883005	0.0159786	0.408912	-0.0177375	0.746845
	4	0.0727268	0.483804	-0.11108	0.780585	0.0279384	0.32775	-0.186225	1.02536	0.0840471	0.469882	0.0705358	0.486498
	6	0.0425098	0.593825	-0.0726723	0.571532	0.050558	0.331198	-0.139283	0.701442	-0.0209492	0.42561	0.0547922	0.626383
	8	0.0608552	0.51229	-0.0922085	0.567711	-0.00994104	0.303014	-0.136677	0.710791	0.0463684	0.340967	0.0636591	0.545449
	10	0.0356624	0.574589	-0.0323919	0.412003	0.00167241	0.268501	-0.050805	0.489572	0.154804	0.326632	0.0126027	0.622581
	12	0.040908	0.533748	0.0300453	0.349932	-0.0041681	0.310481	0.0485391	0.371256	0.137343	0.313559	0.0222431	0.576365
	14	-0.0283446	0.41522	0.0413462	0.388328	-0.0583871	0.342664	0.0952561	0.413011	0.00325356	0.349125	-0.0344603	0.428013
	16	0.00976909	0.467325	-0.0248776	0.403458	-0.0744251	0.347728	0.00190483	0.433582	0.0308176	0.331012	0.00569518	0.493709
	18	0.0203517	0.482755	-0.0216599	0.385099	-0.152956	0.319419	0.049311	0.420602	0.00815197	0.436004	0.022713	0.491804
	20	-0.0403269	0.325827	0.0204044	0.328604	-0.0885387	0.305906	0.0792925	0.340874	-0.1093	0.235579	-0.0269771	0.343294
	22	-0.0806315	0.435869	0.0133088	0.300313	-0.0610039	0.242177	0.0534778	0.331737	-0.0927457	0.304136	-0.0782869	0.461366
	24	-0.101041	0.401374	0.0108282	0.303401	0.00390723	0.248141	0.0145693	0.333271	-0.236517	0.307304	-0.07482	0.419582
	26	-0.0742543	0.31189	0.0578856	0.434967	0.058551	0.219537	0.0575259	0.551415	-0.135128	0.299681	-0.0624723	0.314254
	28	-0.0218162	0.235958	0.0677698	0.454048	0.0660396	0.194489	0.068705	0.59435	-0.0496609	0.307291	-0.0164269	0.222152
	30	-0.012424	0.368053	0.0722393	0.394657	0.0662274	0.209364	0.0754889	0.494815	-0.117528	0.308316	0.0079188	0.379615
	32	-0.104247	0.638767	-0.0164703	0.399758	-0.026786	0.277474	-0.0108942	0.465857	-0.197847	0.398088	-0.0861305	0.68535
	34	0.0479526	0.40517	0.0497441	0.365682	0.013838	0.296695	0.0691528	0.402973	-0.100101	0.207205	0.0766081	0.443486
	36	-0.00274306	0.384158	0.0454971	0.334584	0.0338051	0.28152	0.0518171	0.363267	-0.0254178	0.293909	0.00164561	0.401626
	38	-0.00268112	0.368414	-0.0296681	0.467887	0.0779227	0.222248	-0.0878253	0.600665	-0.00931054	0.217718	-0.001398	0.397581
	40	0.136043	0.371741	0.022017	0.507882	0.0817315	0.246964	-0.0102611	0.64892	0.00147437	0.182843	0.162089	0.408302
	42	0.108042	0.402771	-0.0251831	0.48891	0.0306622	0.229891	-0.0553697	0.628921	-0.0191266	0.355286	0.132655	0.411961
	44	0.0591044	0.313038	-0.0254073	0.397546	-0.0330891	0.246323	-0.021255	0.479287	0.115414	0.307008	0.0482058	0.314205
	46	-0.00370041	0.355305	-0.0310084	0.457919	-0.0304311	0.219531	-0.0313204	0.586777	0.116511	0.412334	-0.0269671	0.344267
	48	-0.0408147	0.360977	0.0501783	0.361747	-0.00257335	0.256892	0.0786927	0.418426	0.0936293	0.417502	-0.0668361	0.350037
	50	-0.0278795	0.366187	0.0967637	0.360312	0.0367746	0.206504	0.12919	0.443451	0.0511662	0.393571	-0.0431786	0.360887
	52	-0.120858	0.630564	0.0858415	0.368324	0.0763848	0.171062	0.0909533	0.474952	0.110076	0.370075	-0.165555	0.680981
	54	0.0188855	0.424523	0.0274223	0.361926	0.0257161	0.203765	0.0283446	0.447419	0.046978	0.434714	0.0134482	0.422551
	56	-0.00798861	0.415627	0.000949175	0.320646	-0.00556421	0.185271	0.00446993	0.393822	0.00666657	0.497029	-0.0108251	0.399872
	58	-0.198489	0.578737	-0.244036	0.609562	-0.300889	0.76328	-0.213304	0.526471	-0.0866038	0.554895	-0.220144	0.583352
	60	-0.795498	1.77827	-0.772944	1.8528	-0.548745	1.6278	-0.894132	1.97443	-0.665512	1.46429	-0.820657	1.83904
	62	-0.0856643	2.28519	0.811793	1.16567	1.5278	1.02945	0.424761	1.23929	-0.233355	1.30676	-0.0570791	2.47457
	64	0.377071	1.218	0.556806	1.12745	1.03431	0.865689	0.298695	1.26894	0.0257528	1.39324	0.445068	1.18408
	66	0.0960358	1.24311	0.136121	1.11662	0.375352	0.968687	0.0068073	1.19658	0.0134803	1.47058	0.112014	1.19909
	68	-0.160697	1.2456	-0.279671	1.21741	-0.102553	1.05919	-0.375411	1.30294	-0.114688	1.41702	-0.169602	1.21242
	70	-0.461732	1.40508	-0.290436	1.19961	-0.0986061	1.0018	-0.394127	1.30653	-0.318679	1.26041	-0.489419	1.43308
	72	-0.40474	1.3755	-0.126899	1.24463	0.228483	0.958922	-0.318997	1.39907	-0.543838	1.03593	-0.377817	1.44122
	74	-0.0746222	1.5397	0.063101	1.32517	0.532039	0.979427	-0.190379	1.51205	-0.344162	1.19002	-0.0224532	1.60738
	76	-0.230803	1.4332	0.013888	1.28491	0.553828	0.923055	-0.277971	1.48051	-0.525977	1.14202	-0.173673	1.48956
	78	-0.679155	1.28169	-0.450807	1.18309	0.0330197	0.622851	-0.712335	1.48592	-0.612403	1.60242	-0.692075	1.21962
	80	0.0104903	1.36571	0.0829292	1.31497	0.545057	0.964112	-0.16687	1.50462	-0.284477	1.74953	0.0675808	1.29142
	82	0.574121	1.28012	0.992953	1.24991	1.14619	0.833162	0.910122	1.47518	-0.241828	1.55458	0.732046	1.227
	84	0.623248	1.16935	0.884831	1.35601	0.880146	1.21589	0.887364	1.43175	0.238533	1.52052	0.697709	1.10138
	86	0.307458	1.0308	0.491311	1.26789	0.688645	0.671363	0.384644	1.59034	0.236665	1.2259	0.32116	0.993043
	88	0.02206	1.02165	0.289027	1.01356	0.450423	0.640305	0.201786	1.21532	0.0920819	1.30224	0.00850742	0.967346
	90	-0.0748791	1.09573	0.13387	0.914143	0.328387	0.706804	0.0287256	1.02622	0.069201	0.967908	-0.102766	1.12047
	92	-0.218182	1.0875	0.0300839	0.887519	0.157779	0.659573	-0.0389405	1.01073	-0.260886	1.17753	-0.209916	1.07008
	94	-0.304546	1.08087	-0.0448667	0.89568	0.086978	0.716377	-0.116134	0.9926	-0.377646	1.10634	-0.290397	1.07594
	96	-0.428408	1.06193	-0.129288	0.842124	-0.0144738	0.71219	-0.19135	0.912359	-0.4426	1.15018	-0.425662	1.04485
	98	-0.495549	1.1006	-0.197277	0.862396	-0.0569453	0.796431	-0.273131	0.898052	-0.385816	1.27184	-0.516788	1.06746
	100	-0.465028	0.987428	-0.190176	0.803359	-0.0145187	0.666682	-0.285126	0.877239	-0.420652	1.38161	-0.473616	0.911134
	102	-0.510124	0.883873	-0.257162	0.764102	-0.041648	0.661395	-0.373657	0.81962	-0.29135	1.46609	-0.552468	0.771187
	104	-0.519251	0.948236	-0.27454	0.781512	-0.105194	0.724842	-0.366078	0.812145	-0.313992	1.52618	-0.558979	0.836375
	106	-0.410289	0.897422	-0.311089	0.762973	-0.0955071	0.680236	-0.42762	0.807695	-0.233149	1.41169	-0.444574	0.797886
	108	-0.478681	0.834256	-0.299612	0.767511	-0.104273	0.718501	-0.405201	0.794002	-0.362538	1.32878	-0.501161	0.738541
	110	-0.455041	0.779297	-0.273777	0.751788	-0.158683	0.646943	-0.33599	0.808461	-0.320356	1.20366	-0.481109	0.697163
	112	-0.379459	0.780336	-0.222835	0.720416	-0.101424	0.611157	-0.288463	0.779475	-0.381501	1.16134	-0.379063	0.706594
	114	-0.339163	0.837213	-0.213934	0.742199	-0.0982439	0.624316	-0.276469	0.80592	-0.320718	1.15437	-0.342732	0.775829
	116	-0.370135	0.851885	-0.230652	0.714456	-0.0242079	0.570242	-0.342243	0.79241	-0.406835	1.11656	-0.363031	0.800659
	118	-0.361094	0.831105	-0.262115	1.0083	0.0575751	0.517405	-0.43492	1.27365	-0.398919	1.2648	-0.353773	0.747163
	120	-0.335416	0.880532	-0.225507	0.862895	-0.0044	0.478807	-0.345024	1.07051	-0.317445	1.25014	-0.338894	0.808994
	122	-0.255494	0.891088	-0.133194	0.721435	-0.0367818	0.483715	-0.185309	0.849932	-0.274576	1.28918	-0.251801	0.814038
	124	-0.257017	0.86258	-0.0888722	0.717358	0.0207428	0.474625	-0.148124	0.848565	-0.142294	1.37293	-0.279221	0.763803
	126	-0.197449	0.862089	-0.0854339	0.732673	0.0489656	0.614026	-0.158082	0.796806	-0.111951	1.39614	-0.213997	0.758724
	128	-0.161276	0.85483	-0.0473854	0.734997	0.111765	0.728545	-0.133412	0.738484	-0.177301	1.2488	-0.158174	0.778578
	130	-0.177162	0.756673	-0.0608162	0.700857	-0.00399249	0.665826	-0.0915318	0.719793	-0.0645132	1.18029	-0.198965	0.674684
	132	-0.12607	0.861629	-0.138992	0.787495	-0.0441227	0.61849	-0.190273	0.878849	-0.0822303	1.27915	-0.134555	0.780818
	134	-0.47546	1.07323	-0.296828	0.790482	-0.16467	0.575478	-0.368264	0.906701	-0.355607	1.48326	-0.498657	0.993869
	136	-1.20825	2.15839	-0.892829	1.8685	-0.659489	1.72249	-1.01896	1.94743	-1.36894	3.19151	-1.17714	1.95843
	138	0.351252	2.02921	0.762075	1.25001	1.21162	1.06887	0.519079	1.34792	0.100827	0.745845	0.399722	2.2776
	140	0.329986	1.36959	0.41213	1.10506	0.817145	0.896947	0.193203	1.21755	-0.365259	1.64657	0.464549	1.31598
	142	-0.191418	1.25631	-0.126816	1.14795	0.118956	0.928127	-0.259666	1.26677	-0.494075	1.46261	-0.132839	1.21638
	144	-0.379306	1.16186	-0.552161	1.27522	-0.320018	1.16902	-0.677643	1.33262	-0.465652	1.24447	-0.362594	1.14587
	146	-0.57063	1.34051	-0.682474	1.36834	-0.369147	1.25022	-0.85184	1.43218	-0.400476	1.08336	-0.603564	1.39028
	148	-0.393143	1.42725	-0.530319	1.43293	-0.191773	1.24702	-0.713316	1.53343	-0.339603	1.15307	-0.403505	1.48032
	150	-0.276265	1.47583	-0.334987	1.47864	0.0883659	1.27307	-0.563826	1.58976	-0.0957686	1.42132	-0.3112	1.48638
	152	-0.452015	1.53924	-0.435215	1.4563	0.185019	1.01507	-0.770476	1.6948	-0.0847087	1.84852	-0.523107	1.47937
	154	-0.948326	1.69429	-0.725437	1.34231	-0.27811	0.731586	-0.967236	1.67243	-0.380175	2.53638	-1.05829	1.53131
	156	-0.16894	1.32466	0.117767	1.29252	0.380917	1.03933	-0.0244764	1.42939	0.0133539	1.60432	-0.204222	1.27054
	158	1.1548	1.16011	0.792532	1.7597	1.08853	0.935339	0.632533	2.2053	1.32622	1.19454	1.12162	1.15345
	160	1.32573	1.06331	0.987387	1.33526	1.01552	0.978057	0.972182	1.52834	1.42007	0.898969	1.30747	1.09512
	162	0.946225	1.03737	0.541611	1.33498	0.559822	0.826891	0.531768	1.60963	1.11437	1.0925	0.913682	1.0267
	164	0.537167	1.13706	0.367632	1.07515	0.310769	0.680649	0.398368	1.2884	0.770986	1.04669	0.491912	1.15455
	166	0.266818	1.135	0.140266	0.987806	0.182848	0.689678	0.117249	1.14896	0.801949	1.08983	0.163244	1.14374
	168	0.161154	1.0213	-0.143372	1.03953	-0.0706684	0.660433	-0.182672	1.24445	0.627912	0.77634	0.0708132	1.06871
	170	0.0907373	0.797671	-0.164755	0.97685	-0.161364	0.647129	-0.166589	1.15508	0.506485	0.753863	0.0102701	0.80615
	172	-0.000682124	0.942106	-0.162534	0.892741	-0.171214	0.640751	-0.157842	1.02895	0.262387	0.682665	-0.0515987	0.99232
	174	-0.000724067	0.756525	-0.24153	0.905104	-0.159763	0.722214	-0.285728	1.00396	0.287901	0.575619	-0.056587	0.791539
	176	0.00683118	0.79039	-0.289132	0.822374	-0.222919	0.652034	-0.324923	0.914451	0.279825	0.521569	-0.0460064	0.842419
	178	-0.0932425	0.806098	-0.314995	0.783388	-0.338096	0.667759	-0.302507	0.84589	0.377967	0.612822	-0.184444	0.843506
	180	-0.101028	0.882839	-0.448955	0.837325	-0.382607	0.680571	-0.484819	0.922056	0.284347	0.695243	-0.175617	0.919147
	182	-0.164508	0.874856	-0.423521	0.855752	-0.361616	0.702797	-0.456983	0.938431	0.224682	0.704352	-0.239835	0.907856
	184	-0.152298	0.904983	-0.415918	0.925745	-0.289074	0.712592	-0.484482	1.04096	0.297159	0.498601	-0.23929	0.983638
	186	-0.116718	0.918208	-0.313849	0.79863	-0.235343	0.72296	-0.356285	0.839532	0.286034	0.492537	-0.19467	1.0006
	188	-0.10552	0.90774	-0.27246	0.812434	-0.194317	0.705424	-0.3147	0.870277	0.141954	0.521588	-0.153419	0.982479
	190	-0.104324	0.976373	-0.19654	0.769153	-0.136807	0.655473	-0.228829	0.830601	0.225886	0.794407	-0.168236	1.01159
	192	-0.0951081	0.958602	-0.1861	0.854318	-0.162055	0.696214	-0.199098	0.939779	0.114197	0.817205	-0.135619	0.985969
	194	-0.025711	0.868946	-0.144831	0.784973	-0.104337	0.690459	-0.166719	0.836062	0.226051	0.556842	-0.0744392	0.929353
	196	9.78016e-05	0.875318	-0.105411	0.79458	-0.0237713	0.730701	-0.14954	0.829109	0.146472	0.583974	-0.0282326	0.931707
	198	-0.0295934	0.901146	-0.146337	0.739519	-0.00804677	0.613518	-0.221089	0.807627	0.219535	0.654039	-0.0778117	0.948973
	200	0.0302013	0.827491	-0.16917	0.769881	-0.00623888	0.548261	-0.257241	0.889675	0.410857	0.528976	-0.043474	0.885268
	202	0.0962247	0.823198	-0.192769	0.825628	-0.0430345	0.630835	-0.273706	0.930921	0.512397	0.456412	0.0156753	0.894189
	204	0.053669	0.847341	-0.134197	0.808831	0.0189917	0.656568	-0.217002	0.891135	0.399125	0.593718	-0.0131935	0.896429
	206	0.0332398	0.837978	-0.116601	0.770707	0.00716934	0.594755	-0.183505	0.865817	0.397589	0.506202	-0.0372794	0.902192
	208	0.0417241	0.812596	-0.130542	0.801779	-0.0445988	0.648581	-0.176997	0.884589	0.332339	0.610278	-0.0145239	0.851754
	210	-0.415497	1.12847	-0.520826	0.972089	-0.309643	0.837279	-0.634979	1.04496	-0.161953	1.26523	-0.46457	1.102
	212	-0.720197	2.06454	-0.648401	1.69879	-0.683835	2.12591	-0.629247	1.46792	-0.765353	2.25768	-0.711457	2.02716
	214	0.744945	1.28321	0.713376	1.31907	1.1171	1.2511	0.495147	1.35581	0.276761	1.1095	0.835561	1.31683
	216	0.337331	1.17184	0.262219	1.1272	0.593244	0.862954	0.0832869	1.27003	0.0294954	1.50008	0.396912	1.10831
	218	-0.0746284	1.17337	-0.235185	1.24238	-0.080472	1.02731	-0.318814	1.35863	-0.336402	1.50859	-0.0239625	1.10849
	220	-0.421355	1.29137	-0.664585	1.3411	-0.634452	1.25331	-0.680874	1.38856	-0.596118	1.47413	-0.38753	1.25599
	222	-0.587186	1.32664	-0.854049	1.4461	-0.785757	1.35065	-0.890963	1.4977	-0.601091	1.41884	-0.584495	1.30879
	224	-0.553557	1.41403	-0.771204	1.56777	-0.588758	1.44604	-0.869823	1.63357	-0.403576	1.43215	-0.582585	1.41052
	226	-0.316436	1.46945	-0.570538	1.66502	-0.288078	1.52321	-0.723219	1.74167	-0.0681733	1.65232	-0.364487	1.43406
	228	-0.286969	1.59043	-0.527731	1.56963	-0.211914	1.31012	-0.698444	1.7099	-0.163121	2.08492	-0.310939	1.49472
	230	-0.812351	1.72434	-0.894222	1.50479	-0.489717	0.936	-1.11287	1.81224	0.0891554	1.80279	-0.986836	1.70916
	232	0.197424	1.12687	0.0328384	1.32741	0.34978	1.14304	-0.138482	1.42706	0.565188	0.84854	0.126244	1.18074
	234	1.54676	1.35028	1.12597	1.25238	1.12665	0.937083	1.12561	1.42281	1.4597	0.81532	1.56361	1.45382
	236	1.63423	1.10589	1.25634	1.12944	1.12045	0.906585	1.3298	1.2499	1.52761	0.927675	1.65487	1.14039
	238	1.18613	1.17496	0.894827	1.12561	0.817052	0.804625	0.936867	1.29912	1.13316	0.882857	1.19638	1.2315
	240	0.749971	1.13588	0.421269	1.24324	0.253088	1.08034	0.512178	1.3313	0.922555	0.896906	0.716568	1.18214
	242	0.481855	1.28184	0.282792	1.11178	0.30539	0.727545	0.270577	1.31947	0.691911	0.935947	0.441199	1.34879
	244	0.280217	1.1202	0.094707	1.02928	0.105216	0.685373	0.0890264	1.21518	0.656432	0.798958	0.207401	1.18237
	246	0.255345	1.0777	0.0895402	0.955056	-0.00349497	0.700111	0.13983	1.09286	0.797188	0.770567	0.150472	1.13714
	248	0.099502	0.987999	0.0363385	0.982076	-0.0198304	0.692127	0.0667001	1.13881	0.625371	0.780948	-0.00227914	1.02807
	250	0.109817	1.0778	-0.0498125	0.997925	-0.128546	0.706615	-0.0072539	1.15539	0.613893	0.890103	0.0122544	1.11413
	252	-0.0164457	1.00547	-0.134681	1.01711	-0.131123	0.746442	-0.136604	1.16342	0.436171	0.765674	-0.104049	1.05188
	254	-0.0262313	1.02472	-0.16757	1.02078	-0.233052	0.745411	-0.132175	1.16963	0.60829	0.917538	-0.149042	1.04546
	256	-0.0157041	1.07036	-0.167463	0.971448	-0.183048	0.693907	-0.159039	1.12147	0.540332	0.93654	-0.123324	1.09626
	258	0.00967048	1.17311	-0.162394	0.940794	-0.139694	0.719602	-0.174665	1.06036	0.445301	0.988429	-0.074645	1.20885
	260	-0.0277102	1.0695	-0.15571	0.8974	-0.19584	0.681284	-0.134018	1.01422	0.448535	0.824883	-0.119887	1.11685
	262	0.0610074	1.02037	-0.156078	0.865776	-0.0694192	0.763879	-0.202921	0.920855	0.363698	0.855705	0.00242206	1.05224
	264	0.0539145	1.05117	-0.24193	0.916317	-0.0599838	0.776696	-0.340279	0.991788	0.401704	0.7437	-0.0133995	1.11068
	266	-0.0736438	1.08491	-0.159953	0.867917	-0.0393311	0.751594	-0.225154	0.930793	0.292917	0.752872	-0.144591	1.14917
	268	-0.0367568	1.08155	-0.180267	0.856473	0.00413753	0.656341	-0.279946	0.964652	0.332843	0.701119	-0.108292	1.15518
	270	-0.0143948	1.0711	-0.120234	0.838936	0.0506669	0.638983	-0.212613	0.947019	0.320594	0.574288	-0.0792314	1.16726
	272	0.018073	1.08563	-0.16898	0.855753	-0.0084867	0.582916	-0.255734	1.00323	0.307582	0.774826	-0.037961	1.14578
	274	0.0210985	1.10302	-0.127401	0.793542	-0.00831452	0.589918	-0.191773	0.903609	0.301964	0.83981	-0.0332627	1.15397
	276	-0.00579976	1.03901	-0.0788703	0.804643	0.0224915	0.647761	-0.13366	0.889444	0.457013	0.640087	-0.0953764	1.11622
	278	0.104363	0.980814	-0.111642	0.828906	-0.0146994	0.643045	-0.164044	0.929372	0.581099	0.505548	0.0120919	1.0728
	280	0.0594557	1.01837	-0.124352	0.8872	-0.0341376	0.650052	-0.173117	1.01539	0.587126	0.648888	-0.0426741	1.08988
	282	0.0569419	1.08061	-0.067748	0.868536	-0.0504546	0.674969	-0.0770958	0.973167	0.526633	0.859746	-0.0339661	1.12336
	284	0.0657952	1.08205	0.0109647	0.796292	-0.0180263	0.635518	0.0266356	0.883198	0.522068	0.812345	-0.0225157	1.13425
	286	-0.295552	1.24489	-0.371941	1.13028	-0.464154	0.960673	-0.322097	1.22196	0.270713	0.620749	-0.405152	1.36569
	288	-0.826222	1.99981	-0.625126	1.40488	-0.3215	1.28819	-0.789247	1.46796	-0.832708	1.97532	-0.824967	2.00456
	290	0.502787	1.67453	0.559587	1.23094	1.04888	1.00394	0.295103	1.35364	0.0385073	1.1228	0.592648	1.78132
	292	0.336988	1.42667	0.265413	1.12152	0.861761	0.907609	-0.0569368	1.23715	0.0401424	1.58505	0.394442	1.39601
	294	-0.142852	1.35542	-0.229562	1.19453	0.168261	1.06508	-0.444601	1.2645	-0.174056	1.56244	-0.136812	1.31535
	296	-0.482385	1.36389	-0.619824	1.36117	-0.368479	1.31541	-0.755687	1.38591	-0.376602	1.45787	-0.502859	1.3457
	298	-0.674826	1.51038	-0.795944	1.51088	-0.569991	1.47521	-0.91808	1.53016	-0.468791	1.30641	-0.714704	1.54985
	300	-0.606193	1.59342	-0.715994	1.6239	-0.458715	1.48961	-0.855064	1.6965	-0.490914	1.22663	-0.628505	1.66442
	302	-0.411395	1.60793	-0.499807	1.64043	-0.148143	1.46792	-0.689896	1.73368	-0.377454	1.23203	-0.417964	1.68069
	304	-0.389837	1.61574	-0.459827	1.53763	-0.0952516	1.34219	-0.656895	1.64328	-0.398359	1.54635	-0.388188	1.62917
	306	-0.754112	1.56897	-0.740839	1.36151	-0.287981	0.901616	-0.985627	1.6101	-0.315068	1.16153	-0.839088	1.64783
	308	-0.0250823	1.17137	0.253983	1.4799	0.486073	1.20654	0.128529	1.62767	0.561165	1.00281	-0.138549	1.204
	310	1.36718	1.11209	1.45141	1.4465	1.57975	1.40339	1.38204	1.46981	1.33374	0.927667	1.37366	1.14779
	312	1.69422	1.13514	1.44171	1.83759	1.42692	1.34473	1.4497	2.104	1.31762	0.639056	1.76711	1.23116
	314	1.29453	0.998048	1.21535	1.37931	1.02774	1.32818	1.31676	1.40695	0.866411	0.658392	1.37739	1.06379
	316	0.80178	1.0696	0.893283	1.3199	0.776949	1.24799	0.956167	1.35877	0.510712	0.684693	0.858116	1.1441
	318	0.624575	1.01141	0.599542	1.20627	0.561676	1.11753	0.62001	1.25423	0.324677	0.805629	0.68262	1.05123
	320	0.436868	0.961138	0.448754	1.14734	0.4194	0.934668	0.46462	1.2623	0.18515	0.838191	0.485588	0.984934
	322	0.377718	0.975604	0.364866	1.08349	0.283551	0.892976	0.408819	1.18647	0.125291	0.939466	0.426575	0.982598
	324	0.264382	0.953513	0.363897	1.02077	0.242281	0.942015	0.429635	1.06334	0.0515418	1.17725	0.305577	0.910209
	326	0.274974	1.12788	0.304428	1.00054	0.226107	0.919124	0.346764	1.04455	0.106243	1.36489	0.307632	1.08201
	328	0.249406	1.10245	0.280014	0.942151	0.217479	0.858187	0.313816	0.987537	0.05718	1.41899	0.286611	1.04119
	330	0.271102	1.13713	0.197029	0.972703	0.140918	0.843398	0.227359	1.0426	0.168154	1.3573	0.291027	1.09452
	332	0.209798	1.11712	0.165278	0.979179	0.167493	0.866156	0.164081	1.04027	0.00636694	1.23252	0.249171	1.09479
	334	0.209953	1.09859	0.184291	0.969077	0.169666	0.874396	0.192196	1.02026	0.0514528	1.26013	0.24063	1.06732
	336	0.0877492	1.06531	0.172095	0.939915	0.197767	0.838616	0.158219	0.994672	0.14483	1.32286	0.0767014	1.01547
	338	0.126039	1.1178	0.211005	0.916789	0.265063	0.846708	0.181785	0.954671	0.146884	1.29181	0.122004	1.08412
	340	0.150553	1.09418	0.240985	0.9471	0.261863	0.923796	0.229699	0.959697	0.125307	1.14056	0.155439	1.08521
	342	0.167553	1.11353	0.270849	0.949103	0.260537	0.907779	0.276423	0.97144	0.163723	1.18377	0.168294	1.09993
	344	0.199351	1.07745	0.20375	0.97487	0.12915	0.976011	0.244074	0.974254	0.194566	1.10945	0.200277	1.07126
	346	0.15792	1.15203	0.129929	0.921286	0.0958494	0.936528	0.14835	0.913046	-0.0848181	1.0498	0.204902	1.17182
	348	0.309422	1.15967	0.118269	0.909475	0.17362	0.830696	0.0883494	0.952059	-0.0789087	1.12649	0.384583	1.16609
	350	0.265896	1.09863	0.147901	0.890954	0.196574	0.790494	0.121591	0.945256	0.0215653	1.11889	0.313186	1.09471
	352	0.28337	1.07694	0.216939	0.828377	0.178428	0.787079	0.237755	0.8507	0.0910525	1.04394	0.320592	1.08332
	354	0.136709	1.17975	0.240502	0.868293	0.194857	0.767667	0.265175	0.922686	0.0194661	1.01586	0.159401	1.21147
	356	0.307889	1.08012	0.250367	0.82488	0.313767	0.741264	0.216096	0.870077	0.0494791	0.945375	0.357904	1.1062
	358	0.143916	1.14607	0.237096	0.796363	0.287924	0.660091	0.209621	0.870024	-0.0512796	1.03174	0.181696	1.1682
	360	0.164925	1.24784	0.237858	0.789557	0.284159	0.679187	0.21283	0.849216	0.0302099	1.04738	0.190998	1.28664
	362	0.333949	1.13543	0.268607	0.803223	0.320511	0.673748	0.24055	0.87321	0.057412	0.99009	0.387472	1.16355
	364	0.278574	1.10152	0.236523	0.877125	0.308356	0.7295	0.197694	0.956922	0.0178283	1.03889	0.329041	1.11364
	366	0.277561	1.0429	0.304533	0.835	0.332903	0.739599	0.289198	0.886569	0.0149507	0.991796	0.328389	1.05279
	368	0.278442	1.12683	0.325606	0.836179	0.272499	0.74446	0.354313	0.885757	0.0718863	0.989842	0.31842	1.15334
	370	0.274125	1.16773	0.324702	0.756097	0.270381	0.723653	0.354064	0.773635	0.0424679	1.03522	0.318961	1.19338
	372	0.335708	1.07678	0.292884	0.719989	0.245201	0.714562	0.318658	0.722922	0.0595289	1.02754	0.389162	1.0863
	374	0.341496	1.06209	0.315514	0.726141	0.242775	0.692864	0.354833	0.744129	0.0317712	1.11657	0.401443	1.05154
	376	0.361334	1.10193	0.341131	0.749286	0.249628	0.719751	0.390592	0.765251	-0.034935	1.14782	0.438031	1.09305
	378	0.290471	1.18853	0.328486	0.779849	0.246184	0.74271	0.372973	0.799925	0.00848605	1.14648	0.345048	1.19667
	380	0.286533	1.10164	0.331387	0.767356	0.285717	0.756982	0.356074	0.772963	-0.0314257	1.15754	0.348073	1.09083
	382	0.242851	1.1081	0.32212	0.755469	0.332295	0.755898	0.31662	0.755238	0.0411231	1.13998	0.281895	1.10193
	384	0.228889	1.18568	0.326098	0.73411	0.329089	0.763575	0.324481	0.718183	-0.0945109	1.26532	0.291482	1.17027
	386	0.327423	1.11367	0.363639	0.751724	0.375773	0.724237	0.357079	0.766582	0.157417	1.08609	0.360327	1.11901
	388	0.292894	1.09968	0.351565	0.771025	0.382857	0.763733	0.33465	0.774967	0.0669612	1.22159	0.336622	1.07609
	390	0.280782	1.07093	0.44062	0.794057	0.362244	0.727654	0.482986	0.82995	0.0952928	1.23106	0.316683	1.03994
	392	0.265804	1.18326	0.459734	0.775725	0.383998	0.697081	0.500673	0.818234	0.00428043	1.18546	0.316421	1.18284
	394	0.299127	1.14239	0.439321	0.773209	0.320137	0.710224	0.503745	0.807256	0.00114988	1.2158	0.3568	1.12818
	396	0.298479	1.06276	0.433498	0.812347	0.352377	0.783514	0.477348	0.827932	0.0834234	1.09525	0.340102	1.05648
	398	0.318309	1.12018	0.450225	0.748847	0.466047	0.737292	0.441672	0.755093	0.104965	1.17911	0.359602	1.10877
	400	0.349317	1.077	0.471412	0.775759	0.417365	0.747134	0.500626	0.791232	-0.0134998	1.13352	0.419539	1.06607
	402	0.312974	1.01818	0.449501	0.802346	0.392826	0.746592	0.480137	0.832483	0.0688972	1.10224	0.360214	1.00191
	404	0.310205	1.02768	0.460016	0.805576	0.393506	0.768636	0.495967	0.825543	0.0247578	1.08717	0.365452	1.01617
	406	0.355718	1.14409	0.524362	0.882045	0.301899	0.799347	0.644611	0.926746	0.0903543	1.07223	0.407079	1.158
	408	0.400909	1.09023	0.537706	0.976581	0.264925	0.885888	0.685156	1.0256	0.0997632	1.06622	0.459196	1.09488
	410	0.393105	1.10238	0.561807	1.03791	0.266135	0.952389	0.72163	1.08414	0.0743235	1.09669	0.454805	1.10348
	412	0.383554	1.09091	0.571321	1.05286	0.272305	0.956705	0.732952	1.10484	-0.0300547	1.13658	0.463607	1.08207
	414	0.345686	1.05762	0.603964	1.05325	0.284059	0.881956	0.776886	1.14585	-0.106125	1.08592	0.433133	1.05214
	416	0.369992	1.1299	0.564714	1.09183	0.287178	0.821184	0.714733	1.23812	0.0380993	1.22995	0.434229	1.11054
	418	0.395937	1.08033	0.574515	1.02544	0.23178	0.820147	0.759776	1.13641	-0.00969374	1.15381	0.474447	1.06611
	420	0.414014	1.00983	0.612488	1.05089	0.417426	0.877286	0.717926	1.14474	0.180073	1.15744	0.459292	0.981266
	422	0.416842	1.02308	0.689406	1.07986	0.470837	1.05812	0.807552	1.09161	0.126407	1.17437	0.473055	0.993801
	All	0.0542976	1.04563	0.049573	0.948302	0.133035	0.777328	0.00445829	1.04072	0.0789462	1.01026	0.049527	1.05248
		Y	STDEV(Y)	Y	STDEV(Y)	Y	STDEV(Y)	Y	STDEV(Y)	Y	STDEV(Y)	Y	STDEV(Y)
		OSA		CONTROL		CONFEMALE	20	CONMALE	37	OSAFEMALE	6	OSAMALE	31

## Sheet: CONFEMALE
Global BOLD Brain	Series raw
	CON107	CON109	CON110	CON112	CON113	CON123	CON125	CON128	CON132	CON133	CON134	CON135	CON156	CON173	CON174	CON232	CON270	CON279	CON285	CON307
X	Y	Y	Y	Y	Y	Y	Y	Y	Y	Y	Y	Y	Y	Y	Y	Y	Y	Y	Y	Y
0	0.380992	0.249881	0.254361	-0.58937	-0.068945	-0.269315	-0.136911	-0.977426	-0.121657	-0.381279	1.0443	-0.286706	0.278109	-0.26811	-0.153063	-0.519433	-0.50436	0.215304	-0.0301648	0.0412187
2	0.332807	0.257059	0.153197	-0.305119	0.292141	-0.177193	-0.278727	-0.724251	-0.0171589	-0.188471	0.716564	-0.0556536	0.424036	-0.356397	0.0454238	0.220777	-0.261925	-0.291125	-0.0164343	-0.00428325
4	0.555865	0.287916	0.382717	-0.238683	0.0830457	0.265509	-0.323656	-0.664666	0.279377	-0.377698	0.387917	0.0111866	0.0276535	-0.400075	-0.136629	0.186464	-0.219086	0.430619	0.105666	-0.0846762
6	0.361829	0.268251	0.776894	-0.413347	0.0805204	0.0856912	-0.266907	-0.423755	0.033233	-0.340201	0.650095	-0.208972	0.195159	-0.0791124	-0.264126	0.225253	0.0986682	-0.0575646	0.35737	-0.0678186
8	-0.0644298	-0.108088	0.72291	-0.512083	0.130642	-0.15528	-0.126886	-0.43682	-0.190333	-0.0222765	0.431855	-0.325309	0.422103	-0.0512287	-0.322457	0.20416	0.194536	-0.0147645	-0.0315913	0.0565218
10	-0.189976	-0.0987839	0.245689	-0.359344	0.339397	0.0404082	-0.118658	-0.132913	-0.496756	0.424579	0.150714	-0.486557	0.418062	-0.0321494	-0.153599	-0.00066933	0.151844	-0.0412725	0.134117	0.239316
12	-0.101976	-0.0670007	-0.188362	-0.15975	0.100909	0.23753	-0.0392021	0.0514049	-0.120429	0.588579	-0.106243	-0.939302	0.265274	-0.0805603	-0.22149	-0.111212	-0.10729	0.319357	0.321704	0.274697
14	-0.333761	-0.125794	-0.523436	-0.179619	-0.0923651	0.198042	0.177194	-0.113387	0.0866956	0.752171	-0.554428	-0.775431	0.0921756	0.0424148	-0.153532	-0.174635	0.142244	-0.204037	0.254054	0.317693
16	-0.117183	0.121629	-0.510859	-0.242998	0.167045	0.131282	0.0709239	-0.19817	-0.12168	0.313384	-0.800592	-0.957646	-0.186759	-0.134101	0.0368978	0.138188	0.188516	-0.00289528	0.318383	0.298133
18	-0.234548	0.176434	-0.42498	-0.271241	0.158586	-0.0772681	-0.0449026	-0.125322	-0.26997	0.0422046	-0.880291	-1.01347	-0.314214	0.0346104	-0.0278932	0.0187553	0.0842548	0.0988116	-0.100655	0.111975
20	0.00641776	0.563213	-0.364672	-0.0350913	0.291451	-0.0894909	-0.0891297	0.0782499	-0.0413482	0.0253604	-0.795224	-0.688537	-0.233423	-0.381112	0.0513032	-0.189457	0.134211	-0.0208993	-0.0695439	0.0769465
22	-0.0829864	-0.209477	-0.543831	-0.0281401	0.295715	-0.206815	-0.0184297	0.229316	0.148608	-0.185942	-0.28674	-0.5968	0.218417	-0.0145147	0.266538	-0.0288369	0.0690699	-0.104365	-0.165006	0.024141
24	-0.143697	-0.0882055	-0.548717	-0.022182	0.0951855	-0.174495	0.0387659	0.445797	0.14585	-0.191918	-0.241163	-0.226577	0.162755	0.0848945	0.384025	0.371448	-0.0205287	0.271506	-0.0845174	-0.18008
26	-0.28115	0.30325	0.025548	0.0306055	0.127857	-0.156612	0.18432	0.53389	0.132181	0.130176	-0.356686	-0.0432402	-0.0975707	0.194585	0.317466	0.207732	-0.179415	0.15338	0.113314	-0.168611
28	0.0921621	-0.0238366	0.470449	0.232045	-0.0658701	-0.0980248	0.156483	0.42381	0.109035	0.261923	-0.225985	0.349395	-0.0371543	-0.10237	0.0564474	-0.0996293	-0.120333	0.0426907	-0.00733124	-0.0931122
30	0.168736	-0.280967	0.166963	0.326893	-0.168799	-0.0612726	0.227507	0.159837	0.0513285	0.0260118	-0.194464	0.531493	-0.132175	0.403231	0.0436077	0.169542	0.0895976	-0.0733035	0.0153189	-0.144536
32	0.136259	-0.639303	-0.0747857	0.169327	-0.293078	0.123145	-0.0756746	0.0148344	-0.186343	-0.142712	-0.344832	0.476279	-0.149557	0.50935	0.137948	0.125217	0.245023	-0.304716	-0.0860198	-0.17608
34	0.102323	-0.670083	-0.262939	0.240566	-0.071287	-0.0276897	0.084653	0.0432728	0.128826	-0.331087	-0.264011	0.615733	-0.146511	0.260504	0.195814	-0.188384	0.465946	0.235843	0.0984324	-0.23316
36	0.248604	-0.221021	-0.215512	0.390649	-0.0926383	-0.0487391	-0.0864288	0.317941	0.0373976	-0.142372	-0.257022	0.623099	-0.409467	0.22142	-0.00294283	-0.193948	0.239889	-0.0885086	0.524631	-0.168928
38	0.174454	0.053185	0.0318488	0.323945	-0.00733987	-0.0121572	-0.068576	0.48098	-0.211829	0.092149	-0.173287	0.696678	0.0739475	0.0923905	-0.145691	-0.117312	-0.0114005	0.0601609	0.249841	-0.0235357
40	-0.00256651	-0.218557	-0.0694056	0.367976	0.11656	0.150264	0.0256157	0.108709	0.0496216	-0.121245	0.0930497	0.812443	0.156965	0.0604813	-0.326312	0.162643	-0.215632	-0.059449	0.345806	0.197662
42	-0.0791192	-0.232329	-0.2193	0.253101	-0.111071	0.233754	0.0582603	-0.231649	0.122105	0.163935	0.0705406	0.644679	-0.273789	0.102536	0.0708686	0.0703123	-0.248348	0.182147	-0.172999	0.209611
44	-0.0571206	-0.176778	-0.0703414	0.191801	-0.21924	0.089413	0.112349	-0.479322	-0.0610184	0.103426	0.0406939	0.728615	-0.16887	-0.0512287	0.201963	-0.0710515	-0.311601	-0.135722	-0.222553	-0.105195
46	-0.272562	-0.0360598	0.024194	0.282244	-0.299874	0.014696	0.0723652	-0.0430261	-0.150889	0.103547	0.307285	0.444526	-0.00511521	-0.0285231	0.00718057	0.0808712	-0.236296	-0.205385	-0.450496	-0.217305
48	-0.333291	-0.0175993	-0.0149766	0.0365748	-0.18929	0.119677	0.146949	0.336235	0.0420206	-0.0732996	0.602378	0.305388	0.136137	0.0237543	-0.228922	0.00153219	0.0581067	-0.147988	-0.551572	-0.303281
50	0.0707595	0.119278	-0.0133819	0.00172355	-0.111941	0.0702603	0.104625	0.551643	-0.0366295	-0.172664	0.531468	0.241621	-0.10903	0.0427914	-0.170508	-0.133017	0.0307076	0.0338547	-0.140338	-0.175731
52	0.0254155	0.359333	0.285615	0.124546	-0.044742	-0.00889542	0.0731874	0.488718	0.0664939	-0.105242	0.285294	0.0958554	-0.147536	0.0123658	0.136522	0.0778704	0.0335665	-0.0615579	-0.202073	0.0329594
54	-0.0855357	0.283772	0.267589	0.100744	-0.190436	-0.113363	0.0727039	0.235561	0.402764	-0.1835	0.17159	0.020012	-0.360257	-0.0908742	0.239987	-0.232765	0.117134	-0.13786	-0.08614	0.0831968
56	-0.276723	0.17068	0.237523	0.284227	-0.252138	-0.0830629	0.068186	0.050508	0.190505	-0.0675372	-0.00277575	0.00719751	-0.0993621	-0.0149725	0.115175	-0.200416	0.0929035	-0.092261	-0.421204	0.182262
58	-0.325449	0.118933	-0.12845	0.226627	-0.381385	-0.0777848	0.21937	-0.101087	-0.528119	-0.119818	0.000494127	-3.31259	-0.418462	-0.72951	0.442531	-0.264099	0.0832958	-0.046815	-0.390583	-0.284876
60	0.210651	-0.261455	-1.6833	0.961615	-0.26556	0.244767	0.155661	-0.87294	-0.417288	-0.885721	0.68683	-5.9792	0.325277	-3.13865	-1.39046	0.672114	0.853124	0.781309	-0.836664	-0.135011
62	0.831951	1.28748	0.860901	0.974026	1.18527	1.87103	0.848211	1.72323	-0.150517	0.525127	2.56328	3.16353	1.5456	4.06587	3.03675	0.752259	1.26337	1.81969	1.84234	0.546641
64	1.13131	0.758077	0.277596	0.236903	1.05125	1.55172	0.648796	1.37594	-1.38286	1.08571	2.70928	1.73982	0.590484	2.46105	1.11219	1.77128	1.3322	1.03627	0.514687	0.684561
66	-0.198254	-0.340676	-0.465282	-0.421631	0.298284	0.939143	0.320861	0.384537	-2.17651	0.575214	1.73272	1.54163	-0.0663123	2.19296	0.409587	1.35146	0.891965	0.416563	-0.507044	0.627828
68	-1.43453	-0.871855	-1.05557	-0.347166	-0.589311	0.632257	0.133644	-0.563959	-2.26099	0.0681078	0.631657	1.31579	-0.494594	2.14218	-0.304892	1.29646	0.478564	0.067975	-1.42258	0.52776
70	-1.77872	0.127056	-0.502566	0.434274	-1.14335	0.66895	0.112687	-0.903229	-1.4223	-0.658405	0.282675	1.42102	-0.243221	2.03169	-0.23173	0.760617	0.248675	0.00139742	-1.79885	0.621217
72	-1.11344	1.30091	0.0815838	1.16577	-0.952059	0.928201	0.0511893	-0.722075	-0.277673	-0.784733	1.28207	1.51829	0.28063	1.87929	-0.0881486	0.47459	0.115666	0.394901	-1.6669	0.701581
74	-0.506683	1.50196	0.0965413	1.10686	-0.343883	1.3023	-0.0447116	-0.185765	0.559437	-0.888319	2.88529	1.53928	0.408814	1.89176	-0.126769	0.104706	0.40168	1.11554	-0.894544	0.717273
76	-0.325191	0.7912	-0.473821	0.603881	-0.733989	1.5604	0.0202848	0.571241	1.03522	-0.771201	2.73959	1.31554	0.171698	2.11018	0.0319661	0.102592	0.301465	1.31458	0.0135507	0.697375
78	-0.803891	-0.328947	-0.914498	0.399679	-0.581232	0.663233	0.263194	0.121485	0.60001	-0.669524	0.91602	0.66315	-0.0110913	-0.582106	0.819452	-0.906134	-0.126758	0.670923	0.612103	-0.144673
80	-0.74705	1.56487	-0.709718	1.32133	0.529856	1.09389	0.454562	1.10776	1.80178	-0.546825	1.43448	-0.671751	-0.0436718	-0.0497256	1.50757	-0.252926	0.0261038	1.63229	2.01363	-0.56531
82	0.900856	2.22166	-0.238058	1.50403	1.08592	1.99184	1.13347	2.11749	1.50352	-0.144113	1.35499	0.780301	-0.389917	1.38882	1.0975	0.497969	0.98602	2.01738	2.63695	0.47718
84	1.12173	2.07412	-0.885808	1.07862	0.940904	1.41461	0.97826	1.69714	0.896998	-0.205748	0.97735	1.01039	-2.90154	2.23429	0.704652	0.69618	0.407625	2.54669	2.27921	0.537242
86	0.620307	1.3451	-1.01058	0.795151	0.0524097	1.13623	1.15278	1.3034	0.395799	0.0585688	0.749143	0.779975	-0.00034268	1.04663	0.340378	1.04264	0.236309	1.93777	1.54225	0.248989
88	0.0868718	0.74783	-1.09761	1.12718	-0.2546	0.576287	0.964885	0.753086	-0.197602	0.343889	1.06964	0.639146	0.31226	1.63446	-0.201462	0.662393	0.049458	1.28004	0.556058	-0.0437367
90	0.121866	0.294848	-1.16852	1.31589	-0.114862	0.247993	0.994868	0.453158	-0.389412	0.369995	1.14676	0.247178	0.477233	1.54253	-0.519227	0.128488	-0.325646	1.53495	0.367453	-0.157809
92	0.0549963	-0.386754	-1.08061	1.03783	-0.400781	0.0434758	1.14652	0.108554	-0.380318	0.495165	0.811736	-0.23537	-0.152325	1.55658	-0.332159	0.128646	-0.378343	0.994588	0.235484	-0.111337
94	-0.307722	-0.539997	-1.26582	0.545498	-0.639229	-0.00260179	1.21503	0.241705	-0.718157	0.471764	0.875054	-0.203472	0.156612	1.5841	-0.534415	0.0469229	-0.176574	1.12464	-0.0817656	-0.0520069
96	0.0224618	-0.583433	-1.66701	0.360822	-0.820177	-0.144365	1.23938	0.140771	-0.985769	0.194216	0.361607	-0.0367817	-0.00922785	1.29896	-0.611561	-0.159481	0.156213	0.942226	0.0303398	-0.0186631
98	-0.414123	-0.798343	-1.89105	0.445608	-0.585356	-0.135222	1.07213	0.21927	-1.03014	-0.109464	0.0752554	0.201172	0.540675	1.23638	-0.580829	-0.654035	0.265723	1.43635	-0.361107	-0.0718076
100	-0.409899	-0.616021	-1.3825	0.673448	-0.584463	-0.0244129	1.05065	-0.0333453	-0.527934	-0.211447	0.348867	0.37749	0.392087	1.36218	-0.708427	-0.31399	0.11952	0.813324	-0.423924	-0.191571
102	-0.155223	-0.665183	-1.17111	0.860991	-0.774646	-0.18426	0.664383	-0.493883	-0.3943	-0.342954	0.16788	0.674104	0.0163031	1.40993	-0.708903	-0.210985	0.0718964	0.989143	-0.269343	-0.316799
104	-0.227698	-0.772224	-1.14392	0.86529	-0.78464	-0.102947	0.461953	-0.786187	-0.812161	-0.355115	0.0614691	0.766205	-0.215092	1.50136	-0.831264	-0.334365	0.349417	1.05719	-0.411661	-0.389499
106	-0.466254	-0.62366	-0.872511	0.811872	-0.675109	-0.0584529	0.385448	-1.06978	-0.350578	0.0664252	0.0120753	0.781628	-0.456328	1.58083	-0.780033	-0.218154	0.245066	0.747456	-0.439343	-0.53074
108	-0.389502	-0.64086	-0.972869	0.776118	-0.679876	-0.195159	0.456141	-1.12241	-0.678808	0.0728759	0.215	0.721125	-0.619145	1.73891	-0.547175	-0.0684293	-0.0391997	0.825607	-0.268653	-0.669154
110	-0.302526	-0.595933	-0.612029	0.775575	-0.723285	0.0104156	0.464275	-1.12133	-1.02736	0.00608462	-0.0314288	0.487037	-0.653396	1.24395	-0.53394	0.117091	-0.143475	0.772493	-0.653031	-0.652855
112	-0.510225	-0.538109	-0.452876	0.814404	-0.683207	-0.121658	0.475371	-0.853289	-0.628029	0.0589986	-0.233059	0.577501	-0.498307	1.17148	-0.516773	0.655974	-0.160862	0.699943	-0.607851	-0.677907
114	-0.557932	-0.484884	-0.429909	0.799044	-0.63772	-0.0630021	0.358297	-0.978323	-0.785284	0.194224	-0.370118	0.50915	-0.348732	1.43424	-0.345278	0.222077	0.0281299	0.739756	-0.563158	-0.685456
116	-0.408814	-0.578032	-0.253773	0.716539	-0.558082	-0.180212	0.38526	-0.911493	-0.0387695	0.108421	-0.13729	0.485119	-0.226066	1.35228	-0.207943	0.34659	0.354093	0.639774	-0.714864	-0.656894
118	-0.208742	-0.496121	-0.454651	0.717358	-0.246108	-0.0867339	0.187212	-0.917948	-0.215358	0.267651	0.0884762	0.563447	0.0680806	0.921752	0.0598546	0.683093	0.47803	0.785967	-0.385478	-0.658279
120	-0.344578	-0.530422	-0.636483	0.579036	-0.248623	-0.228471	0.207612	-0.75771	-0.529756	0.234978	0.337644	0.646434	0.0257947	0.454141	0.166207	0.471025	0.52352	0.557086	-0.333893	-0.681543
122	-0.187576	-0.607916	-0.584515	0.430634	-0.337157	-0.13259	0.495977	-0.802089	-0.751719	0.0543465	0.548135	0.669955	-0.196088	0.213846	-0.176106	0.557557	0.437043	0.417787	-0.165588	-0.619572
124	-0.162369	-0.572142	-0.661604	0.438224	-0.325323	-0.0380277	0.653727	-0.672666	-0.209199	-0.213615	0.709449	0.712406	-0.0593766	0.192942	0.00361488	0.300414	0.483106	0.664902	-0.231419	-0.598185
126	-0.61101	-0.703373	-0.912627	0.980359	-0.206874	-0.448485	0.409491	-0.76774	0.156403	-0.0333029	0.299058	0.551571	-0.163859	1.3466	0.431954	0.0611486	0.746617	0.527818	-0.223103	-0.461336
128	-0.355675	-0.807229	-1.00375	1.26883	-0.0458181	-0.0280302	0.297548	-0.792669	-0.520763	0.0761013	-0.194712	0.544295	-0.129345	2.00218	0.42463	0.507974	0.794392	0.606132	-0.0278653	-0.380933
130	-0.242737	-0.781553	-0.829546	0.721462	-0.181591	0.158422	0.0535822	-0.596207	-0.776921	-0.0608412	-0.495482	0.377994	0.010959	1.93916	-0.0224923	0.148221	0.734543	0.64474	-0.496638	-0.384922
132	-0.540173	-0.81233	-0.212448	0.228959	-0.14842	0.142047	0.0794515	-0.742256	-0.374283	-0.378204	-0.358382	0.118864	-0.236717	2.0066	-0.128655	0.192672	0.454932	0.675271	-0.233949	-0.615436
134	-0.544951	-0.659197	-0.255269	0.0779609	-0.147014	0.0353392	0.0357386	-0.940502	-0.354956	-0.840128	-0.738914	0.69714	-0.137986	0.439337	0.0495695	0.506116	0.0218966	1.06977	-1.22323	-0.384132
136	-0.439461	-1.64047	-0.891793	0.390503	-3.14346	1.0767	0.358491	-0.994608	-0.465267	-3.51204	-0.151965	-3.90569	0.0727067	-3.48388	1.25223	0.91601	0.754011	1.64429	-1.7179	0.69181
138	0.745614	-0.118932	-0.595492	1.21513	2.63259	1.66121	0.507575	1.28669	0.216936	1.15172	1.4494	1.15484	0.92405	4.30632	1.38823	0.353036	1.06689	1.44649	2.63038	0.809666
140	0.875694	-0.7449	-0.592925	0.896593	0.872576	1.34477	0.420048	0.884976	-0.546735	0.356959	1.20865	0.870904	-0.150292	2.75685	1.3846	2.47127	1.1335	1.24482	1.08866	0.566871
142	-0.322527	-1.77289	-0.814917	0.34735	0.295386	0.844556	0.198681	-0.238848	-1.57648	-0.292039	0.0661179	0.590713	-0.68126	2.00982	0.757162	1.69412	0.714661	0.45769	-0.199014	0.300849
144	-1.75327	-2.10092	-1.03463	0.0940827	-0.406311	0.741961	0.184108	-1.42692	-2.35632	-0.792455	-0.625379	0.601074	-0.88557	2.22719	0.031123	1.30934	0.666471	0.180666	-1.31331	0.258687
146	-2.41854	-1.07601	-0.728819	0.442911	-0.669145	0.751651	0.204976	-1.96551	-2.56835	-1.22072	-0.644495	1.089	-0.742278	2.28997	-0.262662	0.842564	0.532915	0.475483	-1.73175	0.0158961
148	-2.58614	-0.0414408	-0.590259	0.961379	-0.362232	0.788836	0.261559	-1.78276	-2.56358	-1.28892	0.335891	1.24005	-0.336332	1.94227	-0.242817	0.193948	0.602671	1.3272	-1.51545	-0.179348
150	-2.58993	0.0546716	-0.86266	1.09138	0.148202	1.11856	0.379365	-1.0992	-2.04383	-0.943968	2.11619	1.29598	-0.0543972	1.86786	0.0644916	0.0127992	0.433402	1.92876	-1.01461	-0.135743
152	-1.80049	0.749726	-1.308	0.659484	0.182193	1.40417	0.492937	-0.136357	-0.978834	-0.670165	1.95889	0.95632	-0.761672	1.91315	-0.0802154	0.218859	0.0613585	1.21144	-0.346241	-0.026183
154	-0.801339	0.168747	-1.70338	0.631117	-0.663199	0.922804	0.654152	-0.340589	-0.975778	-0.596833	1.2743	-0.478368	-1.153	-0.401724	-0.235439	-0.661954	-0.568312	-0.0743059	0.0946653	-0.653757
156	-0.320237	-1.78776	-1.21199	1.549	0.854373	1.8278	0.722986	1.31533	1.18366	0.0293347	0.821759	-0.274087	0.197926	0.178931	0.716538	-0.0917031	-0.173462	0.662383	2.39939	-0.981824
158	1.08906	-0.27007	-0.452304	1.71878	1.45758	2.44753	1.49131	2.42791	0.723796	0.0759088	1.13725	0.817864	0.544443	1.2919	1.15792	0.867618	0.210352	1.77448	3.14843	0.11082
160	1.1758	-0.32605	-0.674739	1.15003	0.853277	1.9941	1.29501	2.13692	1.09437	0.38815	0.47882	0.492546	-0.356375	2.5139	1.22658	1.23365	-0.0648972	1.79934	3.05594	0.843944
162	0.477049	-0.452671	-1.08779	0.658033	0.628923	1.6555	1.11384	1.51268	0.524478	0.298035	0.249825	0.19788	-0.350642	1.65592	0.609542	0.474089	-0.530822	0.88258	2.33163	0.348346
164	-0.0908575	-0.578043	-1.43088	0.379906	0.426591	0.790007	0.856548	0.905703	0.5744	0.175721	0.10595	0.376797	-0.361312	1.20122	0.395201	0.30718	-0.291808	1.14854	1.44335	-0.118839
166	-0.0544347	-0.691291	-1.6314	0.374046	0.593417	0.572051	0.865944	0.235268	0.198278	-0.112371	-0.151111	0.232979	-0.459751	1.05269	0.0627166	0.98838	-0.279288	0.92566	1.22183	-0.28665
168	-0.346996	-0.981598	-1.77133	0.468828	0.45294	0.267839	0.619438	-0.381902	-0.140017	-0.131641	-0.379579	-0.01099	-0.468359	0.42717	-0.586122	0.348742	-0.232255	1.2711	0.532643	-0.371274
170	-0.467049	-0.987126	-1.76865	0.216742	0.389176	0.15197	0.437235	-0.628582	-0.264715	-0.272009	-0.462758	-0.131452	-0.647989	0.270945	-0.609944	0.210148	0.0559508	1.31983	0.379381	-0.41837
172	-0.583396	-1.07977	-1.49029	0.262811	0.528267	-0.0439928	0.429897	-0.883455	-0.43317	0.250411	-0.483725	-0.470758	-0.753314	0.500413	-0.559131	0.147345	0.632157	0.777869	0.396796	-0.56923
174	-0.481552	-1.48806	-1.29299	0.492016	0.41664	-0.208434	0.303759	-1.15907	-0.689292	0.0959177	-0.193996	-0.589121	-0.666396	0.869968	-0.474971	0.787957	0.36856	1.07453	0.0803497	-0.441078
176	-0.544025	-1.11163	-1.19519	0.742164	0.200946	-0.408551	0.0867595	-1.29627	-0.474713	0.232741	-0.663263	-0.539452	-0.679535	0.841886	-0.774838	0.518382	0.140596	0.668446	0.15188	-0.354716
178	-0.688658	-1.06324	-1.24817	0.59401	-0.053637	-0.491799	0.25847	-1.49226	-1.08621	-0.0140113	-0.886511	-0.421912	-0.457211	0.992083	-0.840824	0.320634	0.0613874	0.389004	0.00121829	-0.634288
180	-0.428965	-1.05784	-1.21299	0.28176	-0.152424	-0.437245	0.166138	-1.56672	-1.51425	-0.0084256	-0.580763	-0.854582	-0.581397	0.665841	-0.741561	0.230056	0.375046	0.736072	-0.11072	-0.859164
182	-0.648037	-1.42736	-1.42674	0.122863	-0.102413	-0.384581	0.056123	-1.60614	-1.4451	-0.0963361	-0.281212	-0.338386	-0.481106	0.716489	-0.436601	0.427257	0.269617	0.576581	0.215991	-0.943236
184	-0.867311	-1.0308	-1.60429	0.429236	0.357877	-0.044405	0.0788171	-1.62794	-1.08344	-0.122197	-0.133536	-0.316309	-0.431187	0.712136	-0.549752	0.307677	0.0909964	0.725013	0.297858	-0.969929
186	-0.58919	-0.829804	-1.64843	0.596575	0.522694	-0.196978	0.360376	-1.69242	-0.983949	-0.30137	0.0170823	-0.458869	-0.0959326	0.885693	-0.566173	0.169781	0.0184069	0.657345	0.268518	-0.840222
188	-0.586706	-0.817539	-1.31325	0.509685	0.578852	-0.0100275	0.359812	-1.74625	-0.920802	-0.215419	0.518119	-0.554124	-0.332902	0.788859	-0.642108	0.117074	0.506219	0.465355	0.164045	-0.755231
190	-0.815377	-0.706303	-1.25333	0.461398	0.74741	-0.116735	0.159357	-1.2704	-0.0875023	-0.138023	0.0987602	-0.837248	-0.264184	0.965371	-0.17596	0.00630333	0.888602	0.491417	-0.143589	-0.746109
192	-0.506922	-0.959212	-1.44889	0.52516	0.645584	0.0778533	-0.0549608	-1.32543	-0.469193	-0.792932	0.342315	-0.613022	-0.344127	1.21102	-0.249068	0.37075	0.456843	0.476791	0.0737897	-0.65745
194	-0.501931	-1.12974	-1.37224	0.807135	0.832925	0.0572071	-0.0529405	-0.853863	-0.84488	-0.187599	0.298345	-0.388453	-0.0977473	1.24547	-0.45215	0.159232	0.0139689	0.865813	0.0189847	-0.504281
196	-0.871512	-0.810343	-1.07367	0.744344	1.20808	0.0991238	-0.0478252	-0.722738	-0.447298	-0.0915257	-0.166411	-0.405087	-0.0472872	1.72456	-0.447127	0.2397	-0.265523	1.00942	0.341624	-0.445929
198	-0.704479	-1.02755	-0.438566	0.546941	0.892634	0.00242236	0.104024	-0.971916	-0.206067	-0.118463	-0.281039	-0.0035606	-0.196465	1.2745	-0.145659	0.437417	-0.360559	0.927379	0.472505	-0.364432
200	-0.460176	-0.982262	0.0219944	0.591515	0.937392	0.00379937	0.206774	-0.789066	-0.746883	-0.0628086	-0.133134	-0.0491047	-0.0976776	0.655463	-0.183471	0.593413	-0.448964	0.709401	0.566016	-0.456998
202	-0.590626	-0.976627	0.0807804	0.576071	0.763954	-0.0471172	0.309934	-1.28325	-1.11601	-0.153064	0.217478	-0.050368	-0.160385	0.831137	-0.465922	0.342842	-0.130615	0.728635	0.712689	-0.450224
204	-0.415522	-1.04945	-0.150151	0.365663	0.633184	0.518037	0.441568	-1.41973	-0.955851	-0.0235529	0.572755	0.0170692	-0.00422297	1.14136	-0.444002	0.54995	-0.0524811	0.724655	0.360526	-0.429969
206	-0.398838	-0.820288	-0.219351	0.273214	0.195958	0.405982	0.115887	-1.54996	-0.274908	0.0471916	0.628858	-0.0598206	-0.0847169	1.11339	-0.29022	0.415857	-0.318119	0.722478	0.627969	-0.387176
208	-0.873105	-0.822657	-0.615658	0.266986	0.00519304	0.367507	0.14353	-1.81736	0.0626807	0.10596	0.213555	-0.16802	0.011275	1.03913	-0.100063	0.694361	-0.411218	0.679756	0.574758	-0.248586
210	-0.64513	-0.804004	-1.56308	0.302965	-0.140408	0.258092	0.203165	-1.82697	-1.09918	-0.144042	0.0957133	-0.958847	-0.405385	1.24489	0.160711	0.549302	-0.632613	0.791913	0.131865	-1.71183
212	-0.278527	-3.62212	-2.60609	0.249888	1.32194	1.21078	0.536592	-2.09645	-0.214643	-2.75317	0.368364	-0.757259	-0.272326	-7.33699	0.523214	1.22236	0.278713	1.14986	-1.2185	0.617657
214	0.164824	0.385011	-0.834331	0.846346	1.43284	1.64682	0.830168	0.448679	0.313842	0.331845	1.1254	0.883549	1.50324	5.60389	1.44202	1.55341	0.630167	1.3501	2.12336	0.560819
216	0.897377	-0.624375	-1.47024	0.67762	1.26758	1.17349	0.710298	-0.371438	-0.190297	0.368355	0.801731	0.93724	0.113127	2.44002	1.17371	1.73603	0.365023	1.10951	0.218392	0.531742
218	-0.380764	-1.86055	-1.8828	0.0760733	0.730379	0.7972	0.303353	-1.50852	-1.22556	-0.181322	-0.143145	0.686834	-0.668522	2.07071	0.450087	1.24699	-0.106075	0.416036	-0.802922	0.373084
220	-1.72008	-2.48481	-2.05761	-0.114817	0.196062	0.363226	-0.200531	-2.69999	-2.10551	-0.85855	-1.06634	0.521904	-1.09759	2.19917	-0.215683	0.672314	-0.364394	0.0261871	-1.92441	0.242407
222	-2.93747	-1.97623	-1.44573	0.32309	0.110883	0.197193	-0.167079	-3.3732	-2.49906	-1.26273	-1.06344	0.8325	-0.822737	1.81001	-0.640983	0.117971	-0.276616	0.0549635	-2.58648	-0.11001
224	-3.58119	-1.05913	-0.743168	0.939923	0.423233	0.508577	-0.102526	-3.47216	-2.47476	-1.37588	0.287556	1.13788	-0.132029	1.35861	-0.69018	-0.301721	-0.262841	0.560113	-2.55101	-0.244459
226	-3.58455	-0.109475	-0.865136	1.09557	0.55857	1.21513	-0.115024	-3.31461	-1.91874	-1.27155	1.89697	1.25051	0.745851	0.850051	-0.500124	-0.509979	-0.114475	1.21177	-2.09221	-0.190096
228	-2.74303	0.190057	-1.44954	0.752682	0.494466	1.44536	-0.154976	-2.96522	-1.06866	-1.14008	1.62201	1.01176	0.558817	0.77336	-0.234551	-0.183151	-0.400691	1.10582	-1.9104	0.0576868
230	-1.42454	-0.318852	-1.59264	0.907446	1.27976	0.74858	0.000984539	-0.440498	-0.288862	-1.01459	0.929012	-0.903506	-1.83622	-0.952946	-0.540767	-1.89073	-0.82812	0.292013	-1.01388	-0.905972
232	-0.416641	-0.862311	-1.20488	2.04168	2.17014	1.47726	0.35835	1.72999	1.40269	-0.374952	1.0403	0.15027	0.21117	-1.57064	-0.770635	0.134749	-0.65025	1.21407	1.47468	-0.559427
234	1.38073	0.867642	-0.517821	1.54418	2.00573	2.2198	0.0529417	2.16749	1.45373	0.122438	1.34944	-0.424466	1.62346	0.57898	1.43361	1.04905	0.100406	2.20997	2.76711	0.548495
236	1.43224	0.583963	-0.956049	1.02717	1.75211	2.26048	0.65474	1.47756	1.45464	-0.0584386	0.64658	0.874347	1.15808	1.33431	1.00201	2.13723	-0.211003	2.2337	2.81333	0.792058
238	1.2023	0.488037	-1.15945	0.569632	1.42532	1.84723	1.14709	0.9658	1.07085	0.112287	0.842892	0.556932	0.688751	0.903406	0.745022	1.13636	-0.866504	1.74813	2.24257	0.674386
240	0.731355	-0.0680916	-1.59258	0.583998	1.06616	0.949794	1.15931	0.279783	0.848268	-0.32664	-3.0269	0.200572	0.204297	0.426722	0.225804	1.0299	-0.802787	1.32486	1.66803	0.17991
242	0.325356	-0.664696	-1.62034	0.94169	0.901446	0.657309	1.01857	0.0121257	1.02722	-0.353746	0.688689	0.627878	0.123929	0.016966	-0.108516	0.735762	-0.428627	1.20812	1.13988	-0.141211
244	0.306149	-0.802226	-1.4785	0.666745	1.10454	0.564515	0.815696	-0.094076	0.440443	-0.354479	-0.906827	0.551993	0.201072	-0.319333	-0.314429	0.634933	-0.335975	0.987457	0.599967	-0.163345
246	0.181267	-0.99487	-1.3833	0.249418	0.977933	0.337559	0.749927	0.129533	0.00766584	-0.241428	-1.19646	0.357376	-0.0765962	-0.373814	-0.644856	1.07165	-0.203634	0.877705	0.562704	-0.457672
248	0.243437	-1.16363	-1.33747	0.232152	1.07252	0.274975	0.872224	0.02253	-0.30646	-0.0763641	-1.23982	0.0944443	0.246458	-0.177223	-0.259651	0.547717	-0.0302157	1.11397	0.173205	-0.699406
250	-0.18384	-1.18388	-1.47614	0.333861	1.22265	0.0696809	0.864654	-0.228322	-0.26485	-0.181775	-1.24761	-0.486114	0.167372	-0.0645488	-0.373227	0.222431	0.171077	0.956529	-0.0347321	-0.854137
252	-0.704799	-1.11206	-1.64072	0.727854	1.20062	0.186437	1.13294	-0.202538	-0.110052	-0.418997	-0.97416	0.214388	0.0359253	0.148028	-0.676472	0.0924503	-0.104359	0.74537	-0.220408	-0.941909
254	-0.537645	-1.18303	-1.71404	0.861447	1.12419	0.0223607	0.815721	-0.308477	-0.633177	-0.312494	-0.862689	-0.320367	-0.0454075	0.380168	-0.878344	0.274662	-0.58862	0.651994	-0.430592	-0.976706
256	-0.388244	-1.14099	-1.66323	0.766517	0.696369	0.143093	0.826062	-0.375288	-0.799549	-0.0814593	-0.351874	-0.301893	0.165659	0.696825	-0.796077	-0.188044	-0.418284	0.685991	-0.150374	-0.986159
258	-0.42635	-0.961374	-1.69684	0.849635	0.65256	0.136901	0.707541	-0.454723	-0.712525	-0.0154908	-0.380697	-0.3663	0.258661	1.19593	-0.599479	-0.280021	-0.165679	0.732788	-0.260683	-1.00773
260	-0.673123	-1.01071	-1.71778	0.929118	0.497191	0.2741	0.403319	-0.282896	-0.339377	-0.0499704	-0.636184	-0.654824	0.262732	0.74759	-0.781063	-0.266027	-0.24351	0.561399	0.105622	-1.04241
262	-0.398483	-1.016	-1.51745	1.23412	0.755232	0.284982	0.751313	-0.351048	-0.625737	0.0163409	-0.625039	-0.0953	0.214691	0.779691	-1.04745	-0.000718409	0.220017	1.12021	-0.10261	-0.985157
264	-0.632229	-1.17996	-1.48408	1.1634	0.863641	0.292503	0.675402	0.211799	-0.890395	-0.229695	-0.527951	-0.42581	0.197682	0.853791	-0.834301	0.116418	0.572406	0.859685	0.18289	-0.984872
266	-1.00016	-0.999369	-1.35889	0.974164	0.986841	0.343228	0.725505	-0.0985277	-0.81555	-0.159353	-0.20451	-0.563269	0.0371265	0.718148	-0.495265	0.296877	0.394203	1.20846	0.123879	-0.900162
268	-0.788141	-0.783274	-0.970077	0.93816	0.975361	0.345603	0.739302	0.0271073	-0.627995	-0.131573	0.425767	-0.518575	0.0191657	0.663364	-0.491329	0.122069	-0.14465	1.01689	0.193132	-0.927562
270	-0.405598	-0.917147	-0.778644	0.994047	0.941177	0.301936	0.693144	-0.000553824	-0.27213	0.0675539	0.605394	-0.692137	-0.182031	0.46787	-0.707099	0.546613	-0.316453	1.05696	0.296814	-0.686379
272	-0.698545	-1.17423	-0.544333	0.866108	0.790619	0.214336	0.574438	-0.0910982	-0.272909	-0.0861193	0.338394	-0.484136	-0.045282	0.449197	-0.73675	0.381975	-0.48216	0.887315	0.28012	-0.336672
274	-0.544497	-1.16507	-0.399563	0.980108	0.731569	0.215277	0.396821	-0.190887	-0.409611	-0.0413465	0.0637181	-0.465207	-0.0735942	0.413668	-0.587726	1.09867	-0.50979	0.55196	0.305152	-0.535941
276	-0.650993	-1.45998	-0.441162	0.888115	0.654382	0.346233	0.274013	-0.578295	0.239598	0.116633	-0.137488	-0.460678	0.365748	1.00188	-0.538754	0.881395	-0.249069	0.731977	0.0788726	-0.612601
278	-0.601238	-1.5695	-0.740174	0.805331	0.830196	0.293928	0.236721	-0.884406	0.208899	0.315072	0.00654388	-0.387289	0.367618	0.757693	-0.450376	0.388601	0.0622166	0.691208	-0.00196366	-0.623075
280	-0.739373	-1.32828	-0.76545	0.977529	0.657197	0.2174	0.510495	-1.06015	-0.436804	0.142149	0.0903358	-0.186865	0.554732	0.832611	-0.506317	0.365573	0.070667	0.522009	0.0414039	-0.641624
282	-0.88042	-1.36498	-0.781177	0.988294	0.745937	0.253343	0.589735	-1.11298	-0.446491	-0.0860771	0.0372638	-0.173553	0.58556	0.705633	-0.57495	0.126735	0.0878744	0.728739	0.108605	-0.546184
284	-1.12491	-1.28245	-0.52318	0.788793	0.706606	0.461158	0.538165	-1.00619	0.0946987	-0.233603	0.0950977	-0.195584	0.732635	0.615304	-0.390675	0.0558867	-0.0532273	0.533598	0.347175	-0.519819
286	-0.943367	-1.04248	-0.438036	0.553541	-0.00829266	0.317549	0.290908	-0.922423	-0.554544	-0.949058	-0.0376074	-3.46767	-0.00215271	0.0938936	0.117406	0.0456854	-0.54477	0.974582	-1.40128	-1.36496
288	-0.717306	-2.96608	-0.501594	0.310367	1.28003	0.986741	-0.237745	-1.05763	-3.51944	-1.5676	0.69287	0.189196	-0.691715	-1.40261	1.12059	0.389148	0.324545	0.310762	-0.204859	0.832323
290	0.413944	-1.06259	-0.702707	1.21289	1.61825	1.63757	0.732948	0.87142	0.722862	0.775717	1.78289	0.903914	2.00614	3.53926	1.59797	-0.0427297	0.718396	1.95968	1.34838	0.943416
292	0.687712	-0.812966	-0.030545	0.787527	1.12228	1.18093	0.776655	1.04417	-0.298577	0.487047	1.68757	0.560592	0.265597	2.701	0.974431	3.05224	0.49677	1.55276	0.251663	0.748356
294	-0.0251978	-2.49661	-0.156199	0.173648	0.315141	0.79657	0.489688	0.434457	-1.49779	-0.163774	0.921533	0.346268	-0.686011	2.5019	0.0279789	1.66616	0.234658	0.781016	-0.928033	0.629818
296	-1.34431	-3.16235	-0.664	-0.313758	-0.0802653	0.377023	0.16466	-0.878032	-2.47687	-0.841273	-0.240849	0.558231	-1.24848	2.52307	-0.855356	1.50868	0.388089	0.318774	-1.83445	0.731884
298	-2.68639	-2.42646	-1.04643	-0.05898	-0.0159317	0.159079	0.165849	-1.77989	-3.21359	-1.25904	-0.786222	1.10401	-1.1728	2.48861	-1.21767	1.09495	0.64581	0.310664	-2.34518	0.639787
300	-3.46359	-0.859151	-0.815666	0.56326	0.367371	0.441041	0.217467	-2.15386	-3.41756	-1.3425	-0.38053	0.827781	-0.700549	2.32723	-1.17723	0.710339	0.542948	0.790119	-2.09909	0.447872
302	-3.57016	0.263808	-0.392414	0.960515	0.674741	1.09115	0.161765	-1.92709	-3.09468	-1.19168	0.846498	0.494189	0.0259922	2.29706	-0.947376	0.428635	0.453461	1.35361	-1.26738	0.376492
304	-2.83563	0.42451	-0.731948	0.679789	0.466522	1.51521	0.268586	-1.24972	-2.29124	-0.973526	1.72755	-1.60981	-0.409077	2.60817	-0.841939	0.225092	0.032503	1.02474	-0.460947	0.52613
306	-1.47344	-0.641836	-1.19956	0.286742	-0.0711338	1.1551	0.212001	-2.15225	-1.65215	-0.506958	0.770744	0.0829686	0.885867	1.00673	-0.902315	-0.169489	-0.448686	-0.152886	-0.0638758	-0.725201
308	-0.897086	-0.265539	-0.967525	1.18883	0.630682	1.64435	0.424556	1.34347	0.798917	0.851375	0.137782	0.527739	4.26237	-0.175174	0.00383674	0.556664	-0.233719	1.559	-0.947875	-0.721194
310	1.6162	0.82731	-0.534882	1.69432	1.82521	2.48398	0.687231	2.55279	1.04397	0.858988	1.20838	0.160618	5.36481	1.6019	1.27563	1.34198	0.16873	2.62643	4.38248	0.409017
312	1.0964	0.825846	-1.24532	1.23493	1.67051	2.28439	1.02844	2.46957	0.967733	0.669638	0.626587	-0.205049	4.76176	3.13184	1.47292	1.60566	-0.0908758	1.96926	3.34173	0.922353
314	0.969732	0.366633	-1.94406	0.475213	1.15426	1.53786	0.910217	2.07141	0.843769	0.244008	0.084509	-0.229234	3.94614	2.78569	1.35932	1.21958	-0.462573	1.82833	3.09891	0.295089
316	0.885925	0.0175131	-2.02088	0.0367155	0.883956	1.21327	0.639274	1.24742	0.832063	0.195076	0.13955	0.0338124	4.05707	2.38958	0.736617	1.12452	-0.615929	1.60207	2.21299	-0.0716272
318	0.504842	-0.654404	-1.79564	0.0268191	0.61811	0.658056	0.705583	0.617474	0.733666	0.365053	-0.149902	0.0619861	3.56555	2.12329	0.385451	1.2203	-0.450792	1.40444	1.61287	-0.319226
320	0.122439	-1.02988	-1.46149	0.254797	0.739797	0.587413	0.734513	0.164363	0.590407	0.551877	-0.238433	0.0189717	2.34337	1.82013	0.175386	0.708064	-0.308616	1.57664	1.57133	-0.53307
322	-0.278296	-1.43873	-1.27844	0.375222	0.718116	0.464435	0.773095	0.00410121	0.694106	0.444039	-0.526657	-0.263996	1.74647	1.68167	-0.245686	1.08744	-0.184473	1.32973	1.11989	-0.551017
324	-0.55345	-1.5615	-0.989135	0.43518	0.649349	0.43061	0.751778	-0.179639	0.544792	0.441323	-0.865723	-0.526502	1.95631	1.63549	-0.504885	0.757185	0.399204	1.51713	1.11397	-0.605874
326	-0.364022	-1.65571	-1.09544	0.407013	0.590315	0.329064	0.720768	0.0505529	0.32804	0.393828	-0.648309	-0.52456	1.87067	1.92619	-0.399968	0.914555	0.275673	1.29005	0.743851	-0.630421
328	-0.348335	-1.67675	-0.821296	0.542339	0.520831	0.336905	0.686732	0.158507	0.153355	0.0917271	-0.515126	-0.475443	1.62703	1.88385	-0.251236	0.82464	0.236121	1.20229	0.853935	-0.680504
330	-0.319329	-1.7416	-0.750471	0.499321	0.418836	0.227252	0.638637	-0.09117	0.227464	0.0389133	-0.512695	-0.421842	1.61104	1.90948	-0.418551	0.315341	0.0930261	1.1501	0.671656	-0.727037
332	-0.17312	-1.7871	-0.534401	0.598542	0.623593	0.177112	0.576283	0.0359868	0.277457	0.176077	-0.355128	-0.577362	1.40912	1.89875	-0.628993	0.220584	-0.137364	1.578	0.721508	-0.749698
334	-0.464127	-1.65323	-0.45884	0.609901	0.370873	0.320494	0.595139	0.0288533	-0.270125	0.265494	-0.0467071	-0.681795	1.4255	2.04055	-0.633471	0.528138	-0.2672	1.45357	0.914775	-0.684464
336	-0.281942	-1.71226	-0.194316	0.722599	0.516367	0.27329	0.76769	-0.0657123	-0.610962	0.277356	0.220682	-0.685823	1.55554	1.82144	-0.610128	0.0800299	0.468094	1.15591	0.823213	-0.565743
338	-0.368978	-1.50294	-0.0994621	0.798836	0.691931	0.598842	0.754235	0.00347934	-0.918606	0.603285	0.244199	-0.620858	1.50267	1.66321	-0.52548	0.15986	0.166452	1.38141	1.2112	-0.442034
340	-0.2436	-1.51764	-0.465721	0.941549	1.07532	0.492397	0.754134	-0.0372559	-0.963292	0.570664	-0.191779	-0.412357	1.64335	1.93871	-0.696263	0.347852	-0.0286691	1.6173	0.886049	-0.473491
342	-0.24107	-1.52176	-0.435912	0.861497	1.31379	0.704522	0.61334	-0.277117	-0.681533	0.540465	-0.606925	-0.184856	1.53443	1.88226	-0.772121	0.200343	0.255391	1.4782	0.959541	-0.411745
344	-0.274239	-1.58844	-0.559863	0.851069	1.16642	0.692613	0.811385	-0.352169	-0.795905	0.139119	-1.59701	-0.21606	1.41138	1.81829	-0.715505	0.0422429	-0.157755	1.51563	0.793225	-0.40143
346	-0.257048	-1.5068	-0.539675	0.872224	0.987284	0.834995	0.751168	-0.338431	-1.01852	0.0366689	-1.76856	-0.122804	1.12763	1.59428	-0.404557	0.0294158	-0.296268	1.4324	0.836311	-0.332726
348	-0.144834	-1.32862	-0.639269	0.640032	0.707606	0.694737	0.843358	-0.284777	-0.655781	0.119089	-1.54688	-0.0446935	1.05368	1.38034	-0.00790628	0.59553	-0.110884	1.3875	1.06109	-0.246919
350	-0.123402	-1.25252	-0.58626	0.63067	0.585331	0.622134	0.685315	-0.291238	-0.215338	0.206793	-1.23698	-0.130653	1.04127	1.47844	-0.407343	0.282577	0.159382	1.64415	1.05324	-0.214088
352	-0.14966	-1.20214	-0.520523	0.602787	0.562388	0.558156	0.607895	-0.137131	-0.507099	0.209644	-1.09434	-0.330242	1.0442	1.7169	-0.542995	0.239164	0.128901	1.23689	1.31055	-0.164802
354	-0.111522	-1.13565	-0.593713	0.684273	0.460905	0.691567	0.497668	0.21773	-0.613493	0.216934	-0.943324	-0.0520384	0.959504	1.81842	-0.570604	0.235146	-0.187717	1.29755	1.09531	-0.0698167
356	-0.327074	-1.22929	-0.439243	1.09515	0.534094	0.550691	0.534069	0.379798	-0.188638	0.323962	-0.608316	0.191804	0.996834	1.67116	-0.276214	0.0949393	0.158463	1.52325	1.27108	0.0188176
358	-0.429558	-1.20808	-0.18049	1.24647	0.638208	0.633691	0.59481	0.487118	-0.021931	0.0814444	-0.629374	0.0612504	0.855438	1.1992	-0.0653028	0.120811	0.0213811	1.17294	1.15495	0.0255007
360	-0.270131	-1.14703	0.0452777	0.874882	0.919452	0.591532	0.743854	0.488942	-0.375743	0.0828975	-0.609193	0.0042517	0.740266	1.49988	-0.416345	0.377649	-0.105268	1.14795	1.1281	-0.0380598
362	-0.123977	-1.09713	-0.13461	0.446874	0.936103	0.737493	0.579445	0.617364	-0.0812061	0.213901	-0.688653	-0.0585633	0.47543	1.25811	-0.517227	0.914601	0.212133	1.32573	1.36343	0.0309685
364	0.00213041	-1.28343	-0.228047	0.181553	0.79942	0.676399	0.42184	0.740104	0.141252	0.104934	-0.931545	-0.0942357	1.02918	1.36386	-0.45357	0.916178	0.0286923	1.33994	1.33575	0.076712
366	-0.128023	-1.20418	-0.156226	0.212348	0.64137	0.742756	0.448254	0.815871	-0.324406	0.285985	-0.866238	0.0810027	0.868087	1.05866	-0.0804404	1.58292	-0.174331	1.34847	1.43522	0.0709522
368	-0.227336	-1.42591	-0.161389	0.415728	0.60011	0.674703	0.412413	0.808396	-0.365979	0.361909	-0.783988	0.144125	0.834719	0.6061	-0.0833659	1.39777	-0.488916	1.44699	1.35273	-0.0688284
370	-0.250311	-1.44465	0.0570759	0.216927	0.635323	0.797454	0.803214	0.761236	-0.0423324	0.301276	-0.710741	0.116947	0.97003	0.443201	-0.334692	1.04764	-0.483775	1.22526	1.48921	-0.190666
372	-0.427838	-1.43351	0.252059	0.215132	0.719759	0.782331	0.772809	0.930784	-0.0462664	0.142969	-0.70378	0.210251	0.75308	0.247606	-0.467361	1.06096	-0.375956	1.26599	1.27018	-0.26518
374	-0.390659	-1.55503	0.168094	0.446146	0.911767	0.751496	0.941378	0.818824	-0.210254	0.250688	-0.578523	0.274151	0.762053	0.40115	-0.201211	0.519539	-0.103898	1.08776	1.18331	-0.621275
376	-0.321387	-1.39667	-0.0838426	0.53015	0.912017	0.857305	1.2308	0.996233	-0.0954379	0.232132	-0.593409	0.262995	0.448391	0.320268	0.104567	0.575881	-0.536904	1.29824	1.00231	-0.751079
378	-0.202428	-1.14327	-0.0758538	0.507015	0.963861	0.813602	1.06526	0.917435	-0.116185	0.196548	-0.743003	0.139618	1.34242	0.255505	0.0212754	0.245214	-0.87012	1.23212	1.08664	-0.711976
380	-0.104402	-0.972582	0.0694216	0.603327	0.949079	0.900924	0.905376	1.05739	0.236789	0.236025	-0.70733	0.339294	1.57042	0.284547	-0.0923768	-0.010436	-0.858623	1.28928	0.973894	-0.955672
382	-0.170148	-0.875659	0.0506758	0.443423	0.834484	0.869282	0.864062	0.979015	0.278843	0.228245	-0.600674	0.402875	1.76314	0.426004	-0.260456	0.651876	-0.801522	1.17906	1.28042	-0.897042
384	0.0816997	-0.912402	0.0521652	0.268089	0.939015	0.792304	0.917445	0.941915	0.269715	0.299865	-0.269003	0.412394	1.79694	-0.636172	0.050625	0.504682	-0.778434	1.4499	1.20229	-0.801248
386	0.116117	-0.904746	0.0296733	0.354065	0.88854	0.745764	1.04794	0.888345	0.326063	0.200654	-0.120341	0.38239	1.83937	-0.016534	0.186999	0.558725	-0.777281	1.32829	1.24413	-0.802702
388	0.192525	-0.942862	-0.325994	0.590212	0.693011	0.814136	1.10133	0.801421	0.699964	0.0955274	-0.246063	0.482991	1.79919	0.264033	-0.0657434	0.376247	-0.776653	1.63177	1.23911	-0.766996
390	0.0471856	-1.23194	-0.180349	0.514113	0.824646	0.822425	1.07449	0.861449	0.823115	-0.019605	-0.243597	0.545353	1.69358	0.281872	-0.230044	0.254217	-0.193918	1.30345	1.08029	-0.781852
392	0.199222	-1.17546	-0.195063	0.605344	0.750132	0.898967	0.720199	0.619863	0.454992	-0.0569407	-0.383536	0.695653	1.71314	0.41533	0.0158048	0.472304	0.0428173	1.31053	1.29441	-0.717761
394	0.0408531	-1.20321	-0.230866	0.402101	0.879465	0.848651	0.604191	0.291105	0.126691	0.0299413	-0.54142	0.670796	1.84042	0.46103	0.240694	0.382841	-0.0244439	1.19152	1.18723	-0.794843
396	-0.288159	-1.20478	-0.112798	0.511235	1.00816	0.767521	0.758362	-0.112101	0.324322	0.215955	-0.685345	0.714399	1.85859	0.854437	0.249182	0.570654	-0.155541	1.33955	1.34142	-0.907516
398	-0.0353557	-0.981519	-0.0636736	0.377082	1.13606	0.78432	1.09871	0.111053	0.609126	0.3111	-0.103335	0.475724	1.88033	1.33433	0.031814	0.804254	0.125152	1.24595	1.13473	-0.954915
400	-0.0666614	-1.10362	-0.174202	0.407646	1.07274	0.783836	1.10558	0.325663	0.295178	0.301062	0.31652	0.318881	1.82094	1.20539	-0.272912	0.651122	-0.183957	1.21601	1.25127	-0.923197
402	0.0244545	-1.16649	-0.262364	0.393451	0.918366	0.723125	0.979584	0.292184	0.224778	0.41596	0.0547	0.181423	1.93007	1.11434	-0.106269	0.854223	-0.214471	1.26724	1.12468	-0.892461
404	0.279569	-1.25741	-0.34125	0.574794	0.819369	0.803055	0.738264	0.29674	0.386508	0.178854	-0.419094	0.0525335	2.12224	1.01573	0.442252	0.556983	-0.129043	1.21072	1.32739	-0.78808
406	0.146412	-1.35195	-0.343768	0.461435	0.819319	0.798481	0.739256	0.0585474	0.204475	-0.0703169	-0.928045	0.268229	2.04991	0.880311	0.30332	0.537337	-0.216407	1.16955	1.26601	-0.754116
408	0.0243968	-1.33125	-0.276957	0.33324	1.00569	0.949364	0.794976	-0.110813	0.52296	-0.0714034	-1.50195	0.248869	1.79758	0.741652	0.119736	0.574483	-0.517112	1.37951	1.47296	-0.857426
410	0.066669	-1.34495	-0.123149	0.337431	0.960099	0.917394	0.946324	-0.087071	0.736979	0.0383041	-1.89888	0.220331	1.79707	0.787216	-0.193186	0.892869	-0.470468	1.43321	1.34417	-1.03766
412	0.0833511	-1.25858	-0.44894	0.477025	1.03324	1.03072	0.890563	-0.0713241	0.428748	0.24184	-2.00866	0.262109	1.77156	0.857875	-0.013155	0.874903	-0.320203	1.48939	1.20535	-1.07972
414	0.0903085	-1.22154	-0.479054	0.433833	1.04316	0.94322	0.699605	-0.00622238	0.0977329	0.260143	-1.61297	0.364296	1.66357	0.89505	0.32641	0.731685	-0.283722	1.5849	1.16664	-1.01586
416	0.20958	-1.25897	-0.345393	0.481107	0.889309	1.01848	0.76126	-0.0817463	0.0995242	0.218893	-1.15582	0.374303	1.60868	1.06186	0.199642	0.812619	-0.55188	1.38218	0.985471	-0.96554
418	0.265412	-1.90005	-0.208943	0.672382	0.79354	1.02246	0.985512	-0.171071	0.293834	0.314373	-1.13296	0.284222	0.500538	1.01754	-0.126886	0.826073	-0.337965	1.23789	1.09249	-0.792791
420	0.0686145	-1.08062	-0.200079	0.574633	1.00331	0.998447	1.27953	-0.076	0.304978	0.482406	-1.1324	0.46205	2.20221	1.15417	-0.154268	1.02397	-0.180839	1.3254	1.14917	-0.85616
422	0.0843986	-1.03084	-0.125423	0.597746	1.03958	0.812819	1.34099	-0.139194	0.235979	0.527076	-1.21426	0.336053	3.56115	0.902202	0.0127716	0.847549	-0.245118	1.25058	1.48428	-0.861599

## Sheet: CONMALE
Global BOLD Brain	Series raw
	CON105	CON106	CON108	CON111	CON114	CON115	CON124	CON126	CON137	CON139	CON141	CON145	CON149	CON151	CON159	CON160	CON161	CON162	CON163	CON178	CON188	CON198	CON226	CON271	CON273	CON274	CON276	CON284	CON287	CON292	CON299	CON302	CON303	CON305	CON308	CON309	CON310
X	Y	Y	Y	Y	Y	Y	Y	Y	Y	Y	Y	Y	Y	Y	Y	Y	Y	Y	Y	Y	Y	Y	Y	Y	Y	Y	Y	Y	Y	Y	Y	Y	Y	Y	Y	Y	Y
0	0.0155135	0.930879	0.208682	-0.481913	-0.234494	-0.176587	0.329545	-0.242543	0.423233	-0.216714	-0.692305	0.22708	-2.54524	-0.217583	-0.246877	0.221337	0.316509	0.877164	-0.357448	0.327324	-0.180155	0.266718	-0.201408	0.123536	-0.614704	0.125647	-0.583524	0.309072	-0.0376518	-0.16812	-0.361842	-3.68608	1.25729	0.822454	-0.437571	0.0349107	0.361252
2	0.550267	0.637192	-0.0594709	-1.55949	0.0657333	-0.636554	0.0746792	0.0577983	0.450373	-2.34583	-0.627504	0.44269	-0.751695	-0.259237	-0.0613097	0.730307	0.504991	0.495192	-0.527951	0.465623	-0.100023	0.301682	-0.248736	-0.0666067	-0.636605	0.403003	-0.42634	0.581436	-0.348342	0.0425024	-0.197978	-3.34718	1.399	0.586877	-1.3051	-0.0862625	0.436827
4	0.261754	0.643888	-0.341126	-0.649514	-0.080813	-0.895295	0.353933	-0.138176	0.423126	-4.36153	-0.690077	0.453155	-0.0341759	-0.0154362	0.188373	0.861864	0.303621	0.653938	-0.603066	0.309047	-0.123983	-0.0329776	-0.284391	0.119778	-0.687413	0.39191	0.10664	0.462288	-0.39834	0.0811395	-0.230531	-3.00402	1.35261	0.489347	-1.69603	-0.465441	0.385585
6	-0.0202846	0.627044	-0.438293	-0.433285	-0.105407	-0.806829	0.370933	-0.130178	0.157933	-0.315944	-0.430906	0.263075	-0.216298	-0.0460837	0.0310786	0.222432	0.0875211	0.561148	-0.503141	0.576153	-0.160303	-0.0288132	-0.234933	-0.18981	-0.60177	0.267723	0.106402	0.30246	-0.294867	0.00153596	-0.331404	-2.9384	1.38512	0.30579	-1.853	-0.652148	0.312263
8	-0.344786	0.290906	-0.328174	0.0334376	-0.170365	-0.240402	0.852293	0.0382827	-0.0576492	0.0334252	-0.22366	-0.0977011	-3.09713	0.377067	0.246084	-0.271143	0.122846	0.455042	-0.567387	0.232545	-0.170915	-0.0621114	-0.244655	-0.0649831	-0.476767	0.285752	0.101335	0.0945111	-0.0413719	0.0800109	-0.209597	-1.29384	1.2911	0.282787	-1.70685	-0.543505	0.338503
10	-0.123421	0.46922	-0.0300485	-0.0274926	0.0118337	-0.0595244	0.537057	-0.15166	0.0593689	-0.0305946	-0.141417	-0.100124	-0.38008	0.2022	-0.0496428	-0.42637	-0.0132599	0.536142	-0.688852	0.203261	-0.234325	0.0242648	-0.288639	0.235796	-0.474111	0.182456	-0.191758	0.0536937	-0.0435102	-0.0935599	-0.182743	0.194995	1.10627	0.278721	-2.20665	-0.349233	0.311948
12	-0.141875	0.0808418	0.0561636	-0.00654177	0.0670966	0.0588068	0.794712	-0.307667	-0.0623779	1.03744	-0.137603	-0.285086	0.437754	-0.115092	0.159102	-0.234558	0.169093	0.365364	-0.613759	0.0125873	-0.27409	-0.238513	-0.286536	0.0574995	-0.408198	0.223417	-0.259381	-0.127664	-0.108003	-0.057881	0.0594523	0.677637	0.921447	0.102979	-0.236058	-0.168819	0.584259
14	0.186946	0.190124	0.239312	0.188775	0.0942181	-0.201141	0.418465	0.0946395	0.424654	1.12266	-0.210628	-0.287921	0.186935	-0.247407	0.303742	-0.284011	0.0490806	-0.0493873	-0.729134	0.325393	-0.170669	-0.184754	-0.132934	0.0417225	-0.560658	-0.0770894	-0.246635	0.0531616	-0.368814	0.150229	0.0287539	0.943866	0.990138	0.293963	0.21325	-0.22378	0.959405
16	-0.122498	0.160556	0.073133	-0.0763365	0.138736	-0.658697	0.112155	0.192362	0.437406	1.02008	-0.117453	-0.177398	0.195066	-0.281745	0.239757	-0.515083	-0.470492	-0.29597	-0.642896	0.161277	0.04774	-0.000881185	-0.148916	-0.16721	-0.750558	-0.0459049	0.0673672	-0.0623114	-0.448129	0.311521	0.0982984	0.818317	-0.642347	0.226594	0.388119	-0.211674	1.21849
18	-0.208531	-0.0907218	-0.1641	0.271321	0.213981	-0.683297	0.117107	0.0159099	0.4212	0.256965	-0.0205858	-0.108003	0.340683	-0.176046	0.0545877	-0.824716	-0.414777	-0.565232	0.347952	0.283683	-0.0139545	0.0745192	-0.317639	-0.256944	-0.756954	0.0864714	0.644957	-0.0103764	0.0772342	0.0687421	-0.0031817	0.773704	0.93462	0.181633	0.260838	-0.0991914	1.11265
20	-0.287395	-0.270234	-0.151661	0.221256	0.256611	-0.141777	-0.0959595	0.0956756	0.287855	0.117738	0.131813	-0.0962071	0.33383	0.244501	0.0343006	-0.718444	0.129056	-0.250032	0.416891	-0.022333	0.0568242	-0.344038	-0.161536	-0.219214	-0.667561	-0.125229	0.552116	0.0322302	0.441906	0.21323	0.0790921	0.691509	0.584413	0.155419	0.64572	0.0238394	0.739619
22	0.0930202	-0.308115	-0.255169	0.253946	0.0730874	-0.448436	-0.216191	0.0484152	-0.0428137	0.455099	-0.14579	0.00253355	0.0750469	0.300128	-0.0875843	-0.864934	-0.0536886	0.388847	0.480127	-0.020663	0.0896257	0.367123	0.012716	-0.185407	-0.71161	-0.196657	0.279094	0.052502	0.119583	0.19768	0.0972985	0.687215	0.354553	0.0255554	0.534165	-0.069509	0.597887
24	0.679447	-0.478386	-0.0675847	0.314455	-0.0207888	-0.464957	-0.459781	-0.192149	-0.323455	0.437993	-0.122381	-0.211709	0.177562	0.0244872	-0.173505	-0.737444	-0.188929	0.220941	-0.0981553	-0.162487	0.118102	-0.00151541	0.172569	-0.211774	0.198118	-0.0906869	0.659039	0.252239	-0.0643403	0.0664129	0.145995	0.615251	-0.376633	0.0926766	0.333054	-0.112646	0.590032
26	0.65759	-0.11534	-0.0373214	0.19078	0.0130884	-0.526883	-0.582479	-0.275177	-0.392137	0.452872	0.0642193	-0.528841	0.48806	-0.189907	-0.199825	-0.709331	-0.132134	0.807095	2.40505	0.0101798	0.232893	-0.17783	0.217832	0.0157051	0.369942	0.0352908	0.142391	0.0376661	-0.154705	0.27471	0.108132	0.683638	-0.875811	-0.26455	-0.341499	0.0348083	0.39028
28	0.263176	0.00952272	0.12131	0.0515252	0.0250499	-0.31716	-0.531134	-0.0681939	-0.308995	0.298166	0.00448874	-0.571447	0.0728397	-0.223967	-0.195554	-0.570754	0.175763	0.564089	2.99831	0.318996	0.103753	-0.325367	0.250009	0.0122359	0.485815	-0.0562205	0.0603865	-0.202521	-0.2139	0.340284	0.167716	0.550227	-0.975345	-0.046944	-0.128694	0.063636	0.340985
30	-0.141324	0.128974	0.108116	0.151858	0.270411	-0.268064	-0.405539	-0.0926212	-0.139905	0.453675	0.113025	-0.618277	-0.104401	-0.235434	-0.202972	-0.284341	0.177666	0.225395	2.23746	0.343993	0.171062	-0.445131	0.588398	-0.0140672	0.547704	0.189311	0.0406181	-0.509337	-0.162834	0.134647	0.186758	1.04303	-0.405029	-0.00191855	-0.253829	0.145567	-0.179552
32	-0.309836	0.314389	0.340254	-0.0272553	-0.00737828	0.222194	-0.5152	-0.23593	-0.208001	0.448411	0.336262	-0.51085	-0.274799	-0.698597	0.157157	-0.0996726	-0.135985	-0.021857	1.86779	0.0839813	0.178726	-0.189565	0.52232	-0.0783034	0.345596	0.0909088	-0.101892	-0.84849	-0.140345	-0.106967	0.10998	0.470222	-0.653659	-0.127321	0.0611345	0.0368883	-0.697392
34	-0.36353	0.325549	0.27952	0.00123088	-0.267846	0.613218	-0.357356	-0.364433	-0.152858	0.214306	0.398779	-0.127738	0.144621	0.103839	0.143927	0.0243346	-0.309151	0.405269	1.52276	-0.436005	0.153198	-0.0334728	0.525456	-0.205411	0.14964	-0.0214015	-0.15622	-0.547447	0.00695591	-0.18188	0.10507	0.270986	-0.579698	0.149069	0.364249	-0.0341198	0.795247
36	0.112561	-0.338739	0.259581	0.152637	-0.39359	0.648163	-0.365558	-0.282068	-0.113858	0.0372397	0.409965	-0.0389144	0.309691	0.182325	-0.000405787	-0.0201691	0.0614544	0.0629953	0.895127	-0.459654	0.241066	0.100997	0.595779	-0.188846	0.168504	-0.0599276	-0.120651	-0.27232	0.249485	-0.136539	-0.0296275	0.595941	-0.881489	0.0728376	0.744643	0.10113	-0.382537
38	0.156386	-2.38497	-0.0979047	0.283866	-0.380752	0.181769	-0.401224	0.25454	-0.274928	0.171067	0.475583	0.190167	-0.177898	0.135368	-0.139401	0.085026	0.267243	-0.127206	-1.59075	-0.516505	0.160051	0.00153408	0.170568	-0.152193	0.330753	-0.289332	0.011058	0.522329	0.572705	-0.2189	-0.0256249	0.594274	-0.769921	-0.350099	0.836521	0.24286	-0.995595
40	0.11418	-0.158541	-0.0157389	0.405152	-0.124061	0.0836343	-0.3939	0.588967	-0.198608	0.527722	0.577772	0.351258	0.284145	-0.00272837	0.0397306	0.21826	-0.149995	-0.712105	-3.05832	-0.101792	-0.0147501	-0.00324143	-0.0762152	-0.129046	0.531866	-0.236607	0.0799583	0.426763	0.708432	-0.154195	0.0666191	0.871416	-0.561545	-0.56699	0.796513	0.277374	-0.67104
42	-0.238542	0.230999	0.28949	0.316264	-0.184106	-0.0207829	0.193663	0.262467	-0.210417	0.540063	-0.0385755	0.399943	0.659202	0.0840968	-0.0929136	0.54524	-0.392964	-1.04277	-2.61608	-0.0403914	-0.0538469	-0.135656	0.0903637	-0.00808662	0.394459	-0.626171	-0.173116	0.209181	0.407375	-0.121137	0.036313	0.817467	-0.748852	-0.346358	0.802235	0.0872053	-1.32394
44	-0.0751789	0.120563	0.219938	0.186575	-0.348534	-0.0114328	0.0232862	0.171668	0.197296	0.511715	-0.0222354	0.326322	0.361445	0.201205	0.120234	0.78639	-0.0555461	-0.931545	-2.07471	-0.0469216	-0.0166971	-0.109351	-0.149811	0.0962808	0.311413	-0.208934	-0.362249	-0.15493	0.151899	-0.10031	0.0514059	0.4346	-0.573705	-0.306978	0.689849	0.181935	-0.381386
46	-0.199356	0.258383	0.0831412	0.066747	-0.194676	0.395499	-0.300745	0.604072	0.178217	0.528698	-0.0932356	0.353945	0.697432	0.284334	0.0114257	0.605527	0.268794	-0.99056	-2.53158	-0.214353	0.0780737	-0.209834	-0.448115	-0.0164479	0.244909	-0.234965	-0.362677	-0.178419	-0.174591	-0.0730533	0.111379	0.516879	-0.570277	-0.397378	1.06512	0.201305	-0.522473
48	0.20323	0.217418	-0.0776567	0.00115808	0.337784	0.790899	-0.10134	0.918247	0.172612	-0.290074	0.090145	0.479835	0.939147	0.229709	-0.070827	0.533833	0.084355	-0.744931	-0.00482002	-0.315679	-0.0624798	-0.0837707	-0.403531	0.148997	0.334754	-0.17994	0.0296028	-0.125874	-0.148261	-0.0255773	-0.0491217	0.195964	-0.703287	-0.456607	1.06106	0.415191	-0.428538
50	0.144481	0.102996	-0.058767	0.0806747	0.235948	0.828712	-0.00572697	0.621502	-0.0738689	-0.655807	0.34774	0.421159	0.768155	0.118016	-0.00834124	0.635332	-0.0817008	-0.310086	1.23075	-0.276769	-0.0979545	0.214724	-0.0361949	0.137899	0.582318	-0.156106	0.141203	-0.147441	0.0744552	-0.021192	0.126484	0.252463	-0.593428	-0.411839	1.05758	0.42914	-0.836475
52	-0.272384	-0.422768	-0.0884728	0.034516	0.329054	1.01843	0.280172	-0.107416	-0.250343	-0.0394864	0.426778	0.0400064	0.36445	-0.0507856	-0.0895456	0.422193	-0.151008	-0.130673	1.48741	-0.252271	0.0380916	0.617121	-0.0354898	0.580826	0.625817	-0.0821703	-0.114932	-0.198697	0.209263	-0.0503253	-0.0599557	0.437266	-0.661834	-0.383476	0.695371	0.388503	-1.18796
54	-0.511	-0.594152	-0.10557	-0.0754414	0.242476	0.956861	0.298273	-0.597242	-0.35714	-0.486696	0.295487	-0.187958	0.34103	-0.136785	-0.127309	0.386055	-0.12028	-0.131763	0.82559	-0.232483	0.060481	0.337346	0.404342	0.442564	0.846534	0.153961	-0.0417241	-0.1229	0.186244	-0.21441	0.0831801	0.575154	-0.509039	-0.207029	0.405174	0.182877	-1.21596
56	-0.0786096	-0.577482	0.0384195	0.13109	0.137704	0.759629	-0.0241411	-0.779093	-0.465918	0.0773418	0.0423001	-0.00299355	0.404629	0.409557	0.0165135	0.282841	-0.048084	-0.314502	0.492837	-0.555738	-0.0555423	0.300793	0.149326	0.141511	0.878764	0.251493	0.118932	0.119195	-0.0575299	-0.238598	0.0196792	0.55749	-0.494669	-0.199216	-0.789322	0.169158	-0.652377
58	0.287686	-0.664849	-0.220637	-1.17864	0.156666	0.737569	0.203138	-0.944347	-0.691774	-0.120053	-0.23537	-0.0403898	0.555045	0.449643	-0.197752	0.044488	-0.170716	-0.743385	-0.878831	-1.07395	0.0495366	-0.145789	-0.0508017	-0.505916	0.339197	0.0941682	-0.273824	0.0466678	-0.486314	-0.114469	0.212701	0.539491	-0.903074	0.0378635	-1.21487	0.280884	-1.07125
60	0.157313	-0.57694	-1.87101	-8.38819	-1.4024	1.16366	0.951835	-4.89792	-1.64642	-1.3119	0.0841971	-2.30588	-1.10443	0.413269	-0.313328	-0.0147884	-0.180017	0.671474	-2.59599	-1.25644	-0.934497	0.949492	-1.30989	-0.226788	0.467229	-4.49156	-0.442068	0.373123	-0.934218	0.905442	0.319297	1.49823	-0.979935	1.07184	-3.38898	0.70813	-2.24385
62	0.699463	-0.23067	-1.37731	1.86631	1.33648	1.74245	0.929938	-1.15927	-0.620146	-1.13378	0.188844	1.66551	-2.32611	0.639896	0.177717	0.464242	1.07096	-0.461388	-1.53633	3.1022	-0.964333	0.913802	1.3114	0.281166	-0.300123	2.13611	1.52179	0.889256	0.781632	1.54887	1.53203	1.73981	-0.898576	0.917659	-0.714922	1.26623	-1.28465
64	0.664746	0.200442	0.27471	-0.0425283	0.831547	1.40596	0.516322	-2.18763	0.0614387	0.355408	-0.358511	0.752798	-2.40884	0.291784	-0.114573	0.135695	2.30163	2.59161	-2.32171	1.06293	-1.40873	0.582797	1.02937	1.03751	0.0026103	0.596333	0.396692	0.875721	1.17069	1.54311	1.46692	0.990758	-2.37399	1.02519	1.01335	1.41015	-2.32
66	0.227799	0.407237	-0.348489	-0.640628	0.25929	0.643037	-0.201223	-2.26619	-0.00466793	0.721715	-1.07364	0.667315	-2.52666	-0.0961191	-0.215074	-0.0335192	1.9555	0.710925	-2.55692	0.503398	-1.39912	-0.0646628	0.913414	0.898167	-0.384181	0.669438	-0.333472	0.418879	0.818408	1.31514	1.65726	0.533738	-1.44555	1.4997	0.786221	1.24257	-3.00717
68	-0.142072	0.43146	-1.1068	-2.96067	-0.0263833	0.00653133	-0.878314	-2.36375	-0.395818	-0.0080416	-1.47082	0.171873	-3.03913	-0.386451	-0.166159	0.162474	1.21779	0.199135	-2.8711	0.0844143	-1.15271	-0.159466	0.345845	0.195236	-0.790223	0.668987	-0.742287	-0.162158	0.534248	1.15746	1.66625	0.197983	-2.15075	1.77556	0.540925	1.09436	-3.36763
70	0.493813	0.444026	-1.24547	1.55449	0.000665007	-0.191395	-1.2133	-2.41866	-0.830449	-0.578934	-1.6399	-0.365256	-3.29965	-0.668224	0.3754	0.303355	0.540239	-0.646186	-2.70812	0.0395263	-1.41742	0.987691	-0.269272	-0.664343	-1.29534	0.965445	-0.931027	-0.229483	0.356147	1.07848	1.45096	0.157693	-2.59029	1.57948	0.476938	1.11099	-3.29532
72	1.76584	0.715829	-0.666277	1.02535	-0.0131469	0.195062	-1.41643	-2.9328	-1.36889	-0.50313	-1.34154	-0.296262	-3.15182	-0.239572	0.691672	0.759349	0.0646951	-1.30088	-2.49226	0.0621499	-1.44213	2.37296	-0.145876	-1.15341	-1.65779	1.15352	-0.814609	-0.143682	0.626005	1.03186	1.28802	0.0293401	-2.80665	1.33155	0.546024	1.13032	-2.70533
74	2.60131	1.10395	0.0528118	-1.32233	-0.213323	1.04803	-1.28816	-3.61049	-1.48241	-0.247292	-0.878032	0.426597	-3.06728	0.414616	0.410431	1.0838	-0.269615	-1.68126	-2.26498	-0.240669	-1.07971	2.94307	0.319296	-1.30295	-1.52095	0.951125	-0.578269	0.225844	1.29437	1.0728	1.30021	0.584448	-2.8267	1.64004	0.362565	0.988302	-1.99321
76	-1.4187	0.92724	0.035559	-0.735906	-0.553496	1.98591	-1.18067	-3.9069	-1.46113	-0.235396	-0.336811	0.811677	-3.2651	0.681867	0.0989334	0.828818	-0.777158	-2.34479	-2.0516	-0.718291	-0.615407	2.9033	0.208904	-1.06242	-1.45692	0.490228	-1.05676	0.391304	1.37749	0.564257	1.473	1.23376	-2.25641	1.97203	-0.0610181	0.843252	-1.61759
78	2.86141	0.55684	-1.45853	-2.78342	-1.07607	1.01211	-1.06597	-3.9152	-1.49872	-0.939277	-1.62655	0.371711	-3.63784	0.347016	-1.48841	0.319919	-0.952798	-1.89323	-3.1464	-1.27771	-1.47196	0.938409	-0.801151	-0.540948	-1.60141	-0.611278	-0.919255	0.679011	1.13252	-0.267461	0.797515	1.03965	-2.30151	1.32892	-1.94517	0.562052	-1.08319
80	2.69325	0.707516	-0.683293	-4.28571	-0.437298	1.78879	-0.143401	-2.8346	-1.90982	-0.652838	-0.907938	0.603981	-3.62437	0.379613	0.574644	0.806843	0.015757	0.292432	-2.71445	-0.909932	-1.47056	1.42628	-0.283239	0.451865	0.112672	0.867445	0.248809	0.748617	0.558571	0.691484	0.368094	0.77325	-1.04606	1.77259	-1.76898	0.248655	1.36717
82	2.64599	0.980789	-0.0306556	2.04086	0.275939	3.11153	1.95553	-1.82662	-1.00068	-0.802633	1.84445	1.85581	-2.99625	1.25283	1.45927	1.09449	2.2226	2.80912	-1.02473	1.43672	-0.53691	1.5518	1.20985	0.356214	1.63211	1.1648	1.22548	0.879915	0.969993	2.05112	0.656578	2.69116	-1.42419	2.64232	-1.82216	0.846441	2.27563
84	2.34564	0.754731	-0.247289	-1.60681	-0.147679	3.06598	2.6189	-0.781303	-1.34163	0.130295	2.07271	1.55034	-2.62576	0.551287	1.87633	0.936081	2.51862	3.44276	-1.08659	1.70545	-1.16818	1.89347	0.353299	-0.061444	2.01116	0.811408	0.631345	0.821119	1.40805	1.79095	0.932187	2.51482	1.05548	1.99054	-1.13709	1.50542	1.74786
86	1.37353	0.636377	-0.934796	-4.9198	-0.883531	2.18314	1.75242	-0.546108	-0.177019	0.448861	1.43373	0.964482	-2.67474	1.14286	1.52658	1.11347	1.06166	3.42307	-2.79498	1.45198	-1.68939	1.10416	0.0592338	-0.367085	0.836403	0.508688	-0.280042	0.702304	1.39679	1.0343	0.484104	2.38588	-0.351196	1.56293	-1.286	1.45609	1.09346
88	-1.60471	0.834158	-0.924093	0.233313	-0.734756	1.06548	1.06334	-1.09396	-0.116569	0.435996	0.673853	0.542299	-2.91932	0.553503	1.16236	1.37169	1.04909	2.58138	-2.81132	0.417754	-2.13851	0.310048	-0.159143	-0.0962209	1.28108	0.42768	0.132459	0.853921	1.04631	0.46634	0.568792	1.84601	-0.442783	1.34556	-1.39924	0.881241	0.763044
90	0.5405	0.757897	-0.817839	0.337309	-0.746767	-0.0112507	0.338474	-1.54194	-0.0835115	0.399912	0.687045	0.4013	-2.65631	0.376546	0.75618	1.1016	0.660659	1.81478	-2.24413	-0.177327	-2.33439	-0.144706	-0.379334	0.221038	0.532423	0.211268	-0.107951	0.365562	0.730298	0.303038	0.599459	1.60441	-0.982832	0.984342	-1.54096	0.703867	0.404191
92	1.0182	0.259025	-0.925067	0.13775	-0.955355	-0.194361	0.35097	-0.943198	-0.417238	0.454502	0.243014	0.567445	-2.73729	0.246852	0.78168	0.325676	-0.082948	2.08947	-2.09228	-0.473428	-2.35725	-0.174311	-0.248853	0.181071	1.19838	0.182398	-0.0965749	0.366978	0.881074	0.272014	0.564166	1.24282	-0.999232	0.871499	-1.60502	0.728966	-0.102346
94	1.27103	-0.0665197	-2.4141	-0.029059	-0.912592	-0.884216	0.18924	-0.694958	-0.559005	0.668169	0.383699	0.316902	-1.00541	0.40054	0.795528	-0.2069	-0.657871	2.07638	-2.13623	-0.716944	-2.1808	-0.340441	-0.25153	0.47856	0.621799	-0.179076	-0.0677748	0.378612	0.81888	0.329113	0.432589	1.25602	-0.900193	0.530243	-1.80145	1.01698	-0.256174
96	0.718428	-0.0604961	-1.11746	-0.180045	-0.931084	-1.06009	-0.344848	-1.21984	-0.671834	0.8555	0.16883	0.946027	-0.239976	0.269414	0.860809	-0.453296	-0.880242	1.71941	-2.10406	-0.909423	-1.9182	-0.573691	-0.350124	0.0876033	0.7517	-0.537827	-0.341636	0.274814	0.545101	0.397552	0.289254	0.909806	-0.927592	0.269782	-1.93725	1.38607	-0.771033
98	0.602927	-0.560673	-0.743747	-0.45106	-0.892047	-1.63279	-0.280234	-1.51782	-0.611267	1.11592	0.105954	1.02819	-0.107392	0.42702	0.694124	-0.192951	-1.34013	1.10033	-2.02611	-0.885553	-1.72233	-0.781051	-0.203265	-0.17967	0.432653	-0.809555	-0.278041	0.157122	0.607042	0.110363	0.42995	0.781211	-0.519842	-0.101809	-2.20556	1.2315	-0.887266
100	0.744723	-0.426829	-0.319806	-0.583626	-0.858497	-1.38746	-0.470997	-1.33046	-0.467878	1.37292	0.100351	0.789796	-0.45844	0.667735	0.559606	-0.349559	-1.4911	0.81106	-1.99832	-0.844702	-1.64807	-1.14898	-0.378697	0.0905951	-0.0301357	-0.880888	0.105625	0.280828	0.803476	-0.445611	0.452909	0.832601	-0.552924	-0.11787	-1.90887	1.13045	-1.19262
102	0.735634	-0.753139	-0.105745	-0.530598	-0.671386	-1.60542	-0.733109	-1.2498	-0.214218	1.12901	-0.309151	0.349006	-0.731112	0.464595	0.546368	-0.658415	-1.54261	0.398283	-1.67459	-1.02237	-1.52882	-1.33361	-0.351823	-0.446168	-0.470307	-0.877195	0.206435	0.0813492	1.16591	-0.505413	0.460734	0.360724	-0.518622	-0.0154256	-1.75639	1.08479	-1.2027
104	0.532008	-1.09284	-0.069824	-0.782156	-0.500473	-2.03509	-0.805013	-1.22606	-0.0113962	0.921718	-0.350977	0.891458	-0.655699	0.37014	0.32094	-0.364751	-1.74821	0.433807	-1.23153	-0.925714	-1.31943	-1.38024	-0.207215	-0.381883	-0.748887	-0.697518	0.239848	0.355182	0.901432	-0.370699	0.318332	0.52164	-0.461039	-0.145933	-1.55707	1.04027	-1.32201
106	0.424656	-1.31579	-0.0133886	-0.77574	-0.669864	-1.80265	-0.843426	-1.34555	0.272211	0.879394	-1.07283	0.809014	-1.07091	0.145368	0.34243	-0.0700586	-1.75957	0.407661	-1.22257	-1.02171	-1.40797	-1.42564	-0.568059	-0.327954	-1.14504	-0.346612	0.241339	0.555411	0.50488	-0.457815	0.371433	0.418027	-0.18607	-0.273828	-1.28309	0.765308	-1.55296
108	0.44749	-1.25423	0.0665852	-1.66032	-0.513356	-1.87005	-0.981572	-1.13484	0.529857	1.03586	-0.918052	0.812474	-0.686545	0.0128949	0.0165559	-0.103648	-1.67113	0.164103	-1.01691	-0.641751	-0.973744	-0.856689	-0.868443	-0.349538	-1.33581	-0.391834	0.241902	0.571868	0.82078	-0.356012	0.397834	0.273127	-0.274691	-0.460044	-1.21459	0.71098	-1.56095
110	0.480749	-1.23529	0.227988	-1.33572	-0.308484	-1.91754	-1.13995	-1.31966	0.77966	1.24518	-0.941463	0.767529	-0.640814	0.0503769	0.0905175	-0.109723	-1.75321	0.38688	-0.704768	-0.490111	-0.877495	-0.672416	-1.07976	-0.361579	-1.0134	0.0325377	0.109014	0.516775	0.481644	-0.233472	0.242649	-0.0937171	-0.055735	-0.447764	-0.509297	1.19062	-1.79236
112	0.694173	-1.00735	0.358201	-0.647085	-0.481566	-1.31466	-1.04504	-1.54815	0.651106	1.27816	-1.19849	0.746339	-0.472178	0.320357	0.00699621	-0.01065	-1.8099	0.770591	-0.794769	-0.194765	-0.863976	-0.184036	-0.730779	-0.391372	-1.50566	-0.215274	0.137588	0.566911	0.16009	-0.2234	0.342924	-0.498781	0.0538273	-0.529192	-0.467655	0.9683	-1.59394
114	0.632229	-1.74927	0.399793	-0.488971	-0.147722	-1.08543	-1.22951	-1.38216	0.655139	1.26868	-1.09343	1.10886	-0.808615	0.691449	0.122498	0.238503	-1.65125	0.357307	-0.73843	-0.156678	-0.681997	0.0271927	-0.864014	-0.273234	-1.94646	-0.304858	0.437467	0.129526	-0.448074	-0.119318	0.309147	0.0646783	-0.10115	-0.357844	-0.124083	0.628925	-1.54822
116	0.840963	-1.09068	0.477138	-0.447614	0.0943115	-1.38917	-1.1029	-0.933236	0.635536	1.01652	-1.19647	1.26205	-0.408263	-1.00131	0.123568	0.218248	-1.70428	0.204705	-0.975455	-0.862268	-0.635364	0.56236	-0.74856	-0.86849	-1.90573	-0.456407	0.49213	-0.221116	-0.778932	-0.321717	0.365462	-0.0976157	-0.117102	-0.457324	0.0193188	0.426495	-1.6818
118	0.646385	-0.707305	0.494816	-0.243269	0.0618152	-1.02835	-1.01729	-1.13469	0.69238	1.3593	-6.29203	1.54686	-0.108094	-1.19679	0.130147	-0.0842038	-1.71458	0.437514	-1.31164	-0.537202	-0.592879	0.303735	-0.580545	-0.638362	-2.12041	-0.522148	0.412047	-0.204591	-0.794229	-0.261879	0.419309	-0.148059	-0.266872	-0.389844	0.296332	0.501176	-1.49857
120	1.11714	-0.56885	0.417606	-0.119769	0.0399625	-1.52469	-0.93696	-1.57564	0.834207	1.23894	-3.95954	1.51205	-0.198295	-2.19974	-0.00727699	-0.23642	-1.69173	0.613022	-1.42321	-0.00234045	-0.420421	-0.187532	-0.358028	-0.920364	-1.33388	-0.530393	0.821654	-0.261538	-0.163493	-0.187002	0.537932	0.217424	-0.35945	-0.203592	0.212448	0.694862	-1.653
122	0.954365	0.227196	0.38975	0.145393	0.0140402	-1.91505	-0.962689	-1.17817	0.784274	1.22786	-1.85321	1.31114	-0.560751	-0.434362	0.0188888	-0.115972	-1.76458	0.494493	-1.09361	0.0522583	-0.493155	0.142659	-0.492354	-0.950668	-0.821179	-0.169916	0.848753	-0.15737	0.0205473	0.00546115	0.481364	0.421256	-0.899027	-0.203374	0.519065	0.812164	-1.66192
124	1.40559	-0.244181	0.561659	0.214562	0.0559834	-2.06325	-0.977856	-0.61253	0.668038	0.949732	-1.09944	1.12983	-0.855815	-0.41949	-0.00633217	0.215245	-1.81418	0.489056	-0.835479	0.115826	-0.521958	0.0294226	-0.216263	-1.19183	-0.252208	-0.0669585	1.23728	0.206621	0.0465035	-0.214633	0.638198	-0.191213	-1.32957	-0.432291	0.45809	1.04862	-1.60536
126	1.47889	-0.581128	0.0945053	0.195844	-0.0938853	-1.84578	-0.799116	-0.997836	0.655984	0.522753	-0.949379	1.03369	-0.784099	-0.329997	0.10965	0.385719	-0.994942	0.855451	-0.839848	-0.218147	-0.435858	-0.978225	-0.447117	-0.195447	-0.190378	0.00635849	1.1575	-0.0735224	0.192431	-0.190618	0.545893	-0.152559	-1.38386	-0.64144	0.681393	1.08766	-1.72959
128	1.14584	0.219857	0.439191	0.220178	-0.238167	-1.54404	-0.918188	-1.22929	0.628104	0.2277	-0.791743	0.616062	-0.674004	-0.606207	0.101808	0.181307	-0.067696	1.00558	-0.756228	-0.348422	-0.635693	-1.0674	-0.403235	-0.314263	-0.276769	0.123529	0.877899	-0.146974	0.345192	-0.00522887	0.448299	-0.0806694	-1.37425	-0.62578	0.67734	1.3883	-1.47819
130	0.899825	-0.00128321	0.355745	0.522516	-0.0579934	-1.32482	-0.812163	-1.59014	0.600935	0.215446	-0.620625	0.279068	-0.665829	-0.360439	0.12951	-0.146229	-0.0764107	1.28905	-0.54486	-0.305837	-0.878314	-0.709939	-0.281083	-0.313539	-0.162421	0.167729	0.979141	-0.00778759	0.35592	0.0170642	0.454716	0.352402	-1.30555	-0.374289	0.881135	1.17922	-1.52654
132	0.968416	-0.0300493	0.357287	0.762888	0.0510731	-1.25508	-0.824146	-1.5974	0.462434	0.261277	-0.570849	0.087013	-0.934422	-0.583425	0.211752	-0.49072	-0.819066	1.63967	-2.99927	-0.0497668	-1.08824	-1.04774	-0.389898	-0.119529	-0.0569276	0.241138	0.709755	-0.00720884	0.211024	-0.0677191	0.502567	0.532582	-1.17448	-0.284692	0.746283	0.925544	-1.32016
134	1.32097	-0.0653144	0.185661	0.197043	0.0925165	-1.09664	-0.642368	-2.48703	0.365012	0.216785	-0.438276	-0.298162	-0.984934	-0.434578	-0.0178081	-0.232841	-1.36045	1.12709	0.441732	0.0232402	-1.29895	-1.76822	-0.443937	-1.60021	-0.117923	0.0816032	-1.1407	-0.121039	0.0168016	-0.120138	0.553513	0.338459	-2.2744	-0.241212	0.29977	0.542318	-2.24317
136	1.53979	-0.199054	-2.98759	-2.9349	-1.19876	-0.766516	-0.00704226	-3.73757	-0.149141	-0.321573	-1.87873	0.0866884	-1.65352	-0.351137	0.379105	0.0448716	-1.56253	-1.50688	-5.61173	-0.638699	-2.45601	0.60432	-0.641532	-0.878773	-0.515936	-0.0739867	-0.374435	0.575561	-1.9979	1.35186	-0.107914	1.01473	-0.970906	1.2297	-7.98583	0.698492	-3.71799
138	1.391	-0.377859	1.28966	-0.393303	2.32572	0.829418	0.670223	-1.00654	1.0105	0.143833	0.0453744	0.373052	-2.74813	-0.549204	0.828157	-0.593862	0.9855	1.65769	-0.574942	3.46338	0.378289	0.624815	1.52375	-0.38392	-0.723542	0.686983	0.565285	0.775096	1.238	1.2877	1.93724	0.593041	-1.28772	0.492374	3.84449	1.47755	-2.59319
140	1.01548	-0.444015	0.664878	-1.10238	0.76276	0.534067	0.136597	-2.21195	0.669414	1.04665	-0.795302	0.707301	-2.14784	-0.605965	0.898801	-0.764047	1.15992	0.561568	-0.976819	1.72994	-0.0177936	0.265519	0.669301	-0.75135	-0.355955	1.16478	-0.434711	1.11006	1.66602	1.00587	1.77086	1.40058	-1.35209	1.086	0.809794	1.72477	-3.45221
142	0.525377	-0.119408	-0.0716239	-1.22177	-0.0877278	-0.444782	-0.601924	-2.44096	0.245291	0.146053	-1.57104	0.302182	-2.3977	-1.40349	0.967675	-1.06259	0.62229	-0.491286	-2.21395	0.945812	-0.366798	-0.227007	0.295257	-1.33183	-0.358231	1.08638	-1.48661	0.770385	1.39296	0.922818	1.77897	0.70523	-1.54264	1.10618	0.405621	1.44157	-3.82631
144	0.334306	0.118517	-0.728917	-1.42649	-0.401305	-0.827387	-1.3884	-2.46155	-0.154529	-1.44307	-2.08038	-0.437952	-2.82903	-2.28592	0.972566	-0.529167	-0.338184	-1.63729	-3.27137	0.164874	-0.359626	-0.699757	-0.47792	-0.285247	-1.11645	0.642357	-1.66428	-0.150795	0.961117	0.891003	1.38248	0.647965	-1.96376	0.955733	-0.023026	1.2114	-4.37331
146	0.638218	0.357317	-0.724196	-1.45234	-0.284937	-1.09168	-2.13718	-2.53525	-0.257942	-1.86078	-2.6302	-1.2223	-3.10377	-2.46233	0.77363	0.0056978	-0.998586	-2.57084	-3.20343	-0.19987	-0.431981	-0.0753896	-1.0852	1.06133	-1.67476	0.353412	-1.45319	-0.711781	0.611692	0.927552	1.13939	-0.377813	-2.27929	0.958944	0.0478886	1.03604	-4.60416
148	1.44897	0.504455	-0.315618	-1.4624	-0.267205	-1.33647	-2.56678	-2.53393	-0.487935	-1.38199	-2.41176	-1.65614	-3.23974	-2.0241	0.795366	0.231275	-1.37624	-3.10022	-2.03828	-0.231562	-0.210752	1.27587	-1.37853	1.29782	-2.10927	0.52878	-0.951517	-0.610842	0.438962	0.975265	1.08395	1.11092	-2.39153	1.20022	0.264597	0.937307	-4.40365
150	2.66137	0.226967	-0.222014	-1.17912	-0.381351	-1.3431	-2.60617	-2.83165	-0.916084	-0.801898	-2.01783	-1.58196	-3.32277	-1.25247	1.04878	0.427512	-1.27829	-3.19069	-0.62552	-0.0417284	-0.555671	2.03403	-1.21199	0.929776	-2.49196	0.981594	-0.392182	-0.407847	0.540718	1.09657	1.10698	0.912346	-2.29937	1.37737	0.274851	0.679535	-4.20828
152	-4.80369	0.200432	-0.413012	-1.22451	-0.919352	-0.756077	-2.88592	-3.14985	-1.38844	0.305987	-1.45282	-1.32715	-3.34505	-0.624011	1.54427	0.41258	-1.45171	-3.30214	-0.0194551	-0.960575	-0.7216	2.11325	-1.31246	0.521969	-2.33345	0.995107	-1.5381	-0.113024	0.817811	0.747824	1.33284	1.39632	-2.42258	1.50915	-0.262979	0.530869	-4.20808
154	5.11482	0.237092	-0.846959	-2.9565	-0.954174	-1.26786	-2.29295	-3.2351	-2.18108	-0.43571	-1.45199	-1.41655	-3.79908	-0.541211	1.2438	0.0664121	-0.868542	-3.61177	-1.66595	-0.513558	-2.06251	0.0412296	-1.7634	-0.812253	-2.50737	-0.657865	-0.132652	0.0790156	-0.907775	0.0536776	0.96635	-1.17077	-2.90669	1.3024	-2.11504	0.679323	-2.49655
156	3.2493	1.11162	-1.79429	-0.309098	-0.171672	0.637154	-0.905509	-4.01135	-1.75016	-0.900113	-0.967421	-0.411903	-1.77156	-0.0479048	1.36951	0.805222	0.0717654	-1.41139	-0.911832	1.30421	-1.9678	0.900588	-0.310454	0.681804	-0.467749	0.389761	0.944751	0.260311	1.78533	0.530278	0.0254221	2.22253	-1.60411	1.72349	-1.57562	0.935153	1.4361
158	2.68433	1.12577	-3.73253	-8.94624	0.165469	2.29951	2.30694	-1.53845	-0.76721	-0.0247402	0.349369	1.92151	-2.30992	1.11954	1.63148	1.20535	2.2153	1.75752	-0.272012	2.45732	-1.54625	1.90107	0.761378	1.08644	1.94538	0.60544	1.40866	0.679839	2.45471	2.02282	0.585749	2.91391	0.734466	1.53706	-1.06098	1.1764	2.54933
160	3.02322	0.784371	-0.10089	-0.427639	-0.479637	2.78488	3.52459	-1.09617	-0.654181	0.753358	0.512859	2.0293	-1.85421	0.921954	1.8328	0.793635	2.85685	3.03128	-2.20295	2.19864	-2.20907	1.52003	0.167903	0.693385	2.19144	0.624379	1.15697	0.568856	2.2115	1.75332	1.13899	3.00557	-0.261393	1.75176	-0.857736	1.4639	2.81887
162	2.08369	0.69238	-0.00559363	-4.38172	-1.32715	2.55032	3.52049	-1.28467	-1.03859	0.507898	0.25994	0.951549	0.416016	0.441784	1.56808	0.627741	1.84507	4.00938	0.749166	1.37581	-2.6843	0.381047	-0.380151	0.931512	1.59015	-1.71806	0.533421	0.505081	2.31	0.812108	1.20855	1.31148	-0.589071	1.62989	-1.32055	1.22404	0.368687
164	1.48575	0.600413	-0.513536	-1.40057	-0.815974	1.5325	2.60844	-1.305	-1.40171	-0.0735256	-0.2519	0.410343	0.534169	-0.0647395	1.51969	1.06131	0.645159	3.42187	0.503842	0.430541	-2.70457	0.344036	-0.462052	-0.242717	1.38924	-0.370718	0.186869	0.745636	2.20002	0.319756	0.825489	2.14928	-1.23911	1.30117	-1.55943	1.10072	1.82895
166	1.15918	0.602052	-0.724805	-0.374601	-1.13191	0.592895	1.84022	-1.51381	-1.42685	-0.270139	-0.455658	-0.0807846	0.468986	-1.04803	1.27503	-0.110795	0.191559	2.64081	1.39485e-05	-0.0526833	-2.68129	0.15131	-0.282776	0.00966064	1.35636	0.0599844	0.261177	0.63961	2.15398	0.289048	0.763684	1.00758	-1.47862	0.881833	-2.28768	1.17372	0.739946
168	0.702225	0.599907	-0.850597	0.407509	-1.66593	-0.15321	1.16252	-2.02893	-1.32332	-0.142511	-0.282663	-0.466124	0.31821	-3.00331	1.02822	-1.46531	-0.32746	2.32457	-1.39161	-0.291694	-2.5618	0.209467	-0.656938	-0.233912	1.35387	-0.189414	0.419421	0.368154	2.35237	0.142961	0.349926	-0.665508	-1.82743	0.628937	-1.61487	1.80887	0.206567
170	0.462991	0.405498	-0.965955	0.391535	-1.79875	-0.182816	0.809598	-1.89165	-1.06506	0.00791774	-0.136596	-0.366124	0.420307	-0.803247	0.871796	-1.38285	-0.552693	2.02451	-2.80288	-0.457589	-2.42088	-0.00232919	-0.482767	-0.884532	1.33534	-0.367543	0.115047	0.250329	2.57039	-0.0726579	0.25086	0.831529	-1.63133	0.563858	-0.819223	1.71511	-0.102915
172	0.302296	0.330856	-0.949819	0.3162	-1.61875	-0.817938	0.65736	-1.67384	-0.693132	0.50293	-0.00211376	-0.796633	0.66074	-2.53718	0.241578	-0.831768	0.0150534	1.64381	0.631254	-0.660778	-2.32043	-0.195362	-0.475524	-0.52328	1.09474	-0.072806	0.0955482	0.157212	2.59088	-0.0510227	0.279233	-0.131824	-1.62837	0.279469	-0.531178	1.27815	-0.405716
174	0.218874	0.0511583	-0.670755	-1.39018	-1.82791	-1.21993	0.232776	-1.50198	-0.514965	1.39255	0.0516324	-1.0082	0.820184	-2.76447	-0.210629	-1.02258	-0.828471	1.21622	-0.171961	-0.637557	-2.10676	-0.345051	-0.706492	-0.710045	0.663091	-0.0172356	0.194701	0.143226	2.39814	-0.0179821	0.21944	0.329922	-1.11592	0.202864	-0.281565	0.925035	-0.561082
176	-0.13354	0.114701	-0.550791	-1.83379	-1.77405	-1.77335	-0.0316039	-1.39062	-0.278774	1.28157	0.0563867	-0.550096	0.831505	-1.38031	-0.599543	-1.17098	-1.16703	0.606102	-0.36481	-0.851689	-1.85743	-0.4958	-0.763	-0.581119	0.64049	-0.292365	0.12664	0.646424	2.13101	-0.253475	0.497042	-0.12563	-1.02405	0.00251224	-0.107242	1.08991	-0.695334
178	-0.398886	0.178087	-0.4921	0.454487	-1.65214	-1.70365	-0.382654	-1.18661	-0.161792	0.353247	0.151797	-0.80179	0.969995	-1.69865	-0.635447	-1.18275	-1.16747	0.67408	-0.663295	-0.530222	-1.55991	-0.491942	-0.594616	-0.651217	-0.0948194	-0.24593	0.362786	0.584131	1.93905	-0.204888	0.497242	-0.038883	-1.25046	-0.144305	0.0191131	1.40762	-0.849973
180	-0.237998	0.241119	-0.410175	-0.384374	-1.54281	-1.59155	-0.553832	-0.880431	-0.148377	-0.275486	0.14438	-1.10544	0.512666	-1.69147	-0.802786	-1.15114	-1.25794	0.535106	-2.031	-1.01807	-1.30744	-0.438919	-0.827314	0.0699776	-2.01816	-0.486996	-0.056601	0.783056	1.94111	-0.385242	0.699287	-0.342504	-1.66446	-0.1454	0.332158	1.25813	-1.69939
182	-0.528969	0.303071	-0.299097	-0.384382	-1.35956	-2.09499	-0.676438	-0.96895	-0.10691	0.706198	-0.0259278	-1.36032	0.254702	-1.71025	-0.683126	-0.747489	-1.28878	0.266858	-2.98651	-0.596401	-1.07668	0.14356	-0.93969	-0.663875	-0.865195	-0.794844	0.201162	0.428136	1.87474	-0.547159	0.584831	-0.312658	-1.70589	-0.118358	0.211716	1.48297	-0.523872
184	-0.312466	-0.251007	-0.164551	-0.371778	-1.21901	-2.07197	-0.8351	-1.07832	-0.0364869	0.875818	0.152585	-1.49167	0.322506	-1.79277	-0.73844	-0.426622	-1.0808	0.00677078	-3.74594	-0.424431	-0.892146	-0.626902	-1.00762	-0.413382	-1.50203	-0.782964	0.242568	0.171143	2.21204	-0.487318	0.518761	-0.479034	-1.94807	-0.0133803	0.744822	1.36326	-0.34192
186	0.483164	-0.395742	-0.0695547	-0.0643607	-0.967569	-1.78168	-0.982433	-0.944396	0.159588	0.765629	0.0728869	-1.28479	-0.19489	-1.74748	-0.618639	-0.494574	-1.19182	0.487703	0.252152	-0.312374	-0.77051	-0.824297	-1.08649	-0.708534	-1.26688	-0.685409	-0.0464043	0.330286	2.0698	-0.443343	0.429865	-0.297952	-1.38723	-0.0423875	0.683774	1.18041	-1.48805
188	0.397767	-0.477713	-0.100973	0.0403583	-0.591766	-1.15445	-0.991765	-0.577239	0.478769	0.550429	-0.052891	-1.18674	-0.0720456	-2.73578	-0.566679	-0.611597	-1.14505	0.339284	0.682028	-0.0535826	-0.737327	-0.336905	-1.27774	-0.543092	-1.83278	-0.568172	-0.262577	0.599981	1.85543	-0.294291	0.324129	-0.262965	-1.39785	0.0336382	0.986441	0.99332	-1.09349
190	0.616859	-0.326193	0.112509	0.318402	-0.584849	-1.39656	-1.01347	-0.729051	0.608169	0.540921	0.188068	-0.914768	0.000498265	-1.11236	-0.269075	-0.54993	-1.07223	0.296995	0.495551	-0.0264223	-0.684627	-0.655963	-1.05179	-0.82225	-1.99411	-0.571882	-0.144222	0.246542	2.07041	-0.234741	0.297658	-0.23713	-1.50915	0.151301	1.01928	1.39468	-0.923729
192	0.412907	-0.177902	0.1853	0.334724	-0.54697	-1.43309	-0.952363	-1.13339	1.08693	0.430563	-0.289931	-1.09713	0.511317	-1.15065	-0.43382	-0.500277	-1.14402	0.479099	0.649105	0.393765	-0.603456	-1.13538	-1.08228	-0.870518	-2.25907	-0.648979	-0.152282	0.559708	2.57998	-0.255183	0.210847	0.00408483	-1.00664	0.0950959	0.973674	1.56781	-0.96819
194	0.511654	-0.304373	0.171448	0.306631	-0.546137	-1.47189	-0.971473	-0.751101	1.08533	0.401137	-0.185614	-0.645527	0.66194	-1.15837	-0.300817	-0.422524	-1.11094	0.324275	0.761937	0.869527	-0.58387	-1.43026	-1.18871	-0.684672	-1.73503	-0.652753	-0.00696147	0.504814	1.91913	-0.255276	0.047359	0.53153	-0.728123	0.112798	0.555391	1.18737	-0.986456
196	0.373806	-0.480031	-0.00303311	0.162782	-0.414317	-1.09625	-0.842273	-0.135608	0.99569	0.542286	-0.453907	-0.378284	0.279254	-1.34321	-0.230237	-0.475566	-1.09531	0.356315	0.629136	1.07724	-0.607885	-0.911258	-0.728322	-1.12455	-1.65653	-0.435001	0.125569	0.356872	2.64336	-0.26263	0.0690776	0.515617	-0.618889	-0.0316033	-0.159606	1.04672	-1.2224
198	0.311951	-0.168378	0.0819531	0.0574107	-0.464091	-1.23768	-0.942508	-0.448834	0.61831	0.501321	-0.614313	-0.713916	-0.150683	-1.35586	-0.0299554	-0.237508	-1.35576	0.416175	0.461806	0.772648	-0.520984	-0.869747	-0.18169	-0.699528	-2.08451	-0.489657	0.117875	0.168566	2.05625	-0.29552	0.023783	0.914068	-0.787076	-0.0881059	-0.709941	1.21767	-1.45383
200	0.721892	-0.210438	0.481883	0.0355055	-0.563208	-1.45297	-0.869886	-1.16574	0.786078	0.2789	-0.454304	-0.817669	-0.273278	-1.50806	0.017936	0.173462	-1.32357	0.505455	0.441126	0.455984	-0.631617	-1.01943	-0.531631	-0.915316	-2.44836	-0.375167	0.139645	0.142859	1.816	-0.249906	0.134917	0.753471	-0.713498	0.0141642	-1.23715	1.66558	-1.32156
202	0.42599	-0.229372	0.560234	0.179524	-0.650238	-1.34463	-0.758657	-2.04798	0.556776	0.0779673	-0.636333	-0.797211	-0.198914	-1.80546	0.0601027	0.358044	-1.24396	0.952625	0.635872	0.466789	-0.722942	-0.387316	-0.855123	-0.890138	-2.49502	-0.507694	0.0550314	-0.010504	1.70108	-0.33727	0.322737	0.706205	-0.687844	-0.213575	-1.14209	1.82118	-1.045
204	0.596919	-0.2469	0.363313	0.317343	-0.185674	-1.69265	-0.554744	-1.92074	1.0425	-0.0646551	-0.469009	-0.568011	-0.206951	-0.856643	-0.072077	0.277593	-1.29842	0.929541	0.43984	0.975894	-0.75647	-0.535133	-0.649059	-1.02628	-2.39061	-0.60394	-0.0207527	0.0708788	1.79085	-0.300408	0.389959	0.954013	-0.846339	-0.257157	-0.894367	1.17012	-0.93084
206	0.380901	-0.306239	0.157389	0.443854	-0.0382992	-1.76272	-0.542187	-1.59563	0.811421	0.106199	-0.168388	-0.519626	-0.414282	-1.10043	0.00649461	0.15985	-1.14974	0.757609	0.35718	1.07755	-0.863157	-0.707585	-0.702569	-0.968516	-2.2704	-0.591887	0.158618	0.0990073	1.72077	-0.22469	0.77298	0.393342	-0.680416	-0.0404189	-0.82459	1.71635	-0.437423
208	0.648743	-0.24218	0.100009	0.578089	-0.229111	-1.1489	-0.48457	-1.14076	0.894363	0.441964	-0.284394	-0.282056	-0.703408	-2.17246	-0.00141431	0.0354821	-1.02037	0.75243	0.00700612	1.05452	-0.969231	-0.628967	-0.720806	-1.1952	-2.12641	-0.812741	0.0326691	0.296206	1.81492	-0.00107364	0.665001	0.629332	-0.620036	-0.106212	-0.720142	1.62511	-0.514297
210	0.757457	0.0491205	0.165227	-1.3378	-0.366309	-1.29882	-0.148088	-2.14188	0.774138	0.576941	-0.392965	-0.778059	-0.493826	-2.26409	-0.668298	-0.984274	-1.02922	0.62354	-0.922852	-0.215866	-1.58232	-1.59359	-0.613904	-1.92725	-1.63037	-1.83515	-3.30603	0.10856	0.864645	-0.029959	0.831305	0.265839	-1.57268	-0.187625	-0.807914	1.1755	-1.55737
212	1.7587	0.0392268	-1.68582	-1.0781	-0.651091	-0.521299	0.281941	-2.08157	1.20067	-0.099822	-1.54902	-0.601324	-1.53411	-1.43808	0.6265	-0.202086	-2.47883	-0.115667	-1.58076	-1.4094	-0.157708	0.1167	-1.11581	-1.16571	-2.57814	-2.55523	0.116558	0.550756	-0.757798	1.20718	0.611957	2.06889	-0.607626	0.897922	-5.46704	1.00055	-2.32765
214	1.96275	-0.135955	0.390401	-0.955271	1.42885	0.502521	0.775642	-1.51677	1.02565	0.937827	0.60342	0.335843	-2.4101	-0.42716	0.460164	-0.201522	1.752	0.577868	1.18709	4.4937	-0.146648	-0.0652855	0.856473	-1.81826	0.29223	0.746719	0.557186	0.874632	1.24825	1.22862	2.12909	0.600142	-1.25444	0.467528	2.71806	1.56546	-2.46625
216	2.08958	-0.268414	0.713296	-1.10763	0.577636	-0.565787	0.454103	-2.75837	0.524443	1.39974	-0.718609	-0.0593466	-2.30723	-0.659185	0.673906	-0.261909	1.02523	-0.0117457	-0.606033	2.12149	-0.423025	-0.279628	0.194727	-0.750443	-0.779096	0.282364	-0.523201	0.917042	1.39786	1.0211	2.25049	0.512369	-1.19889	0.718402	1.39579	1.49671	-3.40612
218	1.80397	-0.256339	-0.04227	-1.4864	-0.114034	-1.16672	-0.329175	-3.1413	0.153223	1.02087	-1.32513	-0.609831	-1.9803	-1.65571	0.675196	-0.54848	0.3049	-0.518612	-1.90338	1.43678	-0.520544	-0.430185	-0.194866	-1.32346	-1.6556	0.440754	-1.32715	0.328174	1.10484	0.897707	2.12587	0.212122	-1.32176	1.07152	1.47011	1.10244	-4.09339
220	1.40935	-0.15849	-0.685894	-1.85786	-0.425738	-1.69249	-1.02879	-2.91809	-0.259168	0.535318	-1.89679	-1.28981	-1.99012	-2.00638	0.524892	-0.549232	-0.668582	-1.52292	-2.41265	0.639204	-0.225426	-0.908626	-0.783917	-1.47696	-2.04574	0.180383	-1.78838	-0.370101	0.779223	0.75024	1.70213	-0.0835474	-1.58214	1.03449	1.53661	1.08038	-4.73672
222	1.07514	-0.091426	-0.672973	-1.91732	-0.17788	-1.87234	-1.64979	-2.21998	-0.734489	0.375911	-2.33824	-1.95414	-2.29127	-3.02454	0.528194	-0.790669	-1.58164	-2.4357	-2.54004	0.0543113	0.253737	-0.781479	-1.43633	-0.673529	-2.88778	0.125781	-1.58168	-0.633139	0.511426	0.48424	1.26611	-0.2104	-1.91842	1.11698	1.6515	1.26354	-5.25732
224	1.36967	0.200524	-0.267922	-1.60961	-0.123072	-1.56274	-1.85024	-2.14813	-1.00306	0.289836	-2.84832	-2.48789	-2.56155	-3.57573	0.709255	-0.480754	-2.07026	-2.79828	-2.80082	-0.259051	0.183309	0.438481	-1.63162	0.556579	-3.29782	0.309654	-0.954287	-0.609712	0.458357	0.370435	1.16847	-0.194117	-1.95737	1.35112	1.498	1.1966	-5.19137
226	1.35676	0.388493	-0.0658344	-1.22655	-0.412327	-1.034	-1.9402	-2.77028	-1.13194	0.34273	-3.08634	-2.59587	-2.55364	-3.76743	1.19664	0.021911	-1.98421	-2.90013	-2.61383	-0.162178	0.13023	1.80673	-1.08111	1.10422	-3.39243	0.672549	-0.211238	-0.392298	0.516622	0.594472	1.40868	0.216207	-1.90915	1.42834	1.27203	0.977443	-4.96216
228	0.977187	0.486019	-0.0902349	-1.03959	-0.897568	-0.874469	-1.53652	-3.66078	-1.3133	0.417215	-2.71482	-2.46602	-2.7928	-2.75708	1.65163	0.310667	-1.62893	-3.0032	-1.98684	-1.57006	-0.246678	2.33857	-1.06137	0.793389	-3.25188	0.5972	-1.15385	0.102903	0.262263	0.728788	1.53048	1.71523	-1.77547	1.51948	0.118835	0.929142	-4.49994
230	3.46356	0.971533	-1.7119	-2.98645	-0.685072	-0.669715	-1.42233	-2.90801	-1.82537	-0.805637	-2.48589	-2.18323	-3.4358	-3.34401	0.861119	0.10116	-1.62442	-2.82726	-1.87783	-0.599525	-2.46275	0.52468	-2.77876	-3.84988	-3.71111	-0.387897	-0.481675	0.38028	0.680953	0.607362	0.874277	1.09334	-2.70348	1.62172	-0.541423	0.244728	-4.29162
232	3.65826	0.388504	-0.847908	-0.424946	0.0704013	0.257772	-1.02801	-2.77698	-1.4232	-0.583684	-0.758816	0.384162	-2.36236	-1.5005	1.64465	1.40628	-0.407899	0.168434	0.295662	0.4366	-2.62805	0.773462	-2.10123	-2.17269	-1.67282	0.278855	1.50663	0.678171	1.70337	1.06712	0.383273	-0.717103	-0.634685	1.65281	-0.976647	1.79199	-0.652698
234	3.07141	1.10368	-0.034931	-0.890137	0.648478	1.91447	2.7337	-0.732119	-0.650299	1.38952	0.715693	2.42552	-0.725554	0.688452	0.341764	2.21867	2.36403	2.8641	1.97221	2.64756	-1.43338	1.1705	-3.26937	0.696106	1.76133	0.327728	1.87944	0.672041	2.28787	2.15492	1.38978	2.84509	1.11115	2.23322	-0.356723	1.70969	2.40181
236	2.06562	1.40367	-0.323982	0.833597	-0.0915576	2.60939	3.60216	-0.732014	-0.548667	1.34789	1.16906	2.50092	0.282645	1.08071	1.46038	2.36865	3.08218	3.65512	0.930867	2.3885	-1.7963	1.07869	0.939752	0.0678949	2.41868	0.195894	1.5559	0.926757	2.74168	1.40628	1.43294	2.64195	0.897611	1.83178	-0.250053	1.3683	2.65955
238	1.73346	1.25778	-0.885272	1.00127	-0.96639	1.67255	3.86719	-1.29288	-0.753754	0.507142	1.11847	1.44331	0.289687	0.663491	1.99626	1.61196	2.15059	3.52738	1.10871	1.67775	-2.22968	0.252291	-0.814439	0.362529	2.23602	-0.152743	1.0351	1.04707	2.3364	0.816601	1.32927	1.25224	0.290118	1.38868	-0.251017	1.17642	2.8605
240	1.17846	1.15482	-0.935788	0.903863	-1.24268	0.658135	2.51181	-1.5287	-1.06674	0.48377	1.08091	0.929871	0.207655	-1.05129	1.78934	0.941403	1.26245	3.9745	0.662541	0.702438	-2.63216	0.331676	-0.664222	0.0616194	1.63017	-0.586229	0.714465	0.858934	2.2286	-0.904441	1.31561	-0.616681	-0.48616	0.924417	-0.40044	1.93424	2.62444
242	1.0275	1.10196	-0.944089	0.631591	-1.43276	-0.13024	2.16823	-1.45156	-1.14584	0.284543	0.368543	0.274414	0.0601995	-0.452003	1.41535	0.757721	0.566554	3.41782	-0.454932	0.585193	-2.63145	0.110997	-1.00088	0.171563	1.40895	-1.59036	0.569073	0.914671	2.14586	-2.03346	1.15182	1.74296	-1.43484	0.698297	-0.463475	1.75864	1.84478
244	0.899418	1.08523	-1.03068	0.26707	-1.22618	-0.0983087	1.57461	-0.99963	-1.05546	-1.30602	0.644824	-0.0194851	0.112086	-2.57936	1.06875	0.487322	0.090466	2.8132	1.00015	0.332548	-2.44403	-0.544687	-1.36177	-0.606188	1.329	-0.428491	0.768608	0.613258	2.13249	-1.69538	0.724173	0.925497	-0.963652	0.583814	-0.35364	1.55815	0.996279
246	1.24615	1.01135	-0.950367	0.307661	-1.18636	-0.163417	1.06198	-0.658728	-0.914488	-0.0417135	0.619022	-0.482396	0.0436985	-0.730786	0.557199	-0.442929	-0.385339	2.53522	2.06436	0.0510998	-2.25279	-0.431181	-1.57251	-0.904216	1.54247	-1.01908	0.490801	0.395122	2.39386	0.565634	0.716839	0.431703	-1.10579	0.601491	-0.34204	1.67095	0.451209
248	1.01748	0.656953	-0.760761	-0.184868	-0.99774	-0.545784	0.61012	-0.383017	-0.783899	0.979755	0.760018	-0.751006	0.156138	-1.61307	0.269562	-0.936143	-0.501327	2.14267	2.75448	-0.353815	-2.06289	-0.286627	-1.67678	-0.852728	1.33997	-1.0381	-0.00730771	0.766577	2.55453	0.152152	0.738412	0.510125	-1.43711	0.460334	-0.117499	1.76526	0.123836
250	1.27965	0.195513	-0.680669	-0.3825	-1.02469	-1.12076	0.691392	-0.033812	-0.634645	0.633753	0.948659	-0.745482	0.583865	-2.15558	0.0487675	-1.2399	-0.618858	1.83808	2.56826	-0.456123	-1.87132	-0.553552	-1.29227	-1.05706	1.49383	-1.27122	0.0493858	0.586159	2.65487	-0.525319	0.742351	0.157613	-1.31511	0.377842	0.269687	1.72712	-0.136333
252	0.942817	-0.55033	-0.503025	-0.301428	-1.241	-1.15079	0.184201	-0.448138	-0.557227	1.15885	0.312194	-1.23267	0.792066	-2.60329	-0.0329093	-0.444646	-0.915005	1.72824	2.53866	-0.394802	-1.71226	-0.689818	-1.33934	-1.60526	-0.158501	-1.4524	0.247019	0.43392	2.53431	-0.625433	1.07257	0.524708	-1.45653	0.254414	0.455636	1.5884	-0.407557
254	1.26812	-0.696378	-0.22097	-0.333777	-1.15224	-1.65013	-0.0616681	-0.620877	-0.451818	0.979049	0.250676	-1.26869	0.917932	-3.18543	-0.167422	-0.0422787	-0.759113	0.858876	1.88534	-0.53497	-1.56183	-0.797601	-1.18086	-0.552174	1.15049	-1.18914	0.29969	0.193459	2.87404	-0.460514	0.947235	-0.226426	-1.68285	0.229418	1.02372	1.67	-0.641346
256	1.03493	-0.524503	0.0106907	-0.115361	-1.22225	-2.0653	-0.299975	-0.48009	-0.291917	1.40026	0.19116	-1.2216	1.0148	-2.68377	-0.179914	-0.455631	-0.420648	0.390986	1.2798	-0.326115	-1.46496	-0.798099	-1.16192	-1.31399	0.780764	-0.996606	0.0822001	0.165806	2.9099	-0.463217	0.921242	-0.363262	-1.56409	0.258707	0.729366	2.0067	-0.648551
258	0.793859	-0.885899	-0.0739506	0.0198173	-1.06362	-1.8775	-0.426496	-0.0958231	0.0164552	1.20362	-0.837896	-1.07603	1.15258	-2.48335	-0.101802	-1.0271	-0.807713	0.218422	0.968742	-0.138991	-1.19075	-0.325848	-0.982194	-1.01434	0.868106	-1.08961	0.435639	0.314931	2.81371	-0.54051	0.867338	-0.300003	-1.71227	0.225892	1.02549	1.50606	-0.841585
260	0.510463	-0.518243	-0.135887	0.133935	-0.972164	-1.68616	-0.691963	-0.115052	0.393309	0.912037	0.886482	-1.00305	1.03918	-2.60126	-0.0659383	-1.04841	-1.17987	-0.343669	1.05019	0.0379633	-1.03551	-0.720704	-0.787753	-1.04956	1.46292	-1.05122	0.352836	0.244479	2.54555	-0.681087	0.603376	0.0888873	-1.14256	0.124232	0.955209	1.2835	-0.753151
262	0.19948	-0.59223	-0.105801	0.0712871	-0.711451	-1.3112	-0.537895	-0.55638	0.50565	0.855308	0.119607	-1.25252	0.828924	-2.63909	0.0556387	-0.648236	-1.33728	-0.335532	1.05965	0.083948	-0.976001	-1.12669	-1.03878	-0.831189	0.50595	-0.997753	0.0232031	0.129722	2.25015	-0.669271	0.443565	0.0811964	-0.840582	0.124781	1.10483	1.29581	-0.738902
264	0.365452	-0.817278	0.0832877	0.209399	-0.608285	-1.0772	-0.60804	-0.83647	0.588081	0.903271	-0.556057	-1.44008	0.660961	-3.3208	0.242995	-0.43497	-1.17306	-0.810879	1.19148	0.490885	-0.861152	-1.06605	-1.06289	-1.13119	-1.38641	-1.00664	0.471836	0.0434722	2.09344	-0.488001	0.366063	0.0212179	-0.754948	0.258655	-1.48499	1.21815	-0.873562
266	0.609712	-1.03471	0.348068	0.361681	-0.559421	-1.00359	-0.730896	-1.09331	0.698506	0.826348	-1.03802	-1.31277	0.708847	-2.58372	0.274071	-0.514841	-1.21326	-0.584278	1.00783	0.856077	-0.834392	-0.382989	-1.05915	-1.12019	-1.17314	-0.753232	0.743599	0.156123	1.9632	-0.557594	0.399647	0.399623	-1.11368	0.302052	0.526083	0.919522	-0.768532
268	0.688916	-1.00098	0.417748	0.445452	-0.555508	-1.37382	-0.734837	-1.68265	0.695456	0.84544	-1.09075	-1.33551	0.565569	-2.26787	0.432687	-0.956085	-1.24567	-0.79886	1.28669	0.656903	-0.714107	-0.515386	-0.986743	-1.11514	-1.08763	-0.898514	0.217239	0.334195	2.30834	-0.559352	0.300721	0.267287	-1.30623	0.309402	-0.0524245	0.851477	-0.703438
270	0.817963	-1.07989	0.319536	0.609533	-0.510811	-1.04057	-0.760898	-1.56286	0.593402	0.750297	-0.860762	-1.03021	0.687257	-2.20245	0.384774	-1.15015	-1.12126	-0.62041	1.94603	0.321084	-0.692519	-0.816417	-0.527922	-0.94611	-1.01651	-0.717643	-0.150038	0.475288	2.28488	-0.371285	0.336523	0.510315	-0.95305	0.325785	-0.215444	0.872772	-0.754885
272	0.865213	-0.993085	0.303896	0.683641	-0.300691	-1.24262	-0.727019	-1.22701	0.496928	0.613435	-0.974236	-0.980455	0.807446	-2.18453	0.567786	-0.986553	-1.05921	-0.547983	2.0898	0.371001	-0.600334	-0.586106	-0.597457	-1.12459	-1.78944	-1.59462	-0.497535	0.186405	2.37529	-0.343873	0.333871	0.434224	-0.981751	0.365573	-0.463414	0.864205	-1.01835
274	0.94258	-0.564268	0.385989	0.664197	-0.405698	-1.13455	-0.651666	-1.11529	0.331991	0.714725	-0.986157	-1.0679	0.94824	-2.00154	0.665594	-1.22211	-1.09673	-0.142576	1.72315	0.472082	-0.511679	-0.305298	-0.577262	-1.13092	-1.23305	-0.705207	-0.552876	-0.0381315	2.22276	-0.303694	0.395183	0.201263	-1.10899	0.380209	-0.482493	0.688388	-0.493857
276	1.24143	-0.41373	0.284631	0.564485	-0.24489	-0.852857	-0.72276	-0.831378	0.132149	0.694937	-0.691853	-1.16535	0.830073	-1.50455	0.812278	-1.26851	-1.09439	-0.153136	1.45493	0.68467	-0.585959	0.151822	-0.633423	-1.26925	-1.53177	-0.997353	0.119096	0.0112832	2.16735	-0.110533	0.311602	0.626615	-1.1823	0.337854	-0.30793	0.838704	-0.64744
278	1.14073	-0.226247	0.261922	0.52406	-0.320322	-1.17969	-0.643687	-0.709048	0.0322448	0.537789	-0.839996	-1.08213	0.976193	-1.46934	0.80823	-1.31925	-1.06849	-0.251833	1.77466	0.651834	-0.601214	-0.21836	-0.598838	-1.02076	-2.13389	-1.05768	0.0357883	0.181339	2.11544	-0.224511	0.481304	0.297063	-1.30403	0.267857	-0.283543	0.985276	-0.588497
280	0.788793	0.0439449	0.357526	0.48355	-0.342397	-0.997413	-0.763574	-0.499848	0.134083	0.489221	-0.542455	-1.10127	1.02082	-2.28246	0.762969	-0.883159	-1.0867	-0.034328	2.12429	0.729211	-0.624734	-0.530674	-0.774348	-1.17246	-2.55054	-1.27345	-0.133359	0.0775096	2.31717	-0.126751	0.583787	-0.263251	-1.25069	0.31356	0.00504419	1.09125	-0.494178
282	0.991644	0.123433	0.582117	0.572759	-0.344664	-0.574128	-0.448427	-0.29819	0.00357747	0.428357	-0.81288	-0.511721	0.669382	-0.999739	0.709438	-1.25895	-1.09719	-0.0315644	1.90948	0.86117	-0.776883	0.0980956	-0.813078	-0.999583	-2.97092	-0.901306	0.228328	-0.584873	2.26989	-0.174846	0.852618	0.310265	-1.21554	0.777987	0.0802907	1.00551	-0.512405
284	1.58093	0.282305	0.616821	0.607459	-0.177444	-1.12313	-0.195655	-0.0791535	0.323767	0.387236	-0.814337	-0.402206	0.704333	-0.803508	0.587561	-0.83799	-0.970811	0.537255	1.73607	0.930387	-0.882466	-0.0161113	-0.667572	-1.36229	-2.3805	-0.691816	0.47299	0.757242	0.721309	-0.125418	0.850093	0.597686	-1.08334	1.00246	0.335646	0.980586	-0.412869
286	1.50812	0.289441	0.424227	0.411496	-0.180498	-1.33641	-0.109769	-1.16752	-0.10988	0.515875	-0.812041	-0.264197	0.813628	-1.93861	0.215547	-1.37221	-1.05623	0.598152	1.04799	0.830824	-0.916878	-0.550138	-0.8502	-1.33503	-2.48411	-0.685751	-4.47215	0.142498	-0.189149	1.0851	0.99483	-0.0594285	-2.1031	1.02374	0.554973	0.972703	-1.35342
288	1.84097	-0.00325937	-1.77852	-1.38181	-0.695526	-0.900576	0.776031	-2.13726	0.397707	-0.936266	0.284161	-0.587395	-0.34418	-1.37673	0.859264	-0.0151492	-1.44472	-2.99143	-2.27353	-3.82378	-3.80608	0.0324489	-0.535215	-2.89933	-1.74174	-2.84128	0.193897	0.462151	-0.356163	0.0363234	1.95021	0.191109	-1.34903	1.17469	-2.24437	0.849475	-1.78726
290	1.99557	-0.05843	-0.240807	-0.905801	1.04861	-0.0641339	0.857148	-0.744911	0.687125	0.90338	-0.233516	-0.215626	-1.88342	-0.796311	1.04078	-0.127	0.690251	1.16543	1.04591	5.32037	-0.32201	0.321641	0.328072	-0.139593	-1.71289	0.253264	1.04968	0.509307	0.733531	-0.212911	1.80566	0.0774138	-1.32068	1.18092	0.375534	1.60806	-3.1008
292	1.60346	0.0688512	0.0769312	-1.15107	0.320796	-0.577635	0.763106	-1.33649	0.298663	0.960631	-0.678007	-0.800819	-1.45289	-1.36443	1.37965	-0.301834	1.00674	-0.731509	-1.11381	2.10799	-0.124695	-0.234348	0.138467	-2.37468	-0.848565	0.0209268	-0.336612	0.30643	0.871924	-0.0895484	2.06761	-0.97126	-1.56681	1.90421	1.42015	1.71569	-3.08389
294	1.12539	-0.00124723	-0.296281	-1.59271	-0.49202	-1.04545	0.148838	-1.58086	0.0592463	0.294615	-0.990793	-1.0366	-1.54556	-1.72639	1.43665	-0.286073	0.502137	-1.57651	-2.0906	1.18918	-0.495412	-1.3653	-0.140353	-2.20631	-1.56623	0.164382	-1.40686	-0.0461407	0.797874	-0.136582	1.79543	-1.54936	-1.91447	1.72987	1.32889	1.36859	-3.3032
296	1.08353	0.0282975	-1.02246	-2.06441	-0.932924	-1.29576	-0.632755	-1.04186	-0.156471	-0.103151	-1.82047	-1.69196	-1.90712	-2.70605	1.27752	-0.273691	-0.49137	-2.37687	-2.91568	0.372724	-0.759247	-1.75134	-0.813979	-0.691467	-2.2546	0.354937	-1.87944	-0.451421	1.18216	0.0323192	1.58739	-2.0848	-2.52868	1.68162	1.21188	1.32574	-3.45056
298	0.834508	0.234872	-1.13326	-2.3001	-0.762061	-1.88995	-1.53023	-1.09924	-0.34799	0.413208	-2.25874	-2.04606	-2.2221	-3.58544	1.09701	-0.445665	-1.37529	-2.66998	-3.33815	-0.0168805	-0.606633	-1.10876	-1.60196	-0.421321	-2.89305	0.590074	-1.56381	-0.744651	1.68788	-0.00557753	1.57416	-1.89403	-2.87481	1.59351	0.933772	1.39949	-3.59172
300	1.73224	0.305962	-0.506343	-2.09597	-0.525075	-1.79771	-1.88634	-1.70458	-0.640748	1.32814	-2.55749	-2.37909	-2.40998	-4.23145	1.35981	-0.216747	-2.03744	-2.41924	-2.96689	-0.211384	-0.208805	0.494921	-1.9177	-1.33088	-3.45655	0.801173	-0.851012	-0.665279	1.73887	-0.0120692	1.78257	-1.40762	-2.99716	1.73955	0.768096	1.24884	-3.50397
302	2.06623	0.353953	0.244957	-1.59164	-0.310812	-1.4178	-2.15627	-2.34738	-0.995918	0.98117	-2.75006	-2.43659	-2.62333	-3.90907	1.9899	-0.329035	-2.22114	-1.82723	-2.25527	-0.148723	0.00943008	1.76345	-1.69052	-1.16265	-3.45032	1.15944	-0.162999	-0.253433	1.56125	0.072484	2.15417	-0.530143	-2.75355	1.62695	0.459101	0.860875	-3.50566
304	-1.05052	0.957093	0.222255	-1.30667	-0.79587	-0.697021	-2.11614	-2.487	-1.30605	0.495197	-2.06594	-1.96124	-2.6331	-3.47106	2.63054	-0.0548057	-2.29182	-1.72943	-1.33202	-0.390196	-0.0555278	2.12842	-1.58023	-0.130171	-3.24415	1.68808	-1.07553	0.031779	1.26772	-0.178544	2.37351	0.306386	-2.49968	1.9871	-1.34659	0.595167	-3.18906
306	0.330303	0.975737	-0.845565	-2.53293	-2.15518	-0.712592	-2.1968	-2.70237	-1.68549	0.296802	-3.20534	-2.42005	-2.82536	-3.47031	2.75021	-0.40124	-2.19452	-1.68198	-2.09338	-0.520007	-1.23534	0.921306	-2.67429	-0.680634	-3.38052	0.749086	-0.616928	0.105654	0.408425	-0.287087	1.75381	-0.151986	-2.54984	1.98628	-1.43829	0.418267	-2.50601
308	3.67584	0.453134	-0.79058	-0.785143	0.157052	0.364576	-1.66372	-2.52566	-1.75164	-0.573212	-0.875736	-0.889184	-1.07569	-5.10683	2.67097	0.441881	-1.07549	0.981437	0.465783	1.07207	-2.01681	2.10922	-0.337193	1.14703	-0.610271	0.90345	1.64794	0.0928807	2.22769	1.40669	1.76003	0.424215	-0.616236	1.58516	0.0310541	0.729047	1.10184
310	4.31236	0.602764	0.0665687	1.614	0.452228	3.22517	1.70666	-1.65451	-1.01535	-0.736734	1.9472	1.4044	0.408881	-0.066289	3.0812	1.18354	2.08905	3.35275	2.8522	3.05286	-1.9882	2.01915	0.896394	0.547421	2.21911	0.435198	2.23616	0.395872	3.0349	2.94179	1.91665	1.80289	0.868063	2.152	-0.124767	0.966746	2.93705
312	3.55312	0.858835	-0.154874	1.77076	-0.236087	3.83499	3.83872	-0.790661	-0.585131	0.955352	2.47625	2.8516	1.1299	1.64063	3.18795	1.23123	2.97478	4.13946	2.86496	3.04301	-2.17317	1.33597	0.606284	0.139176	3.04216	0.532182	1.62785	0.638938	2.97437	1.91288	2.44375	3.32142	0.791748	1.96403	-7.48785	1.15271	2.23168
314	2.16524	0.908283	-0.643249	1.26789	-1.20538	3.44745	3.81622	-0.769334	-0.82924	1.69601	2.63678	2.11388	0.893144	1.82223	2.10333	0.862997	2.58604	3.52025	1.79628	2.02155	-2.72957	1.02607	-0.0601018	0.253401	2.51115	0.604967	1.19603	0.451342	2.84342	1.15602	2.18178	1.11739	0.517701	1.9444	1.30155	1.12834	3.06571
316	2.55427	1.0102	-0.859086	0.874681	-1.5301	3.04322	3.23107	-0.486207	-1.13544	1.27228	1.59476	1.81602	0.792813	0.89931	1.8419	0.984502	1.61143	3.09339	1.77244	1.56361	-3.01029	0.0891701	-0.479567	0.111951	1.42743	0.0579616	1.03282	0.310145	2.79717	1.52379	1.80452	0.598101	0.157296	2.03327	-0.278831	0.979201	2.27896
318	1.11153	0.64836	-1.00158	0.474348	-1.6934	2.40054	2.34902	0.100378	-1.19346	1.20826	1.67745	0.973966	0.832215	-0.043392	1.68073	0.48354	0.950908	2.69145	-0.653428	0.734214	-2.95742	-0.719922	-0.371831	0.192329	0.835265	-0.271054	0.843841	0.552184	2.62942	1.147	1.60943	2.29779	-0.413465	1.83294	-0.48197	0.994553	1.48962
320	-0.995067	0.00102703	-1.08395	0.379022	-1.42657	2.07587	1.9545	0.319055	-1.19603	1.3948	1.19465	0.498422	0.817451	-0.739854	1.83818	-0.0538784	0.367971	2.1306	2.804	0.455004	-2.73535	-1.04587	-0.464296	0.172718	0.921747	-0.399533	0.723417	0.4871	2.52653	0.762705	1.41413	2.42819	-1.1053	1.09373	-0.377716	1.38743	0.666127
322	1.62407	0.0111468	-1.10316	1.01865	-1.12917	1.91676	1.54371	0.513113	-1.05902	0.849714	0.960065	0.143303	1.0597	-1.98487	1.23444	0.412008	-0.0950739	1.93894	1.78642	0.165119	-2.58322	-0.893274	-0.570762	0.180073	0.766193	-0.558618	0.905156	0.469638	2.49193	0.2547	1.50863	2.27742	-1.17805	0.615682	-0.232066	1.55627	0.310734
324	1.73575	-0.110599	-0.981004	1.12176	-0.95991	1.82296	1.35573	0.178545	-0.843799	1.23239	0.708946	-0.16778	1.2686	-0.295411	0.450057	0.717327	-0.232241	1.70939	1.30762	0.238524	-2.34827	-0.802913	-0.551281	0.441843	0.899816	-0.649211	0.89326	0.551475	2.56857	-0.0487366	1.28971	2.4842	-0.82418	0.275771	-0.0413416	1.43872	0.0621989
326	1.77373	-0.535425	-0.781049	1.28686	-0.86565	1.33308	0.915685	-0.19649	-0.54142	1.29559	0.0495653	-0.177841	1.26716	-0.670181	-0.100321	1.03039	-0.349894	1.37739	1.1639	0.115595	-2.18675	-0.768734	-0.308816	0.105694	0.90561	-0.924347	0.462661	0.526713	2.58564	-0.18812	1.43311	2.69482	-0.734727	0.303656	0.267706	1.31053	-0.0450647
328	1.40684	-0.660283	-0.546317	1.24381	-0.696286	0.73997	0.620452	-0.172207	-0.308494	1.5473	-0.0227056	-0.484233	1.46556	-0.887476	-0.15356	0.855013	-0.789804	1.45513	1.04327	0.158996	-2.00416	-0.668628	-0.246817	0.132569	0.98296	-0.946539	0.621113	0.249093	2.12319	0.171023	1.36231	2.56136	-0.68942	0.364341	0.614593	1.3908	-0.221567
330	1.37574	-0.895729	-0.464515	1.09893	-0.674141	0.480445	0.200175	0.187791	-0.033463	1.2659	-0.322686	-0.448716	1.19317	-1.38549	-0.235524	0.0796555	-1.0364	1.30997	1.44413	0.0151732	-1.84253	-0.574797	-0.338489	-0.152601	0.728294	-0.827497	0.969387	0.122481	2.42448	0.192615	1.32338	2.6866	-1.54151	0.289578	0.600469	1.47082	-0.272833
332	1.41009	-0.841545	-0.375662	1.14709	-0.622791	0.516724	0.0245503	0.318065	0.324296	1.11488	-0.25443	-0.75737	1.22568	-2.49328	-0.22581	-0.275739	-1.00648	0.925661	1.59591	-0.206438	-1.85338	-0.249955	-0.443932	-0.163786	1.08402	-0.769879	0.884522	0.246915	1.85591	0.419165	1.13128	2.33404	-1.29828	0.330526	0.0904714	1.42331	-0.493354
334	1.60845	-0.646894	-0.115472	1.16649	-0.598497	0.65178	-0.213589	-0.103125	0.342862	1.05182	-0.292393	-0.821175	1.21157	-2.18136	-0.268422	-0.141532	-1.14966	1.06611	1.65131	-0.225013	-1.75086	-0.373273	-0.374033	-0.0263477	0.825303	-0.480069	0.523046	0.305574	1.63529	0.415513	0.885696	2.71315	-1.31592	0.452466	0.938577	1.20044	-0.456574
336	1.56392	-0.262029	0.0605075	1.07331	-0.619269	1.13068	-0.300924	-0.292451	0.134998	0.970987	-0.3928	-0.986232	1.20662	-2.05423	-0.0292654	-0.201497	-1.364	1.00003	1.47259	-0.0141471	-1.58169	-0.425386	-0.626943	-0.200525	0.803735	-0.547924	0.476455	0.221099	1.45485	0.589724	0.709796	2.13145	-1.66446	0.454195	1.2042	1.28406	-0.525337
338	1.66101	-0.183527	0.0537354	1.08132	-0.290633	1.36627	-0.320372	0.129955	0.180792	0.976725	-0.466403	-1.07811	1.09272	-1.75251	-0.0528674	-0.190555	-1.16266	1.0599	1.33147	0.124211	-1.24972	-0.383939	-0.573231	-0.317735	0.509119	-0.867114	0.518914	0.134348	1.43952	0.813506	0.464132	1.97251	-1.70237	0.382515	1.28533	1.32269	-0.582918
340	1.57444	-0.123302	0.274146	1.20469	-0.189996	1.59545	-0.196015	-0.114552	0.160339	1.13679	-0.622358	-1.13856	0.972935	-1.80932	0.0993952	0.0999157	-1.30025	1.27488	1.16077	0.579015	-1.18717	-0.18765	-0.678873	-0.010741	0.356458	-0.420741	0.464686	0.0546552	1.03956	1.0953	0.372202	2.29963	-1.60748	0.291752	1.33785	1.16153	-0.52053
342	2.07768	0.024836	0.372353	1.25271	-0.179668	2.16558	-0.263896	-0.561332	0.411864	0.954314	-0.990923	-1.10389	0.878269	-1.57187	0.24402	-0.0294875	-1.27956	1.20815	1.24205	0.60273	-1.00741	0.00517436	-0.684662	0.115387	0.38933	-0.533717	0.551646	-0.089883	1.3717	1.00641	0.582756	1.99564	-1.13829	0.568461	1.21109	1.06397	-0.633902
344	2.41547	0.207352	0.469716	1.25016	-0.133203	1.00909	0.0101957	0.0943326	0.439002	0.885855	-1.13067	-1.2485	0.963527	-1.87798	-0.0790836	-0.219851	-1.21583	0.957411	1.34876	0.680968	-0.909177	-0.107938	-0.519903	-0.532484	0.124631	-0.566798	0.509037	0.223168	0.869712	0.802004	0.70135	2.32004	-1.23266	0.99122	1.12183	1.0738	-0.663835
346	1.9974	0.07037	0.138799	1.27774	-0.0793715	0.73463	0.0774348	0.368439	0.507402	0.850024	-1.43149	-1.40892	0.897193	-1.63483	-0.115133	-0.467912	-1.27706	0.881698	1.41033	0.675906	-0.978133	-0.241664	-0.678513	-0.492605	0.181846	-0.368094	0.371052	0.310229	0.605991	0.713583	0.857434	1.87281	-1.29092	0.765087	-0.238776	1.0778	-0.450834
348	2.21186	0.0782721	0.141414	1.15482	0.090098	1.0124	0.0407202	-0.12815	0.613977	0.828443	-0.944093	-1.20685	1.01483	-2.4304	-0.697935	0.463485	-1.24573	0.914532	-0.0477328	0.799541	-0.915322	-0.542232	-0.476346	-0.631968	0.278443	-0.615816	0.713948	0.160697	0.347784	0.818973	0.972159	1.80271	-1.40555	0.345624	-0.792302	0.95387	-0.409243
350	1.93587	0.13215	0.269048	1.27906	-0.0345225	1.09262	0.277831	-0.682139	0.413924	0.285188	-1.12364	-1.06057	1.15018	-2.63851	0.257175	0.565888	-1.15166	0.861321	0.275113	0.770383	-0.976976	-0.502808	-0.353906	-1.15929	0.195958	-0.22461	0.878354	0.195596	0.116423	1.00004	1.04123	1.572	-1.53917	0.233398	0.296438	0.892648	-0.0411747
352	2.16203	0.246827	0.488604	1.22591	-0.0743325	1.12108	0.372702	-0.00454184	0.199374	0.342457	-1.16933	-0.54922	1.07603	-0.935627	0.0877255	0.302497	-1.23444	0.957821	0.401434	1.02627	-1.06201	-0.417556	-0.263743	-0.883467	0.267734	-0.0693814	0.822074	0.0594812	-0.0404894	1.08674	1.00578	1.85186	-1.58872	0.141691	0.752355	1.00104	0.0902855
354	1.78503	0.235635	0.668204	0.980902	-0.177418	0.914728	0.399037	-0.11794	0.206055	0.779572	-1.20499	-0.537762	1.02031	-1.21178	0.0345474	0.439795	-1.26607	1.4546	1.35446	1.0484	-1.11445	-0.586587	-0.459793	-1.23787	0.271151	0.0177988	0.819486	0.32364	0.0264276	1.0791	1.28048	1.90186	-1.74076	0.225956	0.9592	1.0882	0.152359
356	1.63764	0.0497115	0.52874	0.851428	-0.0925649	0.702792	0.527427	-0.534975	0.343013	1.07687	-1.1446	-0.642629	0.863752	-1.2934	0.0962741	0.158082	-1.2622	1.44052	0.917078	0.985719	-1.23929	-0.499374	-0.187447	-1.04542	0.173704	-0.378284	0.826616	0.408993	-0.0449455	1.03761	1.29367	1.85531	-1.31479	0.243547	0.526345	1.04237	0.0882875
358	1.31832	-0.0613672	0.280049	0.832294	-0.0284559	0.409381	0.633306	-1.07241	0.838159	1.09375	-1.00737	-0.943053	0.948471	-1.44944	0.286476	0.283309	-1.10308	1.23937	0.995085	0.813805	-1.24981	-0.428697	-0.302488	-1.03942	0.258145	-0.365702	1.05655	0.778158	0.126126	1.00577	1.53482	1.53667	-1.13727	0.0469397	0.541204	1.04772	0.0406754
360	1.31219	0.0970109	0.0830656	0.666518	0.141531	0.141119	0.657218	-0.575549	0.760132	0.811393	-0.766264	-0.942269	0.896467	-1.11382	0.336623	0.335561	-0.954948	1.69133	0.766866	1.10441	-1.37425	-0.477367	-0.661317	-1.16204	0.231622	-0.452588	0.913768	0.555722	0.366945	0.956937	1.41644	1.45797	-1.29569	0.0380996	0.746195	1.16833	-0.00264726
362	1.23058	0.403866	0.0501591	0.627793	0.21869	0.169884	0.712318	-0.673241	0.7887	0.571288	-0.486472	-0.797095	1.02357	-1.01917	0.553351	-0.0775783	-0.852003	2.11696	0.902607	1.77904	-1.42507	-0.470677	-0.687286	-1.0014	0.428427	-0.542527	0.741076	0.0524086	0.250678	0.889418	1.61673	1.36577	-1.02995	-0.145163	0.636065	1.20259	-0.223977
364	1.14455	0.383541	0.355107	0.706735	0.140456	0.024126	0.7675	-0.888522	0.627142	0.564135	-0.312436	-0.730178	0.867682	-2.084	0.54696	-0.645469	-0.878331	2.38325	0.902001	1.95225	-1.49178	-0.407011	-0.549196	-1.02941	0.371298	-0.615478	1.06845	-0.158555	0.0809396	0.86756	1.47865	1.1629	-0.967615	-0.117288	0.825565	1.14206	-0.172892
366	1.36112	0.293095	0.399564	0.601512	-0.000720983	-0.0792418	0.956738	-0.498187	0.338276	0.627548	-0.567943	-0.540256	0.895267	-0.557144	0.714584	-0.148218	-0.773315	2.55076	0.670714	1.54105	-1.42883	-0.484839	-0.418217	-0.957536	0.379996	-0.394713	1.12892	-0.102255	-0.139411	0.92417	1.44579	2.10588	-0.662579	-0.134637	0.66229	1.30967	-0.318574
368	1.29	0.086002	0.440707	0.552803	0.203898	0.335172	1.0223	0.297458	0.176475	1.18948	-0.523967	-0.32088	0.962169	-0.869838	0.612469	0.185844	-0.760835	2.48574	1.10732	0.995006	-1.84106	-0.434173	-0.259262	-0.97345	0.510773	-0.473645	1.08554	-0.135937	0.818657	0.816587	1.34335	2.09588	-0.650685	-0.0713547	0.67257	1.34473	-0.206261
370	1.68719	0.0378109	0.380783	0.855186	0.287651	0.640773	1.21396	0.549542	0.491441	1.07767	-0.527321	-0.237415	1.0475	-0.954195	0.658322	0.385351	-0.21785	2.0663	0.821135	0.642339	-1.21266	-0.430955	-0.281949	-0.904504	0.533408	-0.373116	1.07856	-0.188205	0.897902	0.795983	1.3575	0.955066	-0.944315	-0.150382	0.329284	0.998038	-0.265459
372	1.6525	0.124713	0.447234	1.02057	0.293796	0.513367	0.886115	-0.271791	0.341517	0.630941	-0.511329	-0.259824	0.773046	-1.01817	0.629335	0.135114	-0.0682503	2.00488	1.11756	0.730866	-0.954419	-0.429875	0.0526252	-1.03746	0.463048	-0.296638	0.99675	-0.207593	0.823809	0.859846	1.09353	0.74671	-0.858072	-0.150759	0.278004	1.05877	0.179888
374	1.94015	0.222051	0.571984	1.04017	0.190677	0.79425	1.08984	-0.014403	0.484029	0.442689	-0.603315	-0.222301	0.659109	-0.832955	0.768306	-0.0629377	-0.0719174	2.08965	1.17571	1.12423	-1.09199	-0.445464	-0.117848	-0.820642	0.467579	-0.0117239	0.885393	-0.108664	0.519654	0.795225	1.05191	0.74108	-0.985107	-0.108782	0.126856	1.06646	0.379864
376	1.82756	0.240942	0.666548	0.980657	0.198937	1.47346	1.44109	0.145613	0.308032	0.136877	-0.651853	-0.256416	0.657932	-0.577431	0.624332	0.169392	-0.124373	1.9402	1.21102	1.3758	-1.19417	-0.185235	-0.16256	-0.996825	0.424841	-0.162935	0.859395	-0.0713785	0.386101	0.776979	0.834155	1.34139	-0.746082	-0.0804769	0.0923552	1.11818	0.429855
378	2.0072	0.0392474	0.686161	0.943913	0.116078	1.5892	1.67638	0.0402816	-0.0425765	0.105936	-0.683134	-0.350765	0.695281	-0.555341	0.444975	0.376597	-0.317341	1.66884	1.27529	1.45265	-1.14952	-0.211444	-0.0215207	-0.935596	0.546454	-0.144523	0.92674	-0.0190981	0.230591	0.865716	0.600737	1.18101	-1.03931	-0.0224903	-0.0544789	1.29753	0.58033
380	1.84073	-0.0306404	0.417443	0.840843	0.146492	1.4231	1.85605	-0.162359	-0.29033	0.6947	-1.00281	-0.357828	0.914134	-0.632802	0.518552	0.707161	-0.178959	1.14421	1.14291	1.17806	-1.10678	-0.217685	0.0118179	-1.05321	0.704063	-0.0731305	0.878691	-0.0688115	0.300672	0.804563	0.414316	0.907716	-0.522731	-0.0671723	-0.131656	1.61595	0.609448
382	1.98428	0.092411	0.316569	0.849242	0.223456	1.12082	1.57761	-0.230789	-0.3142	0.88413	-1.21894	-0.433634	1.10267	-0.584711	0.494732	0.253842	-0.382943	1.00705	1.14127	1.00773	-0.980561	-0.311576	-0.13399	-0.912312	0.64082	-0.382377	0.789181	0.0686199	0.362522	0.86215	0.577797	0.867524	-0.558509	0.100627	-0.129049	1.43263	0.530877
384	1.85436	0.299571	0.507217	1.01819	0.0137726	1.12147	1.03169	0.13016	-0.170251	0.682423	-1.23582	-0.343063	0.924518	-0.587397	0.522973	0.13439	-0.426173	1.22048	1.1195	0.857687	-0.996805	-0.26917	-0.109179	-0.979671	0.608145	-0.28388	0.892245	0.208755	0.525809	0.921596	0.782817	1.0839	-0.632853	0.136298	-0.0697792	1.07469	0.437181
386	1.74159	0.412526	0.510316	1.09984	0.118209	1.73576	0.968888	-0.00109764	0.286447	0.461719	-1.12536	-0.564025	0.771246	-0.696273	0.53985	0.445865	-0.373664	1.46677	1.33876	0.923555	-0.951477	-0.456605	-0.231227	-0.880585	0.450121	-0.528023	1.09375	0.465515	0.878859	0.914687	0.94534	1.00107	-0.86635	0.334595	-0.0821963	0.720681	0.342859
388	2.23276	0.347038	0.500461	1.07414	0.186322	0.0480835	1.04543	-0.257678	0.296006	0.321494	-1.09025	-0.436424	0.590101	-0.884662	0.531434	0.830723	-0.383748	1.61298	1.28769	0.970722	-0.754636	-0.311785	-0.291497	-1.0143	0.4035	-0.278773	1.0488	0.558905	0.968583	0.867111	1.01588	1.17131	-0.954838	0.167604	0.0722174	0.733398	0.157947
390	2.87415	0.291857	0.536387	1.0849	0.218508	1.07012	1.3815	0.127432	0.597784	0.740389	-0.748677	-0.16854	0.5479	-1.06804	0.509799	0.673782	-0.241587	1.85289	1.68965	0.961644	-0.756895	-0.229321	-0.184536	-0.768087	0.33812	-0.0232005	1.35887	0.344064	1.0006	0.788212	1.07556	1.21894	-0.893021	0.0542191	0.293787	0.996661	0.324668
392	2.64523	0.134041	0.505216	1.14727	0.0194049	1.70513	1.36615	0.281491	0.372971	1.02918	-0.648308	0.142038	0.86687	-0.834398	0.446538	0.30837	-0.0956016	1.96879	1.57653	0.880627	-0.602947	0.121933	-0.251483	-0.985852	0.38521	-0.116614	0.755888	-0.178513	1.3897	0.836949	1.20899	1.04269	-0.848934	0.255061	0.358441	1.01679	0.320079
394	1.77793	0.0359555	0.526289	1.31676	0.144162	1.69524	1.29953	-0.289218	0.303895	1.00273	-0.306739	0.169149	1.07675	-0.866629	0.520664	0.120343	-0.0235417	1.87233	1.59664	0.74764	-0.428327	-0.0721374	-0.292167	-0.983241	0.350521	-0.292701	1.14297	-0.180548	1.52189	0.949827	1.68498	1.35943	-0.857061	0.220639	0.303917	1.13085	0.359824
396	2.07009	0.150902	0.380273	1.21802	0.192687	1.9051	1.34916	-0.821237	0.0799811	0.804352	-0.519661	0.333159	1.32699	-0.746494	0.400887	0.345003	-0.153915	1.87034	1.09751	0.898576	-0.575894	-0.163889	-0.203022	-1.09484	0.332635	-0.123922	0.915464	0.0888077	1.15142	1.08415	1.70063	1.00182	-0.773073	0.0847226	0.206114	1.43452	0.414498
398	-0.503002	0.134925	0.230225	1.24031	0.186158	2.07577	1.20786	-0.267479	0.134949	0.647393	-0.702233	0.151348	1.53737	-0.259024	0.347945	0.214902	0.0784653	1.81879	0.390591	0.91535	-0.692487	-0.38751	-0.262006	-0.725329	0.418707	0.205855	0.836728	0.236429	0.931668	0.999291	1.87116	1.29907	-0.590944	0.247889	0.395534	1.42221	0.55501
400	2.39924	-0.00223916	0.280179	1.26143	-0.0448505	2.02907	0.896584	-0.128971	0.030884	0.633078	-0.830761	0.428011	1.09187	-0.280957	0.400778	0.366498	0.245984	1.83833	0.887034	0.995218	-0.842498	-0.671527	-0.142208	-0.88116	0.60804	0.233419	0.924865	0.297064	0.777513	0.943296	1.71484	1.1463	-0.514181	0.220461	0.349795	1.19811	0.664617
402	2.44913	-0.166158	0.319975	1.17257	-0.00411653	2.19658	0.830234	-0.596559	0.277936	0.692902	-0.908436	0.656303	0.836192	-0.39335	0.31154	0.462693	0.0868628	2.31203	1.04854	0.74852	-0.822284	-0.631857	-0.149012	-0.958801	0.519635	-0.12158	0.850507	0.313954	0.657354	0.974787	1.48932	1.17964	-0.27156	0.155536	0.403766	1.06367	0.778579
404	1.91686	-0.287739	0.377287	1.17835	0.290319	1.78035	1.02616	-0.72986	0.265872	0.815168	-0.951553	1.09937	0.61697	-0.511861	0.344086	0.673152	-0.0838141	2.39175	1.17999	0.799468	-0.925315	-0.641565	-0.0205465	-0.861132	0.502995	-0.00989408	1.02312	0.145911	0.789687	0.97625	1.72615	1.26812	-0.354229	0.255034	0.448483	1.15438	0.683004
406	1.87302	-0.0705825	0.339399	1.16695	0.253746	2.20153	1.18193	0.0180689	0.622447	0.847804	-0.930574	3.04702	0.604492	-0.532974	0.286672	0.675341	0.174188	2.23632	1.29103	0.780308	-0.837956	-0.327516	-0.00481925	-0.927642	0.439918	-0.0820668	0.877626	-0.0140263	0.720863	0.93532	1.62871	1.44323	-0.451909	0.482516	2.02901	1.22315	0.650071
408	1.86416	-0.11634	0.251285	1.30554	0.290297	2.36284	1.45661	0.393546	0.360137	0.655536	-0.867476	4.17582	0.422032	-0.103135	0.306572	0.448278	0.267321	2.51318	1.20898	0.875343	-0.821781	-0.327504	-0.0034004	-0.812034	0.500556	-0.0402813	1.0087	-0.103804	0.778414	0.824218	1.45605	0.508612	-0.318873	0.453211	2.39626	1.17774	0.604142
410	1.99289	-0.224296	0.214666	1.39632	0.417719	2.28364	1.41772	-0.275519	0.370739	0.660145	-0.759837	4.32514	0.440524	0.18573	0.241899	0.558823	0.205548	2.78498	1.38297	0.808862	-0.974407	-0.228623	0.102209	-0.731158	0.589535	0.00387962	0.830953	0.0781101	0.753351	0.85458	1.17745	0.515903	-0.350745	0.837286	3.01702	1.20195	0.594324
412	2.27986	-0.337714	0.379666	1.37627	0.537475	2.26945	1.29788	-0.861589	0.724434	0.667449	-0.699104	4.17631	0.49352	-0.141993	0.184119	0.323308	0.137693	2.66834	1.27947	0.887376	-1.10315	-0.184088	0.047921	-0.564348	0.696234	-0.144313	0.930957	0.129423	0.636169	1.05655	1.22907	0.610396	-0.223041	1.40277	3.05719	1.27081	0.628469
414	2.09422	-0.233154	0.588804	1.40377	0.488652	2.28202	1.4407	-0.774659	0.889918	0.883094	-0.0473565	4.72029	0.564066	-0.210043	0.26049	-0.108879	0.333531	2.91439	1.28538	0.918495	-1.00392	-0.294985	0.105699	-0.679609	0.932392	-0.355719	0.783905	0.113308	0.61189	1.07535	1.06488	0.481834	-0.189832	1.4951	2.96087	1.35809	0.591812
416	1.96889	-0.396924	0.53518	1.16881	0.575821	2.61245	1.52663	-0.74152	0.883542	1.1215	-2.4169	4.48621	0.728946	-0.287507	0.298862	0.31354	0.175942	2.93303	1.32319	0.820512	-1.2208	-0.149994	0.193361	-0.672565	1.24177	-0.443882	0.684992	0.249233	0.964332	0.937753	0.898982	0.600783	-0.18613	1.14323	2.8128	1.35131	0.409749
418	1.79558	-0.386966	0.563959	0.982832	0.557563	2.38939	1.58646	-0.33671	0.969836	1.10572	-0.626502	4.57338	0.90331	-0.57605	0.3822	-0.119653	-0.0255484	2.96114	1.33046	0.82299	-1.23346	-0.00403204	0.253976	-0.720176	1.08308	0.0771519	0.826866	0.412674	1.16679	0.896018	0.885231	0.41579	-0.291594	0.968207	2.95478	1.17477	0.392269
420	1.88421	-0.449599	0.413687	1.01363	0.446507	1.6646	1.47741	-0.336897	0.89924	0.91254	-0.699939	4.61172	1.22796	-0.76019	0.858256	-0.555288	0.149033	2.99736	1.2121	0.778036	-1.2067	0.125692	0.136045	-0.763046	0.954082	-0.0252262	0.780841	0.35829	1.06993	0.911974	0.853283	0.306585	-0.314171	0.892335	3.04065	1.24571	0.452635
422	1.8305	-0.47402	0.219326	1.1089	0.438355	1.58646	1.45075	0.0641798	1.17808	0.636622	-0.411072	4.34779	1.61431	-0.77621	0.903512	-0.263095	0.361463	2.8709	1.1233	0.799489	-1.09275	0.0698248	0.125291	1.33263	0.753544	-0.178029	0.711832	0.17169	0.887123	1.00767	1.0214	0.699985	-0.39319	1.07013	3.39978	1.28128	0.401657
